# Supplementary material for: Comprehensive identification of alternative back-splicing in human tissue transcriptomes
Source: Nucleic Acids Res. 2020 Jan 24;48(4):1779–89. doi: 10.1093/nar/gkaa005 (PMC7038940; doi:10.1093/nar/gkaa005)
Supplement: gkaa005_Supplemental_Files [file gkaa005_supplemental_files.zip]

Archive with 5 entries (5 files):
- Supplementary_Figure.pdf
- Supplementary_Table_S1.xlsx
- Supplementary_Table_S2.xlsx
- Supplementary_Table_S3.xlsx
- Supplementary_Table_S4.docx
