# Supplementary material for: Comprehensive identification of alternative back-splicing in human tissue transcriptomes
Source: Nucleic Acids Res. 2020 Jan 24;48(4):1779–89. doi: 10.1093/nar/gkaa005 (PMC7038940; doi:10.1093/nar/gkaa005)
Supplement: gkaa005_Supplemental_Files [file gkaa005_supplemental_files.zip › Supplementary_Table_S1.xlsx]

## Sheet: Table header
Supplementary Table S1. Summary of RNA reads and circRNA statistic for every human tissue.

## Sheet: Fetal samples
Samples		ENCODE ID	Total reads	TopHat mapping reads	Percentage (%)	TopHat-Fusion mapping reads	Percentage (%)	Total mapping reads	Percentage (%)	# of circRNAs	# of high-confidence circRNAs (RPM ≥ 0.1)	# of A5BS circRNAs	# of A3BS circRNAs	# of A5BS & A3BS circRNAs
tissues 1	frontal cortex	ENCSR000AEY	509929144	457181722	89.7	52747422	16.7	465990932	91.4	69837	6145	2326	1859	743
tissues 2	occipital lobe	ENCSR000AFD	405491526	356016729	87.8	49474797	11.9	361914448	89.3	56184	5226	1984	1508	606
tissues 3	temporal lobe	ENCSR000AFJ	345858078	305871058	88.4	39987020	17.2	312735355	90.4	40783	4201	1423	1012	355
tissues 4	diencephalon	ENCSR000AEX	291548446	250082763	85.8	41465683	13.7	255779160	87.7	51108	4026	1370	1000	358
tissues 5	camera-type eye	ENCSR000AFO	292487604	237186883	81.1	55300721	8.7	242003864	82.7	26355	3644	1180	796	274
tissues 6	skeletal muscle tissue	ENCSR000AFF	388880030	339888189	87.4	48991841	15.1	347297336	89.3	26804	3046	889	659	190
tissues 7	parietal lobe	ENCSR000AFE	410170164	367415482	89.6	42754682	13.4	373164725	91	47374	2405	635	460	130
tissues 8	spinal cord	ENCSR000AFH	425002144	379360698	89.3	45641446	12.6	385101581	90.6	43508	2324	684	403	112
tissues 9	cerebellum	ENCSR000AEW	418433728	358819185	85.8	59614543	9.5	364509843	87.1	43750	2151	602	410	121
tissues 10	tongue	ENCSR000AFL	287362148	214652318	74.7	72709830	16.8	226893918	79	13551	1966	456	272	76
tissues 11	uterus	ENCSR000AFN	317016662	285263056	90	31753606	7.5	287651446	90.7	27355	1947	507	305	80
tissues 12	heart	ENCSR000AEZ	347376990	276252934	79.5	71124056	5.1	279866431	80.6	26652	1527	428	287	96
tissues 13	lung	ENCSR000AFC	463419866	365011479	78.8	98408387	3.9	368814142	79.6	27146	1514	369	216	49
tissues 14	skin of body	ENCSR000AFG	386972784	334268583	86.4	52704201	13.1	341192858	88.2	29455	1318	302	175	44
tissues 15	umbilical cord	ENCSR000AFM	366836210	303391008	82.7	63445202	4.9	306477516	83.5	5496	1192	161	92	14
tissues 16	urinary bladder	ENCSR000AEV	434357060	363409391	83.7	70947669	9.6	370226475	85.2	28459	1170	258	135	31
tissues 17	thyroid gland	ENCSR000AFK	330727752	292723298	88.5	38004454	17.4	299345489	90.5	26683	970	179	100	24
tissues 18	stomach	ENCSR000AFI	265092344	239603936	90.4	25488408	13	242928721	91.6	15960	773	142	72	13
tissues 19	metanephros	ENCSR000AFA	390994692	348861351	89.2	42133341	10.8	353427600	90.4	20314	584	103	42	8
tissues 20	liver	ENCSR000AFB	379312550	338247744	89.2	41064806	8.4	341690479	90.1	14096	353	50	28	2

## Sheet: Adult samples
Samples		ENCODE ID	Total reads	TopHat mapping reads	Percentage (%)	TopHat-Fusion mapping reads	Percentage (%)	Total mapping reads	Percentage (%)	# of circRNAs	# of high-confidence circRNAs (RPM ≥ 0.1)	# of A5BS circRNAs	# of A3BS circRNAs	# of A5BS & A3BS circRNAs
individual1 (female 51 years)	sigmoid colon	ENCSR827IXS	81607450	71084162	87.1	945158	9	72029320	88.3	6000	1401	226	136	24
	esophagus muscularis mucosa	ENCSR620LQN	105627946	95661673	90.6	922386	9.3	96584059	91.4	7928	930	147	100	18
	gastroesophageal sphincter	ENCSR035SKV	105021048	94764266	90.2	915147	8.9	95679413	91.1	6926	1052	171	95	23
	tibial nerve	ENCSR272UNO	125811006	110278411	87.7	1472596	9.5	111751007	88.8	7408	1413	204	164	28
	thyroid gland	ENCSR687HJY	163914614	147252604	89.8	1679960	10.1	148932564	90.9	10206	1141	232	145	40
	esophagus squamous epithelium	ENCSR620LQN	79317554	68748624	86.7	719041	6.8	69467665	87.6	1853	502	37	20	0
	lower leg skin	ENCSR551NII	105620172	87550361	82.9	962459	5.3	88512820	83.8	2274	568	38	30	2
	adrenal gland	ENCSR801MKV	103033756	92509516	89.8	1092820	10.4	93602336	90.8	1692	442	38	14	1
	spleen	ENCSR194HVU	80723520	60045967	74.4	1432075	6.9	61478042	76.2	4842	696	90	37	2
	subcutaneous adipose tissue	ENCSR150QJY	94566952	86397808	91.4	1047609	12.8	87445417	92.5	2328	268	24	12	1
	omental fat pad	ENCSR158KFO	98771734	90517702	91.6	923563	11.2	91441265	92.6	8054	542	62	40	4
	stomach	ENCSR853WOM	120742040	77237382	64	1876857	4.3	79114239	65.5	303	129	2	0	0
	gastrocnemius medialis	ENCSR609NZM	101856928	94605287	92.9	951964	13.1	95557251	93.8	3680	541	73	50	5
	suprapubic skin	ENCSR480SLD	70827378	49820151	70.3	1231360	5.9	51051511	72.1	2878	633	77	24	2
	upper lobe of left lung	ENCSR425RGZ	95517748	77888517	81.5	1064933	6	78953450	82.7	1155	288	9	2	0
	transverse colon	ENCSR403SZN	149645882	128723570	86	2785784	13.3	131509354	87.9	513	105	6	0	0
	Peyers patch	ENCSR450BNZ	70728548	48167195	68.1	2574072	11.4	50741267	71.7	1691	308	17	10	0
	uterus	ENCSR071ZLM	95801568	81044597	84.6	1442205	9.8	82486802	86.1	4199	1964	288	214	38
individual2 (female 53 years)	sigmoid colon	ENCSR094GVZ	88745504	79413848	89.5	1102713	11.8	80516561	90.7	16987	4343	1140	948	255
	esophagus muscularis mucosa	ENCSR098BUF	100186528	91440174	91.3	960595	11	92400769	92.2	9490	1435	234	185	35
	gastroesophageal sphincter	ENCSR740YMS	82088580	73256087	89.2	748310	8.5	74004397	90.2	5316	2042	361	289	61
	tibial nerve	ENCSR858QEL	112089736	90489849	80.7	1601544	7.4	92091393	82.2	5305	1178	129	98	7
	thyroid gland	ENCSR238ZZD	146945440	131310324	89.4	1331051	8.5	132641375	90.3	7944	1345	244	185	35
	esophagus squamous epithelium	ENCSR351OTL	68557292	60683116	88.5	643706	8.2	61326822	89.5	3210	1340	142	108	10
	lower leg skin	ENCSR991HIR	104647694	89459338	85.5	805395	5.3	90264733	86.3	3062	943	80	50	7
	adrenal gland	ENCSR754WLW	116548932	103285118	88.6	1820308	13.7	105105426	90.2	7622	757	112	73	11
	spleen	ENCSR900SGE	93734568	71657372	76.4	1601327	7.3	73258699	78.2	5024	502	50	34	1
	subcutaneous adipose tissue	ENCSR504NIU	109479476	100463425	91.8	1209347	13.4	101672772	92.9	6617	487	33	28	2
	omental fat pad	ENCSR645TCG	87276252	80383124	92.1	826727	12	81209851	93	5942	394	28	22	3
	stomach	ENCSR752UNJ	115346338	97275785	84.3	2259792	12.5	99535577	86.3	571	254	2	4	0
	gastrocnemius medialis	ENCSR678TMV	121882912	115044673	94.4	1016345	14.9	116061018	95.2	5330	380	56	55	18
	suprapubic skin	ENCSR450ENK	103029646	74479832	72.3	2124676	7.4	76604508	74.4	2569	228	14	14	1
	upper lobe of left lung	ENCSR406SAW	94200880	86396459	91.7	787208	10.1	87183667	92.6	3589	482	41	16	1
	transverse colon	ENCSR800WIY	156979398	142835847	91	2161454	15.3	144997301	92.4	6970	362	30	22	4
	Peyers patch	ENCSR544SAU	98245422	74785361	76.1	2615199	11.1	77400560	78.8	2500	96	7	2	0
	uterus	ENCSR113HQM	138852296	111068401	80	4918518	17.7	115986919	83.5	2959	1619	250	151	26
individual3 (male 37 years)	sigmoid colon	ENCSR857WJK	84395198	76244574	90.3	684336	8.4	76928910	91.2	10680	2730	556	399	94
	esophagus muscularis mucosa	ENCSR182CBU	86846666	79614125	91.7	896529	12.4	80510654	92.7	16251	2576	563	433	106
	gastroesophageal sphincter	ENCSR528ZKN	105280182	95393622	90.6	1117395	11.3	96511017	91.7	12660	2678	597	442	134
	tibial nerve	ENCSR796HLX	120543444	103636703	86	1090318	6.4	104727021	86.9	3823	1028	103	84	22
	thyroid gland	ENCSR532LJV	185924848	171900215	92.5	1224192	8.7	173124407	93.1	11468	837	202	117	29
	esophagus squamous epithelium	ENCSR354QPN	116608890	106590509	91.4	1503614	15	108094123	92.7	14498	1700	300	207	41
	lower leg skin	ENCSR321PGV	111581720	101949628	91.4	883417	9.2	102833045	92.2	6682	720	95	52	10
	adrenal gland	ENCSR276MMH	153908598	139740954	90.8	1378417	9.7	141119371	91.7	6553	993	163	96	22
	spleen	ENCSR330UMQ	91219518	69069958	75.7	1427729	6.4	70497687	77.3	5359	682	83	48	4
	subcutaneous adipose tissue	ENCSR708VVE	91636012	82650179	90.2	1055275	11.7	83705454	91.3	8332	935	120	97	16
	omental fat pad	ENCSR729CAZ	106045258	97517706	92	1093233	12.8	98610939	93	6647	342	22	16	3
	stomach	ENCSR471RUK	107946180	85273609	79	1656719	7.3	86930328	80.5	871	264	6	2	0
	gastrocnemius medialis	ENCSR853BNH	198502116	186598861	94	2039698	17.1	188638559	95	6087	305	37	16	7
	suprapubic skin	ENCSR862RGX	74438802	53484120	71.8	1398470	6.7	54882590	73.7	3548	485	54	28	1
	upper lobe of left lung	ENCSR313COD	92147382	84558844	91.8	1056913	13.9	85615757	92.9	8174	670	74	55	4
	transverse colon	ENCSR653ZJF	123247292	103185304	83.7	2670735	13.3	105856039	85.9	466	92	2	0	0
	Peyers patch	ENCSR802HPM	69196712	50879948	73.5	1451017	7.9	52330965	75.6	1183	101	0	0	0
individual4 (male 54 years)	sigmoid colon	ENCSR812AKX	101854820	91608613	89.9	1512187	14.8	93120800	91.4	14588	3369	762	638	162
	esophagus muscularis mucosa	ENCSR750ETS	101834706	91666193	90	1400086	13.8	93066279	91.4	11938	2493	464	346	83
	gastroesophageal sphincter	ENCSR485WBR	89586332	80045107	89.3	1059179	11.1	81104286	90.5	7226	1836	284	207	54
	tibial nerve	ENCSR648OSR	117079634	101436762	86.6	1236810	7.9	102673572	87.7	5668	1509	175	145	24
	thyroid gland	ENCSR023ZXN	173034200	161423226	93.3	1421217	12.2	162844443	94.1	14034	1370	336	225	73
	esophagus squamous epithelium	ENCSR474TRG	120576276	108751703	90.2	1097594	9.3	109849297	91.1	4512	306	20	9	0
	lower leg skin	ENCSR460YCS	103816818	93589707	90.1	858130	8.4	94447837	91	3889	814	105	47	11
	adrenal gland	ENCSR954PZB	174576934	161692187	92.6	1581107	12.3	163273294	93.5	6782	512	81	26	4
	spleen	ENCSR106SZN	57352880	43316605	75.5	799453	5.7	44116058	76.9	2461	614	43	24	2
	subcutaneous adipose tissue	ENCSR671WMH	104005528	93548575	89.9	1327569	12.7	94876144	91.2	3459	381	24	16	1
	omental fat pad	ENCSR080HPT	86247416	78299049	90.8	1003235	12.6	79302284	91.9	5117	547	60	18	4
	stomach	ENCSR296PMS	127233706	109542885	86.1	1760367	10	111303252	87.5	870	289	8	6	0
	gastrocnemius medialis	ENCSR967JPI	111825568	90282403	80.7	1992745	9.3	92275148	82.5	1618	494	50	36	8
	suprapubic skin	ENCSR108MAU	79091382	55613318	70.3	1592620	6.8	57205938	72.3	2330	431	39	14	2
	upper lobe of left lung	ENCSR839ZDH	89823966	78290603	87.2	1237378	10.7	79527981	88.5	604	83	0	0	0
	transverse colon	ENCSR630VJN	148617556	136444283	91.8	1890453	15.5	138334736	93.1	6993	376	24	20	1
	Peyers patch	ENCSR257NIR	88594150	67214876	75.9	2251590	10.5	69466466	78.4	1960	235	18	0	0
