# Supplementary material for: Comprehensive identification of alternative back-splicing in human tissue transcriptomes
Source: Nucleic Acids Res. 2020 Jan 24;48(4):1779–89. doi: 10.1093/nar/gkaa005 (PMC7038940; doi:10.1093/nar/gkaa005)
Supplement: gkaa005_Supplemental_Files [file gkaa005_supplemental_files.zip › Supplementary_Table_S2.xlsx]

## Sheet: Sheet1
Supplementary Table S2. The expression levels of high-confidence circRNAs
chrom	start	end	strand	RPM_sigmoid_colon@female_51years	RPM_sigmoid_colon@female_53years	RPM_sigmoid_colon@male_37years	RPM_sigmoid_colon@male_54years	RPM_esophagus_muscularis_mucosa@female_51years	RPM_esophagus_muscularis_mucosa@female_53years	RPM_esophagus_muscularis_mucosa@male_37years	RPM_esophagus_muscularis_mucosa@male_54years	RPM_gastroesophageal_sphincter@female_51years	RPM_gastroesophageal_sphincter@female_53years	RPM_gastroesophageal_sphincter@male_37years	RPM_gastroesophageal_sphincter@male_54years	RPM_tibial_nerve@female_51years	RPM_tibial_nerve@female_53years	RPM_tibial_nerve@male_37years	RPM_tibial_nerve@male_54years	RPM_thyroid_gland@female_51years	RPM_thyroid_gland@female_53years	RPM_thyroid_gland@male_37years	RPM_thyroid_gland@male_54years	RPM_esophagus_squamous_epithelium@female_51years	RPM_esophagus_squamous_epithelium@female_53years	RPM_esophagus_squamous_epithelium@male_37years	RPM_esophagus_squamous_epithelium@male_54years	RPM_lower_leg_skin@female_51years	RPM_lower_leg_skin@female_53years	RPM_lower_leg_skin@male_37years	RPM_lower_leg_skin@male_54years	RPM_adrenal_gland@female_51years	RPM_adrenal_gland@female_53years	RPM_adrenal_gland@male_37years	RPM_adrenal_gland@male_54years	RPM_spleen@female_51years	RPM_spleen@female_53years	RPM_spleen@male_37years	RPM_spleen@male_54years	RPM_subcutaneous_adipose_tissue@female_51years	RPM_subcutaneous_adipose_tissue@female_53years	RPM_subcutaneous_adipose_tissue@male_37years	RPM_subcutaneous_adipose_tissue@male_54years	RPM_omental_fat_pad@female_51years	RPM_omental_fat_pad@female_53years	RPM_omental_fat_pad@male_37years	RPM_omental_fat_pad@male_54years	RPM_stomach@female_51years	RPM_stomach@female_53years
chr1	100127874	100133322	+	0	0	0.038997	0	0	0	0.0496829	0	0.073161	0	0	0	0	0	0.00954863	0	0	0	0	0	0	0.146755	0.0277536	0	0	0	0	0.0211757	0	0	0	0.0244988	0	0	0	0	0	0	0.03584	0.0210801	0.021872	0.110824	0	0.01261	0	0
chr1	100152231	100152745	+	0	0	0	0	0	0	0	0	0	0	0	0	0.0268454	0	0	0	0	0	0	0	0	0	0	0	0	0	0	0	0	0	0	0	0	0	0	0	0	0	0.119467	0	0	0.0246276	0.0202817	0	0	0
chr1	10032075	10041228	+	0.0694162	0.111778	0	0.0859099	0.0207074	0.0541121	0.124207	0.0537252	0.104516	0	0	0.061649	0	0	0	0	0	0	0	0.0429858	0	0	0.0740096	0	0	0	0	0	0	0	0	0	0	0	0	0	0	0	0	0	0	0	0	0	0	0
chr1	100327058	100361944	+	0	0	0	0	0	0	0	0	0	0	0	0	0	0	0.181424	0	0	0	0	0	0	0	0	0	0	0	0	0	0	0	0	0	0	0	0	0	0	0	0	0	0	0	0	0	0	0
chr1	100335955	100343384	+	0	0.0496792	0	0	0.0207074	0	0.0372621	0	0	0.0270254	0	0	0	0	0	0	0.0738589	0.060313	0.0173286	0.0184225	0	0	0	0	0.0225956	0	0	0	0	0	0	0	0	0	0.0141849	0	0	0.0491774	0	0	0	0	0	0	0	0
chr1	100340242	100343384	+	0	0	0	0	0	0	0	0.118195	0	0	0	0	0	0	0	0	0	0	0	0	0	0	0	0	0	0	0	0	0	0	0	0	0	0	0	0	0	0	0	0	0	0	0	0	0	0
chr1	100376267	100382287	+	0	0	0	0	0	0	0	0	0	0	0	0	0	0	0	0	0	0	0	0	0	0	0	0	0	0	0	0	0	0	0	0	0	0	0	0	0	0	0	0	0	0	0	0	0	0
chr1	100459092	100464971	+	0.0555329	0.0248396	0.025998	0	0	0	0	0	0	0	0.0103615	0	0	0	0	0	0	0.00753913	0.0346572	0	0	0	0.0277536	0.00910338	0	0	0	0	0.267087	0	0	0.0244988	0	0	0	0	0.0114357	0.0196709	0	0.0105401	0.010936	0	0.0101409	0	0	0
chr1	100515464	100527505	+	0.0555329	0.0124198	0	0.0644324	0	0	0	0.010745	0	0	0	0.123298	0	0	0	0	0	0	0	0	0	0.0163061	0	0	0	0	0	0	0	0	0	0	0	0	0	0	0	0	0	0	0	0	0	0	0	0
chr1	100515464	100535241	+	0	0	0.025998	0	0	0	0	0.010745	0	0.0270254	0.020723	0	0	0	0	0	0	0	0	0.00614083	0	0	0	0	0	0	0	0	0	0.0190285	0.0283448	0.0183741	0	0	0.0425546	0	0	0	0	0	0	0.0246276	0	0	0	0
chr1	100605204	100609699	+	0	0	0.012999	0	0	0	0	0.010745	0	0	0	0	0.00894846	0	0	0	0	0	0	0	0	0	0	0	0	0	0	0	0	0	0	0	0	0	0	0	0	0	0	0	0	0	0	0	0	0
chr1	100617940	100638926	-	0	0	0	0	0	0	0	0	0	0	0	0	0	0	0	0	0	0	0	0	0	0	0	0	0	0	0	0	0	0	0	0	0	0	0	0	0	0	0	0	0	0	0	0	0	0
chr1	100621727	100626127	-	0	0	0	0	0	0	0	0	0	0	0	0	0.0178969	0	0	0	0	0	0	0	0	0	0	0	0	0	0	0	0	0	0	0	0	0	0	0	0	0	0	0	0	0	0	0	0	0
chr1	100623786	100638926	-	0	0	0	0	0	0	0	0	0	0	0	0	0	0	0	0	0	0	0	0	0	0	0	0	0	0	0	0	0	0	0	0	0	0	0	0	0	0	0	0	0	0	0	0	0	0
chr1	10067627	10068332	+	0	0	0	0	0.0103537	0	0.0124207	0	0	0	0	0	0	0	0	0.136354	0.0537156	0	0	0	0	0	0.0370048	0	0	0	0	0	0	0	0	0	0.016266	0	0.0141849	0	0.0343071	0.157368	0.14336	0.0527003	0.153104	0	0.101409	0.20176	0	0
chr1	100680372	100681755	-	0	0	0	0	0	0	0	0	0	0	0	0	0	0	0	0	0	0	0	0	0	0	0	0	0	0	0	0	0	0	0	0	0	0	0	0	0	0	0	0	0	0	0	0	0	0.160747
chr1	100856287	100908552	+	0.0694162	0.0993584	0.025998	0.107387	0	0	0.149049	0.0644702	0	0	0	0	0	0.0108588	0	0.048698	0	0	0.0231048	0	0	0	0	0	0	0	0	0	0	0	0	0	0	0	0	0	0	0	0.03584	0	0.0546799	0	0	0	0	0
chr1	100856287	100921048	+	0	0.111778	0.0909931	0.0322162	0	0	0	0	0.0209031	0	0.0103615	0.0246596	0	0.0760114	0	0	0	0	0	0	0	0	0	0	0	0	0	0.0105879	0	0	0	0	0	0	0	0	0	0	0	0	0	0	0	0	0	0
chr1	100856287	100933650	+	0	0	0	0	0	0	0	0	0	0.121614	0	0	0	0	0	0	0	0	0	0	0	0	0	0	0	0	0	0	0	0	0	0	0	0	0	0	0.0114357	0	0	0	0	0	0	0	0	0
chr1	100889777	100908552	+	0.0277665	0.223556	0.0519961	0.461766	0.0724757	0	0.149049	0.0214901	0.0209031	0	0.041446	0.0493192	0.0357939	0.130305	0	0.652554	0.0738589	0.233713	0.1213	0.0491266	0	0	0.0740096	0	0	0.022157	0.10697	0.0635271	0	0.0190285	0.0141724	0.116369	0.0325319	0.0273005	0.127664	0.158672	0.0114357	0	0.0477866	0	0.120296	0.0246276	0.070986	0.0504399	0	0.0200933
chr1	101372407	101387397	+	0	0.434693	0.168987	0.311423	0.031061	0.0541121	0.211152	0.12894	0	0.0135127	0.352291	0.0369894	0.0894847	0	0	0.0584376	0.0805734	0.128165	0.0173286	0.07369	0	0	0.212778	0.0273101	0	0	0.038898	0	0	0.171257	0.134638	0.0306235	0	0.0955518	0.099294	0	0	0	0	0.0210801	0.0328079	0	0.0304226	0.01261	0	0
chr1	101377667	101387397	+	0	0	0	0	0	0	0	0	0.0104516	0	0	0	0.107382	0	0	0	0	0	0	0	0	0	0	0	0	0	0	0	0	0.0190285	0	0	0	0	0	0	0	0	0	0	0	0	0	0	0	0
chr1	101379218	101387397	+	0	0	0	0	0	0	0.0745243	0	0	0	0.0621691	0.0739788	0	0	0	0	0	0	0.0115524	0	0	0	0	0	0	0	0	0	0	0.00951426	0	0	0	0	0	0	0	0	0	0	0	0.0246276	0	0	0	0
chr1	101379218	101440458	+	0	0	0.012999	0.0214775	0	0	0	0.010745	0	0	0	0	0	0	0	0	0	0.0226174	0	0	0	0	0	0	0	0	0	0	0	0	0	0	0	0	0	0	0	0	0	0	0	0	0	0	0	0
chr1	10155518	10165802	+	0.180482	0.695509	0.220983	0.42955	0.11389	0.194804	0.322939	0.182666	0.229935	0.418894	0.486991	0.0863086	0.107382	0.304046	0	0.262969	0.134289	0.233713	0.184838	0.202647	0.0143952	0	0.286787	0	0.146871	0	0.213939	0.0105879	0	0.0951426	0.0283448	0.0122494	0	0	0.099294	0	0.0114357	0.0983547	0.131413	0	0.0328079	0.0369413	0.0507043	0	0	0
chr1	10163005	10205097	+	0	0	0	0	0	0	0	0	0	0	0	0	0	0	0	0	0	0	0	0	0	0.130449	0	0	0	0	0	0	0	0	0	0	0	0	0	0	0	0	0	0	0	0	0	0	0	0
chr1	10177516	10179671	+	0	0	0	0	0	0	0	0	0	0	0	0	0	0	0	0	0	0	0	0	0	0	0.0092512	0	0	0.177256	0	0	0	0	0	0	0	0	0	0	0	0	0	0	0	0	0	0	0	0
chr1	10179570	10190871	+	0	0	0	0	0	0	0	0	0	0.0135127	0	0	0.178969	0	0	0	0	0	0	0	0	0	0.0555072	0	0	0	0	0	0	0	0	0	0	0	0	0	0	0	0	0	0	0	0	0	0	0
chr1	10195045	10197263	+	0.0555329	0.347755	0.12999	0.139604	0.0414147	0.0324673	0.111786	0.0322351	0	0.0405381	0.103615	0.135628	0.0536908	0.162882	0	0.204532	0.0872878	0	0.0346572	0.171943	0	0.0815304	0.092512	0	0.056489	0	0	0.0211757	0	0	0	0.0244988	0	0.0136503	0.0567394	0	0.0457428	0.0196709	0.0238933	0	0.0328079	0.0123138	0	0.01261	0	0
chr1	10204997	10211619	+	0	0.0496792	0	0.0214775	0.0103537	0.0108224	0	0.0859602	0.0209031	0.229716	0.0103615	0.061649	0.00894846	0.0108588	0	0.0681772	0.0134289	0.00753913	0.0231048	0.0307041	0	0	0.0092512	0	0	0	0.0097245	0.0105879	0	0	0.0283448	0	0.0487979	0	0	0	0	0	0	0	0	0.0246276	0	0	0	0
chr1	10209241	10211619	+	0	0.0124198	0	0.0644324	0	0	0.0372621	0	0	0.0135127	0	0	0	0	0	0	0.0671445	0	0.00577619	0	0	0	0.0277536	0.00910338	0	0	0	0	0	0	0.0070862	0	0.016266	0	0	0	0	0	0	0.0421602	0.021872	0	0	0	0	0
chr1	10209241	10221344	+	0	0.149038	0	0.0751712	0	0.0324673	0.0124207	0	0.0104516	0.0135127	0.0310845	0	0	0.184599	0.00954863	0	0.0201433	0.0301565	0.0404334	0.0184225	0	0	0.0555072	0	0	0	0	0.0423514	0	0	0	0.0061247	0	0.0136503	0.0141849	0	0	0	0	0	0	0	0	0	0	0
chr1	10292307	10338186	+	0	0	0	0	0.0103537	0	0	0	0	0	0.020723	0	0	0	0	0	0.0268578	0	0	0	0	0	0	0	0.146871	0	0	0	0	0	0	0	0	0	0	0	0	0	0	0	0	0	0	0	0	0
chr1	10316304	10322028	+	0	0	0	0	0	0	0	0	0	0	0	0	0	0.0108588	0.105035	0.0194792	0	0	0	0	0	0	0	0.0182068	0	0	0	0	0	0	0	0	0	0	0	0	0	0	0.0119467	0	0	0	0.0304226	0	0	0
chr1	10318550	10328321	+	0	0.0124198	0	0	0	0	0	0	0	0	0	0	0	0	0	0	0	0	0	0	0	0	0	0	0	0	0	0	0	0	0	0	0	0	0	0	0	0	0	0	0	0	0	0	0	0
chr1	10321962	10328321	+	0	0	0	0.0322162	0	0	0	0.0859602	0	0	0	0.0493192	0	0	0	0	0	0	0.00577619	0.0122817	0	0	0	0	0	0	0	0	0	0	0	0	0	0	0	0	0	0	0	0	0	0	0.0101409	0	0	0
chr1	10321962	10332364	+	0	0.0248396	0	0.0107387	0	0	0	0	0	0	0.0518076	0	0	0	0	0	0	0	0	0.0184225	0	0	0	0	0	0	0	0	0	0	0	0	0	0	0	0	0	0	0	0	0	0	0	0	0	0
chr1	10321962	10357304	+	0	0	0	0	0	0	0	0.118195	0	0	0	0	0	0	0	0	0	0	0	0	0	0	0	0	0	0	0	0	0	0	0	0	0	0	0	0	0	0	0	0	0	0	0	0	0	0
chr1	10321962	10381915	+	0	0	0.103992	0	0	0	0	0	0	0	0	0	0	0	0	0	0	0	0	0	0	0	0	0	0	0	0	0	0	0	0	0	0	0	0	0	0	0	0	0	0	0	0	0	0	0
chr1	10327437	10328321	+	0.0277665	0.273236	0.038997	0.0536937	0	0	0.0496829	0.12894	0	0	0.0518076	0.0246596	0	0.0434351	0.0190973	0	0	0	0	0.0122817	0	0	0.101763	0	0	0	0	0	0	0	0	0	0	0	0	0	0	0	0.0477866	0.0210801	0	0	0.0101409	0	0	0
chr1	10327437	10332364	+	0	0.111778	0	0.0107387	0	0	0	0.0644702	0	0.0270254	0	0	0.00894846	0	0	0	0	0.0376956	0	0	0	0	0.0277536	0	0	0	0	0	0	0	0	0	0	0	0	0	0	0	0	0	0	0	0	0	0	0
chr1	10335485	10342591	+	0	0.0372594	0	0	0.0103537	0	0	0	0	0	0.020723	0	0	0	0	0	0.0268578	0	0	0	0	0	0	0	0	0	0	0	0	0.0190285	0	0	0	0	0	0	0	0	0	0	0	0	0	0	0	0
chr1	103444937	103455127	-	0	0	0	0	0	0	0	0	0	0	0	0	0.0268454	0	0.0381945	0	0	0	0	0	0	0	0	0	0	0	0	0	0	0	0	0	0	0	0	0	0	0	0	0	0	0	0	0	0	0
chr1	10351139	10357304	+	0	0.0372594	0	0.042955	0.031061	0	0.0248414	0	0.0209031	0	0	0	0	0	0	0	0	0	0	0	0	0	0.0185024	0	0	0	0	0	0	0	0	0	0	0	0	0	0	0.00983547	0	0	0	0	0.0101409	0	0	0
chr1	10351139	10428596	+	0	0	0	0	0	0	0	0	0	0	0	0	0	0	0	0	0	0	0	0	0	0	0	0	0	0	0	0	0	0	0.106293	0	0	0	0	0	0	0	0	0	0	0	0	0	0	0
chr1	10352104	10357304	+	0	0.0124198	0	0	0	0.0108224	0	0	0	0.135127	0	0	0	0	0	0	0	0	0	0	0	0	0	0	0	0	0	0	0	0	0	0	0	0	0	0	0	0	0	0	0	0	0	0	0	0
chr1	10402107	10406011	+	0	0.0124198	0	0	0.0207074	0	0	0	0	0	0	0	0	0	0	0	0.0402867	0	0	0	0	0	0	0	0	0	0	0	0	0	0	0	0	0	0	0	0	0	0	0	0	0	0	0	0	0
chr1	10405902	10408791	+	0	0	0	0.0859099	0.0103537	0.0216448	0.0372621	0	0.0104516	0	0.0103615	0.160287	0	0	0	0.0389584	0	0	0	0	0	0.0163061	0.0277536	0	0	0	0	0	0	0	0	0	0	0	0	0	0	0.00983547	0	0	0	0.0246276	0	0	0	0
chr1	10407818	10408791	+	0.0555329	0.161457	0	0.042955	0	0.0324673	0.0745243	0.118195	0.0522578	0	0.0828921	0	0.0178969	0.206317	0	0.107136	0	0.0753913	0.0173286	0.110535	0	0.0163061	0.0277536	0	0.418019	0	0.0486225	0.0211757	0	0.038057	0	0	0.0813299	0	0	0.0226675	0	0	0.0238933	0	0.010936	0	0.0202817	0.16393	0	0
chr1	104108056	104118162	+	0.263781	0.385014	0.0779941	0.386595	0.124244	0.151514	0.260835	0.118195	0.240386	0.824275	0.217592	0.123298	0.134227	0.130305	0.105035	0.126615	0.0805734	0.150783	0.196391	0.22107	0	0.521795	0.268285	0.00910338	0	0.0443141	0.019449	0.0317636	0.106835	0.0570855	0.035431	0.0183741	0	0.0273005	0.0425546	0	0.0228714	0.10819	0.167253	0.105401	0.0437439	0.0123138	0.0507043	0.0756599	0	0
chr1	10423340	10425706	+	0.0555329	0	0.025998	0.0644324	0	0	0.0496829	0.0214901	0	0.243229	0	0.0863086	0	0	0	0	0	0	0	0.0122817	0	0	0	0	0	0	0	0	0	0.00951426	0	0	0.016266	0	0	0	0	0.00983547	0	0	0	0	0	0	0	0
chr1	10425157	10425706	+	0	0.0993584	0	0	0	0.0324673	0.0248414	0.0214901	0.0209031	0	0	0.0246596	0	0.0542939	0	0	0	0	0	0	0	0	0	0	0.0112978	0	0	0	0	0	0	0	0	0	0	0	0	0	0	0	0	0	0	0	0	0
chr1	10431198	10435431	+	0	0	0	0	0	0	0	0	0	0	0	0	0	0.0434351	0	0	0	0	0	0.00614083	0	0	0	0	0	0	0	0	0	0	0	0	0	0	0	0	0	0	0	0	0	0	0	0	0	0
chr1	10463127	10464336	+	0	0	0.0909931	0.0107387	0.0103537	0.151514	0	0	0.0209031	0.135127	0.0932536	0.0246596	0	0	0.0286459	0	0.0134289	0.0301565	0.0462095	0	0	0	0.0647584	0.00910338	0	0	0	0.0952907	0	0	0	0	0	0	0.127664	0	0	0	0.0119467	0	0	0	0.0101409	0	0	0
chr1	10500403	10502498	+	0	0.136618	0	0.0322162	0.0207074	0.0324673	0	0	0	0.094589	0	0	0	0	0.0381945	0	0	0.0527739	0.0115524	0.0307041	0	0.163061	0	0	0	0	0	0	0	0	0	0	0	0	0	0	0	0	0	0	0.010936	0	0.0405635	0	0	0
chr1	10527246	10529395	-	0	0.173877	0.0649951	0.193297	0	0	0.0496829	0	0	0	0.0310845	0	0	0	0.0477432	0	0	0	0	0.036845	0	0	0	0	0	0	0	0	0	0	0	0	0	0	0.0141849	0	0	0	0.0238933	0	0.0328079	0	0	0	0	0
chr1	10596269	10659423	+	0	0	0	0	0	0	0	0	0	0	0	0	0	0	0	0	0	0	0	0	0.0575807	0	0	0	0.169467	0	0	0	0	0	0	0	0	0	0	0	0	0	0	0	0	0	0	0	0	0
chr1	10703082	10703216	-	0.263781	1.01842	0.207984	1.55712	0.0621221	0.119047	0.819767	0.408311	0.125419	0	0.694221	0.468533	0	0	0	0	0	0	0	0	0.287904	0	0.268285	0	0	0	0	0	0	0	0	0	0	0	0	0	0	0	0	0	0	0	0	0	0	0.0803733
chr1	107690690	107691461	+	0	0.0745188	0	0.204036	0	0	0	0	0	0	0	0	0.0357939	0	0	0	0	0	0	0	0	0	0	0	0	0	0	0	0	0	0	0	0	0	0	0	0	0	0	0	0.021872	0	0	0	0	0
chr1	107866903	107867544	+	0	0.65825	0.116991	0.912793	0.0517684	0	0.186311	0.010745	0.0209031	0	0.041446	0	0.0536908	0.195458	0.105035	0.311667	0.0671445	0	0	0	0	0	0	0	0	0	0	0	0	0	0	0	0	0	0	0	0	0	0	0	0.240592	0	0.0202817	0	0	0
chr1	108138833	108160254	-	0	0	0	0	0	0	0	0	0	0	0	0	0	0	0	0	0	0	0	0	0	0	0.0185024	0	0	0.365591	0.038898	0	0	0	0	0	0	0	0	0	0	0	0	0	0	0	0	0	0	0
chr1	108311062	108319918	-	0	0	0	0	0	0	0	0	0	0	0	0	0	0	0	0	0	0	0	0	0	0	0	0	0	0	0	0	0	0	0	0	0	0	0	0	0	0	0	0	0	0	0	0	0	0
chr1	108690900	108703915	-	0.236015	0.273236	0.181986	0.17182	0.0621221	0.216448	0.409884	0.322351	0.167225	0.175665	0.290122	0.184947	0.223712	0.238893	0.133681	0.331147	0.0470011	0.0527739	0.0635381	0.0798308	0	0.0652243	0.092512	0	0	0.0553926	0.019449	0.074115	0	0.0570855	0.0496034	0	0.0650639	0.122852	0.0567394	0	0	0.0786838	0.0716799	0.0843205	0.0437439	0	0.0405635	0.0756599	0	0
chr1	108697604	108728576	-	0	0	0.0519961	0	0	0	0	0	0	0	0	0	0	0	0	0	0	0	0.00577619	0.0122817	0	0	0.0277536	0	0	0	0	0	0	0	0	0.0061247	0	0	0	0	0	0	0	0	0	0	0	0	0	0
chr1	108724562	108728576	-	0	0.0372594	0.012999	0	0	0	0	0	0	0	0.0103615	0	0	0.0108588	0	0	0.06043	0	0	0	0	0	0.0185024	0	0	0	0	0	0	0	0	0	0	0	0.0283697	0	0	0	0.0477866	0.0316202	0.010936	0	0.0304226	0	0	0
chr1	109154799	109172279	+	0	0	0	0	0	0	0	0	0	0	0	0	0	0	0	0	0	0	0	0	0	0	0	0	0	0	0	0	0	0	0	0	0	0	0	0	0	0	0	0	0	0	0	0	0	0
chr1	109294878	109302707	+	0	0.235976	0.025998	0.0107387	0	0	0	0.0537252	0	0	0	0	0	0	0	0	0	0	0.0115524	0	0	0	0	0.00910338	0	0	0	0	0	0	0	0	0	0	0	0.0226675	0	0.0196709	0	0	0	0	0	0	0	0
chr1	109295684	109319045	+	0	0	0	0	0	0	0	0	0.0418063	0	0	0	0.178969	0.0434351	0	0	0	0.0226174	0	0	0	0	0	0	0	0	0	0	0	0	0	0	0	0	0	0	0	0	0	0	0	0	0	0	0	0
chr1	109325043	109337529	+	0.0555329	0.235976	0.0909931	0.107387	0	0	0.0496829	0.0967053	0.0313547	0.0540508	0.0621691	0.0739788	0.0357939	0.347481	0	0.0389584	0.0335722	0.0527739	0.0346572	0.116676	0	0	0.15727	0	0.0903824	0	0.0097245	0.0105879	0	0.0190285	0.0637758	0	0.0650639	0.0273005	0	0	0.0114357	0.0393419	0.0119467	0	0.021872	0	0	0	0	0
chr1	109336203	109342927	+	0	0.0124198	0.103992	0.042955	0	0.0216448	0.0372621	0.0322351	0	0	0.020723	0	0.0268454	0	0	0	0	0.00753913	0.0115524	0	0.0143952	0	0.0647584	0	0	0.0110785	0	0	0.0747845	0	0	0.061247	0	0	0	0	0	0.0295064	0	0	0	0	0	0	0	0
chr1	109338855	109340859	+	0	0	0	0	0	0	0.0124207	0	0	0.108102	0	0	0.134227	0	0	0	0	0	0	0.0552675	0	0	0	0	0	0	0	0	0	0	0	0	0	0	0	0	0	0.0196709	0.0477866	0	0	0.0123138	0	0	0	0
chr1	109427896	109444567	+	0	0	0	0.0322162	0	0.0432897	0.0248414	0	0	0.189178	0	0	0	0	0	0	0	0	0	0	0	0	0	0.0455169	0	0	0.0097245	0	0	0	0	0	0	0	0	0	0	0	0	0	0	0	0	0.01261	0	0
chr1	109427896	109446876	+	0	0.0745188	0.0779941	0.0859099	0	0.0974018	0	0.0644702	0	0.0270254	0	0.123298	0.0178969	0	0	0	0	0	0	0	0	0	0	0	0	0	0.0291735	0	0	0	0	0	0	0	0	0	0	0	0	0	0	0	0	0	0	0
chr1	109427896	109466836	+	0	0.0496792	0	0	0	0	0	0	0	0	0	0	0	0	0	0	0	0	0	0	0.0143952	0	0.0092512	0.00910338	0	0	0.019449	0	0	0	0	0	0	0	0	0	0	0	0	0	0	0	0	0	0	0
chr1	109439485	109446876	+	0	0.0496792	0.0519961	0.0322162	0	0.0216448	0.0496829	0.0429801	0.0313547	0	0	0	0	0	0	0	0	0	0	0	0	0	0	0.00910338	0	0	0	0	0	0	0	0	0	0	0	0	0	0	0	0	0	0	0	0	0	0
chr1	109524354	109529302	-	0	0	0	0	0	0	0	0	0	0	0	0	0	0	0	0	0	0	0.00577619	0	0	0	0	0	0	0	0	0	0	0	0	0	0	0	0	0	0	0	0	0	0	0	0	0	0	0
chr1	109525230	109529302	-	0.0138832	0	0	0	0	0	0	0	0.0104516	0	0	0	0	0	0	0	0	0	0	0	0	0	0	0	0	0	0	0.0105879	0	0	0	0	0	0	0	0	0	0	0	0	0	0	0	0	0	0
chr1	109544845	109547337	-	0	0.0496792	0	0	0.0103537	0	0.0124207	0.010745	0	0	0.0103615	0	0	0	0	0	0.00671445	0	0.00577619	0	0	0	0	0.00910338	0	0	0.0680715	0	0	0	0	0	0	0	0.0425546	0	0	0	0	0	0	0	0	0	0	0
chr1	109544845	109554340	-	0	0	0	0.0214775	0.0414147	0	0	0.0214901	0	0	0	0	0	0	0	0.0389584	0	0	0	0.00614083	0	0	0	0	0	0	0	0	0	0	0	0	0	0	0	0	0	0.00983547	0.0238933	0	0	0	0	0.02522	0	0
chr1	109547213	109554340	-	0	0	0	0	0	0.0108224	0	0	0	0	0	0	0	0	0	0	0	0	0	0.00614083	0	0	0	0	0	0	0	0	0	0	0	0	0	0	0	0	0	0	0	0	0	0	0	0	0	0
chr1	109553537	109554340	-	0	0	0	0	0	0.0432897	0	0.0214901	0	0	0	0.0123298	0	0	0.0668404	0	0	0.060313	0	0	0	0	0.0185024	0	0	0	0	0	0	0	0	0	0	0	0	0	0.0114357	0.0196709	0	0	0	0	0	0	0	0
chr1	109714487	109716459	+	0	0	0	0	0	0	0	0	0	0	0	0	0	0	0	0	0	0	0	0	0	0	0	0	0	0	0	0.0105879	0	0	0	0	0	0	0	0	0	0	0	0	0	0	0	0	0	0
chr1	109716095	109716459	+	0	0	0	0	0	0	0	0	0	0	0	0	0	0	0	0	0	0	0	0	0	0	0	0	0	0	0	0	0	0	0	0	0	0	0	0	0	0	0	0	0	0	0	0	0	0
chr1	109766599	109772194	+	0	0.173877	0	0.0644324	0	0	0	0	0	0	0.041446	0.0493192	0.161072	0	0	0	0	0	0	0.00614083	0	0	0	0	0	0	0	0	0	0	0	0	0	0	0	0	0.0228714	0	0	0	0	0	0	0	0	0
chr1	109825139	109825358	-	0	0	0	0	0	0	0	0	0	0	0	0	0	0	0	0	0	0	0	0	0	0.114143	0	0	0	0	0	0	0	0	0	0	0	0	0	0	0	0	0	0	0	0	0	0	0	0
chr1	109869613	109888500	-	0	0	0	0	0	0	0	0	0	0	0.0310845	0	0	0	0	0	0	0	0	0.104394	0	0	0	0	0	0	0	0	0	0.00951426	0	0	0	0	0	0	0	0	0	0	0	0	0	0	0	0
chr1	109883345	109890154	-	0	0	0	0	0.0207074	0	0	0	0	0	0	0	0	0	0.0572918	0	0	0	0	0	0	0	0	0	0	0	0	0	0	0	0	0	0	0	0	0	0	0	0	0	0	0	0	0	0	0
chr1	109884635	109888503	-	0	0.062099	0	0.0107387	0.0103537	0.0432897	0.111786	0.0214901	0	0.0135127	0	0.0493192	0.0268454	0	0.0477432	0	0.00671445	0	0	0.0122817	0	0	0.0647584	0	0	0.022157	0	0	0	0.0190285	0	0.0428729	0	0	0	0	0	0	0.0119467	0	0.021872	0	0	0	0	0
chr1	109954498	109957985	-	0	0.124198	0	0	0	0	0	0.0752152	0	0	0	0.0493192	0	0	0	0	0	0	0	0	0.0143952	0	0.0092512	0	0	0	0	0	0	0	0	0	0	0	0	0	0	0	0	0	0	0	0	0	0	0
chr1	110121825	110125187	+	0	0	0	0.0536937	0	0	0.0372621	0.0537252	0	0	0.0310845	0.0246596	0.0268454	0	0	0	0.00671445	0	0	0	0	0	0.0370048	0	0	0	0	0	0.0320505	0	0	0	0	0	0	0	0	0	0	0	0	0.0123138	0.0304226	0	0	0
chr1	110464616	110465747	+	0	0	0	0	0	0	0	0	0	0.14864	0	0	0	0	0	0	0	0	0	0	0	0	0	0	0	0	0	0	0	0	0	0	0	0	0	0	0	0	0	0	0	0	0	0	0	0
chr1	11130956	11137005	-	0	0.434693	0	0.268468	0.0414147	0.0757569	0.149049	0.15043	0.0522578	0.162153	0	0.0246596	0	0	0	0	0	0.00753913	0.0115524	0.0245633	0	0	0.0277536	0	0	0	0	0	0	0	0	0	0	0	0	0	0	0	0	0.0105401	0	0	0.0101409	0	0	0
chr1	11133990	11134383	-	0	0.0745188	0.038997	0.0859099	0	0	0.0496829	0	0	0.0135127	0.0310845	0	0	0	0	0	0	0	0.0115524	0.036845	0.100766	0	0.0277536	0.072827	0	0	0	0.0105879	0	0	0	0	0	0	0	0	0	0	0	0	0	0	0	0	0	0
chr1	11133990	11137005	-	0	0.0745188	0.103992	0.0322162	0	0	0	0.010745	0	0	0.0310845	0.0123298	0.0357939	0	0	0.0194792	0.00671445	0	0	0	0	0	0.0185024	0	0	0	0.019449	0	0	0	0.0637758	0.0244988	0	0	0	0	0	0.0295064	0.0238933	0	0.0437439	0	0.0304226	0	0	0
chr1	11140820	11147967	-	0	0	0	0	0	0	0	0	0	0	0	0	0	0	0	0	0	0	0	0	0	0	0	0	0	0	0	0	0	0	0	0	0	0	0	0	0	0	0	0	0	0	0	0	0	0
chr1	111434013	111435155	+	0	0	0	0	0	0	0	0	0	0	0	0.0739788	0	0	0	0	0.00671445	0	0	0.00614083	0	0	0	0.00910338	0	0	0	0	0	0	0	0	0.211458	0.136503	0.241143	0	0	0.0393419	0	0.0105401	0.021872	0	0.0304226	0	0	0
chr1	111690263	111690675	+	0.0138832	0.198717	0.168987	0.0536937	0	0	0.0496829	0.0322351	0	0	0	0	0	0	0	0	0	0	0	0	0.0143952	0	0.0185024	0	0	0	0	0	0	0	0.0070862	0	0.016266	0.0136503	0.0283697	0	0	0	0	0	0	0	0	0	0	0
chr1	111690263	111703918	+	0.111066	0.235976	0.181986	0.118126	0.031061	0.0974018	0.0372621	0.12894	0.0418063	0.0270254	0.113977	0	0.0178969	0.097729	0	0.0292188	0.0738589	0.0301565	0.190614	0.07369	0.0575807	0	0.175773	0	0.0112978	0	0.038898	0.0105879	0.064101	0.0570855	0.0850344	0.0428729	0.227724	0.218404	0.184403	0.045335	0.0571785	0.0786838	0.0716799	0.0843205	0	0.0492551	0.0202817	0	0	0
chr1	11181302	11182183	-	0	0.0124198	0	0.0751712	0	0.0108224	0	0.0752152	0	0	0	0.0123298	0	0	0	0	0.0335722	0	0	0	0	0.211979	0.0185024	0.00910338	0	0	0	0	0	0	0	0	0	0	0	0	0	0	0.0119467	0.0105401	0.021872	0.0123138	0	0	0	0
chr1	11184554	11193254	-	0	0.0496792	0.0519961	0.0644324	0.0724757	0	0	0	0	0.216203	0.041446	0	0	0	0	0.048698	0.0134289	0	0.0115524	0.00614083	0	0	0	0	0	0.0110785	0	0	0	0.0285428	0	0.0061247	0	0.0136503	0	0	0	0.00983547	0	0	0	0	0	0	0	0
chr1	111998707	112002258	+	0.0832994	0.124198	0.103992	0.150342	0.0828294	0.129869	0.235994	0.236391	0	0.135127	0.0518076	0.0246596	0	0	0	0	0.00671445	0.00753913	0.0115524	0.0491266	0.0863711	0	0.0092512	0.0182068	0	0	0.0097245	0.0635271	0	0	0.0283448	0	0.016266	0	0	0	0	0	0	0	0.010936	0.0369413	0	0	0.01264	0
chr1	11206732	11227574	-	0	0	0	0	0	0	0	0	0	0	0	0	0	0	0	0	0	0.0150783	0	0	0	0	0	0	0	0.265885	0	0	0	0	0	0	0	0	0	0	0	0	0	0	0	0	0	0	0	0
chr1	112170091	112247108	+	0	0	0	0	0	0	0.0248414	0	0	0	0	0	0	0	0	0	0	0	0	0	0	0	0	0	0	0	0	0	0	0	0	0	0	0	0	0	0	0	0	0	0	0	0	0	0	0
chr1	112233955	112240119	+	0	0.0248396	0	0.0214775	0	0	0.111786	0	0	0	0.0725306	0	0.0268454	0.141164	0	0	0	0	0.00577619	0	0	0	0.0647584	0	0	0	0	0	0	0	0	0	0	0	0	0	0	0	0	0	0	0	0	0	0	0
chr1	112237962	112246098	+	0	0.0124198	0	0.107387	0	0	0	0	0	0	0.020723	0	0	0	0	0	0	0	0	0	0	0	0	0	0	0	0	0	0	0	0	0	0	0	0	0	0	0	0	0	0	0	0	0	0	0
chr1	112319647	112329728	-	0	0.0248396	0	0	0	0	0	0	0	0	0	0	0	0	0	0	0	0	0	0	0	0	0	0	0	0.22157	0	0	0	0	0	0	0	0	0	0	0	0	0	0	0	0	0	0	0	0
chr1	113084572	113126748	-	0	0	0	0	0	0	0	0	0	0	0	0	0	0	0	0	0	0	0	0	0	0	0	0	0	0	0	0	0	0	0	0	0	0	0	0	0	0	0	0	0	0	0	0	0	0
chr1	113093222	113121039	-	0.0138832	0	0.155988	0	0	0	0	0	0	0	0	0	0	0	0	0	0	0	0	0	0	0	0	0	0	0	0	0	0	0	0	0	0	0	0	0	0	0	0	0	0	0	0	0	0	0
chr1	113119607	113126748	-	0	0.223556	0.012999	0.042955	0	0.0108224	0	0	0.0209031	0	0	0.0123298	0	0	0	0	0	0	0	0.0491266	0	0	0	0	0	0	0	0	0	0	0	0.0122494	0	0	0	0	0	0	0	0	0	0	0	0	0	0
chr1	113119607	113134225	-	0.291548	0.0496792	0.038997	0.0214775	0	0.0324673	0	0.0429801	0	0.14864	0.0725306	0	0	0	0	0	0	0.0301565	0	0	0	0	0.0740096	0	0	0	0	0	0	0	0	0	0	0	0.0567394	0	0	0	0.0119467	0	0	0.0123138	0	0	0	0
chr1	113119607	113140708	-	0.0138832	0	0	0	0	0	0	0	0.0104516	0	0	0.061649	0	0	0	0	0	0	0	0.0245633	0	0	0.0092512	0	0	0	0	0	0	0	0	0.0061247	0	0	0	0	0	0	0	0	0.010936	0	0	0	0	0
chr1	113119607	113153625	-	0	0	0	0.0214775	0	0	0	0	0	0	0	0	0	0	0	0.136354	0	0	0.00577619	0	0	0	0	0	0	0	0	0	0	0	0	0.0306235	0	0	0	0	0	0	0	0	0.010936	0	0	0	0	0
chr1	113124613	113126748	-	0	0.0124198	0	0	0	0	0	0	0	0	0	0	0	0	0	0	0	0	0	0	0	0	0	0	0	0	0	0	0	0	0	0	0	0	0.127664	0	0	0.0196709	0	0	0	0	0	0	0	0
chr1	113124613	113140708	-	0.0416497	0	0.0909931	0.107387	0	0	0.0993657	0.0429801	0	0.216203	0.103615	0.0369894	0	0.0108588	0	0.0876564	0.0134289	0	0.028881	0	0	0	0.0370048	0	0	0.022157	0	0	0	0.0190285	0.0141724	0.0061247	0	0	0	0	0	0.0295064	0.0238933	0.0105401	0	0	0	0	0	0
chr1	113126593	113153625	-	0	0	0	0	0	0	0	0	0	0	0	0	0	0	0	0	0	0	0	0	0	0	0	0	0	0	0	0	0	0	0	0	0	0	0	0	0	0	0	0	0	0	0	0	0	0
chr1	113134146	113140708	-	0	0.0496792	0	0.0107387	0.0207074	0	0	0.010745	0	0.0135127	0.145061	0	0	0.0108588	0	0	0.00671445	0.0150783	0.0173286	0	0	0	0.0370048	0	0	0	0	0	0	0	0	0	0	0	0	0	0	0	0	0	0.010936	0	0	0	0	0
chr1	113134146	113143470	-	0	0	0	0	0	0.0108224	0	0	0	0	0	0	0.0268454	0	0	0	0	0	0	0.0184225	0	0.0815304	0	0	0	0	0	0	0	0	0	0	0	0	0	0	0	0	0	0	0.021872	0	0	0	0	0
chr1	113134146	113159517	-	0	0.111778	0.012999	0	0	0.0541121	0.0248414	0	0.0209031	0	0.020723	0	0.0178969	0	0.0286459	0.00973961	0.0671445	0	0.0173286	0.0122817	0	0	0.0092512	0	0	0.0332356	0	0	0	0	0	0.0122494	0	0	0	0	0	0	0	0	0	0.0123138	0	0.0630499	0	0
chr1	113140592	113159517	-	0.180482	0	0.025998	0.0214775	0	0	0.0745243	0	0	0	0.0103615	0	0	0	0.0190973	0	0	0	0.0115524	0	0	0	0.0277536	0	0.0225956	0.022157	0.0486225	0.0317636	0	0	0	0.0061247	0	0	0	0	0	0	0	0.0421602	0.010936	0.0123138	0	0.01261	0	0
chr1	113196219	113202401	+	0	0.484372	0.376971	0.332901	0.0931831	0.108224	0.149049	0.322351	0	0	0.20723	0.0863086	0.0715877	0.119447	0.0190973	0.350626	0.18129	0.233713	0.16751	0.184225	0.129557	0.0326122	0.120266	0.0364135	0.0225956	0.288042	0.058347	0.232933	0	0.0285428	0.113379	0.0489976	0.276521	0.259355	0.113479	0.113337	0	0.0786838	0.10752	0.105401	0.120296	0.0985102	0.0101409	0	0	0
chr1	113196219	113209767	+	0	0.0124198	0.025998	0.0107387	0	0	0	0.010745	0	0	0	0	0	0	0	0	0	0.0753913	0.0115524	0.00614083	0	0	0	0	0	0.29912	0	0	0	0	0.0496034	0.0061247	0	0.054601	0.0567394	0	0	0	0	0	0	0	0	0	0	0
chr1	113635827	113637377	+	0	0	0.025998	0	0.0103537	0	0	0	0	0	0	0	0	0	0	0	0	0	0	0	0	0	0	0	0	0	0	0.137642	0	0	0	0.0428729	0	0	0	0	0	0	0	0	0	0	0	0	0	0
chr1	113635827	113641407	+	0.0832994	0	0	0	0	0	0	0	0	0	0	0	0	0	0	0	0.0201433	0	0	0	0	0	0	0	0	0	0	0	0	0	0	0	0	0	0	0	0	0	0	0	0	0	0	0	0	0
chr1	113655100	113662145	+	0.0416497	0.0869386	0.038997	0.0644324	0	0	0	0	0.0627094	0	0.103615	0	0	0	0	0	0.0738589	0.150783	0.0462095	0.0429858	0	0	0.046256	0	0.0225956	0	0.0486225	0	0	0.0665998	0.0070862	0.0061247	0.0487979	0	0	0	0	0	0	0	0	0	0.0101409	0	0	0
chr1	114128008	114137182	+	0	0.0124198	0.038997	0	0.0103537	0	0	0	0.0313547	0	0.0310845	0	0	0	0	0	0.0470011	0	0	0.0184225	0.172742	0	0.0277536	0.00910338	0	0	0	0	0	0	0	0.0061247	0	0	0	0	0	0.00983547	0	0	0	0.0246276	0	0	0	0
chr1	114214355	114216087	+	0	0.211137	0.402969	0.225514	0.0724757	0.0865794	0.124207	0.118195	0	0.0675636	0.103615	0.320575	0	0	0	0.00973961	0	0	0	0.036845	0	0.0978365	0.138768	0	0	0.0332356	0.0097245	0	0.0106835	0	0	0	0	0	0	0	0	0	0.0119467	0.0105401	0	0	0	0.0504399	0	0
chr1	114241012	114242325	-	0	0.0124198	0	0.118126	0	0	0	0	0	0	0	0	0	0	0	0	0	0	0	0	0	0	0	0	0	0	0	0	0	0	0	0	0	0	0	0	0	0	0	0	0	0	0	0	0	0
chr1	114246702	114249344	-	0.0138832	0.0248396	0	0	0	0	0	0.0429801	0	0	0	0	0	0	0	0	0	0	0	0	0	0	0	0	0	0	0.058347	0	0	0.00951426	0	0	0	0	0	0	0	0	0.0119467	0	0	0	0	0.01261	0	0
chr1	114339984	114340658	-	0	0.0372594	0.155988	0.0322162	0	0.0216448	0.0124207	0.010745	0	0	0	0.0123298	0	0.0108588	0	0	0	0	0	0	0	0	0.0277536	0	0	0	0	0	0	0	0	0	0	0	0	0	0	0	0.0119467	0	0	0	0.0101409	0	0	0
chr1	114372213	114377061	-	0.0277665	0	0.012999	0.0214775	0	0	0.0248414	0	0	0	0	0	0.125279	0	0.0190973	0.25323	0	0	0.00577619	0	0	0	0.092512	0	0	0.110785	0	0	0	0	0	0	0.292787	0.163803	0.255328	0	0	0.0688483	0	0	0	0.0369413	0.0507043	0.02522	0	0
chr1	114377531	114397671	-	0	0	0.038997	0	0	0	0	0	0	0	0	0	0	0	0	0	0	0	0	0	0	0	0.0092512	0	0	0	0	0	0	0.0190285	0.0141724	0.0122494	0	0.0819015	0.099294	0.136005	0	0.0491774	0.0238933	0	0	0	0	0	0	0
chr1	114391161	114397671	-	0	0.0124198	0	0.118126	0	0	0.0124207	0	0	0	0	0	0	0	0	0	0.0134289	0.0301565	0	0.00614083	0	0	0.0185024	0	0	0	0	0	0	0	0	0	0.0650639	0.204754	0.141849	0	0.0571785	0.10819	0	0	0.010936	0	0	0	0	0
chr1	114440461	114444507	-	0	0	0.0519961	0.0214775	0.0621221	0.0432897	0	0	0	0	0	0	0	0	0	0	0	0	0	0.00614083	0	0.0326122	0	0	0	0	0	0	0	0.00951426	0	0	0	0	0.0141849	0	0	0	0	0	0	0.0123138	0	0	0	0
chr1	114483003	114484081	+	0	0	0.012999	0.0107387	0	0	0	0	0	0	0	0	0	0	0	0	0	0	0	0	0.0287904	0	0	0	0	0	0	0	0.106835	0	0.0141724	0	0.0325319	0	0.0141849	0	0	0	0	0	0	0	0	0	0	0
chr1	115005725	115006178	-	0.0555329	0.211137	0.0649951	0.0644324	0	0.0865794	0.0621036	0.161175	0	0.0135127	0.0932536	0.0123298	0.0805362	0	0.0572918	0	0	0	0.00577619	0.036845	0	0.0652243	0.120266	0	0	0	0	0	0	0	0	0	0	0.0819015	0	0.0226675	0	0	0.0716799	0	0	0.0123138	0	0	0	0
chr1	115005725	115007010	-	0.43038	2.24798	0.961927	1.10609	0.0931831	0.248916	0.534091	0.569487	0.104516	0.216203	0.89109	0.110968	0.161072	0.238893	0.152778	0.224011	0.268578	0.414652	0.236824	0.165802	0.0431856	0.163061	0.453309	0.0455169	0	0.0775497	0.0486225	0.0105879	0.117518	0.0761141	0.127552	0.0673717	0.113862	0.0955518	0	0.18134	0	0.0491774	0.0955732	0.0316202	0.0984238	0.0985102	0.0202817	0.20176	0	0
chr1	115130007	115130573	-	0	0.0869386	0	0	0.0103537	0	0.0124207	0	0	0	0	0	0	0	0	0.0389584	0.00671445	0	0	0	0	0	0.0185024	0	0	0	0	0	0	0	0	0	0	0	0	0	0	0	0	0	0	0	0	0	0	0
chr1	115130007	115137199	-	0	0	0	0	0	0	0	0	0	0	0	0	0	0.108588	0	0	0	0	0	0	0	0	0	0	0	0	0	0	0	0	0	0	0	0	0	0	0	0	0	0	0	0	0	0	0	0
chr1	115130007	115138494	-	0	0.0124198	0	0	0	0	0	0	0	0	0	0.172617	0	0	0	0	0	0	0	0.00614083	0	0	0	0.0910338	0	0	0	0	0	0	0	0	0	0	0	0	0	0	0	0	0	0	0	0	0	0
chr1	115262199	115263338	-	0	0.0496792	0	0	0.0414147	0.0757569	0.0496829	0.0322351	0.0836126	0.0135127	0.041446	0	0	0.0325763	0	0.00973961	0.0134289	0.0753913	0.00577619	0.0491266	0	0	0.0277536	0.0182068	0	0	0	0	0	0	0	0	0	0.0273005	0	0	0	0.00983547	0	0	0.010936	0	0	0.02522	0	0
chr1	115262199	115280693	-	0	0	0.012999	0	0	0	0	0	0	0	0.113977	0.0123298	0.0268454	0	0	0	0.0268578	0.0150783	0	0.0552675	0	0	0	0	0	0	0	0	0	0.0190285	0	0	0	0	0	0	0.125793	0	0.0716799	0.0210801	0.010936	0	0	0	0	0
chr1	115267841	115280693	-	0	0	0.0649951	0.0644324	0.031061	0.0216448	0	0	0	0	0	0	0	0.17374	0.162327	0	0.00671445	0	0.00577619	0.0122817	0	0	0.0555072	0	0	0.0110785	0	0	0.021367	0	0	0	0	0	0	0	0	0	0.0119467	0	0	0.0123138	0.0202817	0.01261	0	0
chr1	115269603	115269711	-	0	0	0.025998	0	0	0	0	0	0	0.135127	0	0	0	0	0	0	0	0	0.0115524	0	0	0	0	0	0	0	0	0	0	0	0	0	0	0	0	0	0	0	0	0	0.0328079	0	0	0	0	0
chr1	115276352	115280693	-	0	0.111778	0.142989	0.0536937	0	0	0.0248414	0.0752152	0	0	0.041446	0.0123298	0	0	0	0	0	0.0376956	0.0173286	0.0184225	0	0	0.0555072	0	0	0	0	0.0211757	0.224353	0	0	0.0551223	0	0	0.0141849	0	0	0	0	0	0	0.0123138	0	0	0	0
chr1	1158623	1159348	-	0.263781	1.16746	0.454966	0.708757	0.486623	0.865794	0.844609	1.20344	0.407611	1.49991	0.766752	0.209607	0	0.0217176	0.200521	0.0292188	0.114146	0	0.0635381	0.128957	0.215928	0	0.823357	0	0.587486	0.609319	0.651542	0.264696	0	0.180771	0.14881	0.0857458	0	0.232054	0.0567394	0.158672	0	0.245887	0.573439	0.137021	0.120296	0	0.131831	0	0	0
chr1	116202261	116206889	+	0	0.0124198	0.0909931	0.0214775	0.0724757	0	0	0.0214901	0.0522578	0	0.0932536	0.0986384	0	0	0	0	0	0	0	0	0.115161	0	0.0092512	0	0	0	0	0.074115	0	0	0	0	0	0	0	0	0	0.0196709	0	0	0	0	0	0	0	0
chr1	116937731	116944277	+	0	0	0	0	0	0	0	0	0	0	0	0	0	0	0	0	0	0	0	0	0	0	0	0	0	0	0	0	0.331188	0	0	0	0	0	0	0	0	0	0	0	0	0	0	0	0	0
chr1	117078586	117087226	-	0	0	0	0	0	0	0	0	0	0	0	0	0	0	0	0	0	0	0.00577619	0	0	0	0	0	0	0	0	0	0	0	0	0	0	0	0	0	0	0	0	0	0	0	0	0.01261	0	0
chr1	117634572	117635330	+	0	0	0	0	0	0	0	0	0	0	0	0	0	0	0	0	0	0	0	0	0	0.211979	0	0	0	0	0	0	0	0	0	0	0	0	0	0	0	0	0	0	0	0	0	0	0	0
chr1	11771907	11775265	+	0	0	0	0	0	0	0	0	0	0	0	0	0	0	0	0	0	0	0	0	0	0	0	0	0	0	0	0	0	0	0	0	0	0	0	0	0	0	0	0	0	0	0	0	0	0
chr1	117944807	117948267	+	0.0694162	0.248396	0.25998	0.17182	0.0103537	0.119047	0.385042	0.0644702	0.0313547	0.378356	0.393737	0.147958	0	0.0325763	0	0	0.141003	0.180939	0.173286	0.208788	0.129557	0	0.138768	0.072827	0	0	0.0291735	0.254109	0	0.0951426	0	0.0061247	0.0325319	0.0682513	0.0709243	0	0.0228714	0	0.0836266	0.0105401	0.0546799	0.0369413	0.0101409	0	0	0
chr1	117944807	117957453	+	0.333198	1.10536	0.896932	0.93427	0.383086	0.476187	0.720402	0.429801	0.261289	1.45937	0.901451	0.517852	0.304248	0.282328	0.553821	0.0779168	0.570728	0.490043	0.311914	0.761463	0.172742	0.701161	0.434806	0.0637237	0.0225956	0	0.184766	0.179994	0.149569	0.123685	0.141724	0.134743	0.276521	0.218404	0.212773	0.18134	0.148664	0.0885193	0.191146	0.115941	0.328079	0.172393	0.0912678	0.23959	0.10112	0
chr1	117944807	117963271	+	0.638629	2.5709	1.46889	1.77189	0.911123	1.55843	1.40354	1.94485	1.09741	3.56736	1.9376	1.46725	0.313196	0.195458	0.534724	0.428543	1.87333	1.31181	1.51336	2.11245	0.143952	1.0762	1.23966	0.527996	0.316338	0.465298	0.991899	0.465866	1.45296	0.875312	0.460603	0.398106	0.553043	0.614262	0.510655	0.498685	0.205843	0.167203	0.262826	0.105401	0.601479	0.504865	0.35493	0.23959	0	0
chr1	117944807	117984947	+	0.333198	0.807287	0.584956	0.902054	0.269196	0.422074	0.534091	0.623212	0.491224	0.324305	0.797836	0.431543	0.11633	0.130305	0	0.0584376	0.637873	0.557895	0.877981	1.36326	0.230323	0.130449	0.444057	0.0273101	0.0903824	0.155099	0.379256	0.0952907	0.0106835	0.209314	0.283448	0.293986	0.211458	0.177453	0.255328	0.158672	0	0.157368	0.0597333	0	0.0874879	0.0615689	0.0608452	0.20176	0	0
chr1	117944807	118009049	+	0.0277665	0	0.181986	0	0	0	0.0248414	0.0859602	0	0	0.124338	0	0	0	0	0	0.0872878	0.060313	0.16751	0.171943	0	0	0	0	0	0	0	0.0105879	0	0.0285428	0.0496034	0.0551223	0.016266	0	0	0	0	0.0295064	0.03584	0	0.0328079	0	0.0101409	0	0	0
chr1	117984852	118009049	+	0	0	0	0	0.0517684	0.0324673	0.0124207	0	0	0.0540508	0	0	0	0	0	0	0	0	0.00577619	0	0	0	0.0092512	0.0182068	0	0	0.0291735	0	0	0.0285428	0.0141724	0	0	0	0	0	0	0	0	0	0	0.0246276	0.0101409	0.02522	0	0
chr1	118003110	118035884	+	0	0	0	0	0	0	0	0	0	0.202691	0	0	0	0	0	0	0	0	0.00577619	0.0184225	0	0	0	0	0	0	0	0	0	0	0	0	0	0	0	0	0	0	0	0	0	0	0	0	0	0
chr1	118003110	118045592	+	0	0.248396	0.181986	0.34364	0.134598	0.205626	0.223573	0.0752152	0.292644	0.121614	0.310845	0	0.0268454	0	0	0	0.0335722	0	0.0115524	0.0307041	0	0.0978365	0.0185024	0	0	0	0.0097245	0	0	0	0	0	0.0487979	0	0	0	0.0114357	0	0	0	0.0328079	0	0	0	0	0
chr1	118420630	118463047	-	0	0	0	0	0	0	0	0	0	0	0	0	0	0	0	0	0	0	0	0.0245633	0	0	0	0	0	0	0	0	0	0	0	0	0	0	0	0	0	0	0	0	0	0	0	0	0	0
chr1	118424444	118463047	-	0	0.0248396	0	0	0	0	0	0	0.0104516	0	0.020723	0	0	0	0	0	0.0335722	0	0.0577619	0	0	0	0	0	0	0	0	0	0	0	0	0	0	0	0	0	0	0	0	0	0	0	0	0	0	0
chr1	118439454	118463047	-	0	0.0124198	0	0	0	0.0108224	0	0	0	0	0	0	0	0	0	0	0.00671445	0	0.0173286	0.0245633	0	0.0326122	0.0185024	0.0637237	0	0	0	0.0105879	0	0	0	0	0	0.0136503	0	0	0	0.0295064	0	0	0.010936	0	0.0101409	0	0	0
chr1	118449127	118461358	-	0	0.0248396	0	0.0214775	0	0.0216448	0.0248414	0.0322351	0.0209031	0	0.041446	0.110968	0	0	0	0	0	0.00753913	0.0115524	0.036845	0	0	0.0185024	0	0.0451912	0	0.019449	0	0	0	0.0425172	0	0.016266	0	0	0	0	0.0295064	0.0238933	0	0	0	0	0	0	0
chr1	118454615	118461358	-	0.0555329	0.149038	0.181986	0.25773	0	0	0.0993657	0	0.0836126	0	0.0103615	0.0246596	0	0.0217176	0	0.0681772	0.0470011	0.0452348	0.00577619	0.0184225	0.0143952	0	0.0832608	0	0	0.0997067	0	0.0529393	0	0.0761141	0.0496034	0	0	0.0136503	0.099294	0.0226675	0	0	0	0	0.0328079	0	0	0.0630499	0	0
chr1	118461218	118463047	-	0	0	0	0.0322162	0	0	0	0	0	0	0.041446	0.0493192	0	0	0	0	0.00671445	0	0	0.0429858	0	0	0.0555072	0	0	0	0	0	0	0	0	0	0.0650639	0	0	0	0	0	0	0	0	0	0	0	0	0
chr1	11854166	11854414	-	0	0	0	0	0	0	0	0	0	0	0.0621691	0.172617	0	0	0	0	0	0	0	0	0.0143952	0	0	0	0	0	0	0	0	0	0	0	0	0	0	0	0	0	0	0	0	0	0	0	0	0
chr1	11860268	11861456	-	0	0.136618	0.012999	0.0644324	0	0	0	0.0214901	0	0	0	0	0	0.0542939	0.00954863	0	0	0.00753913	0	0.0184225	0	0	0.0370048	0	0	0	0	0	0	0.00951426	0	0	0.0650639	0	0	0	0	0	0	0.0210801	0	0	0	0	0	0
chr1	1192371	1192690	-	0.0416497	0.0124198	0	0.0751712	0.0207074	0.0324673	0.0496829	0.0644702	0.0104516	0	0.0725306	0.0986384	0	0	0	0	0	0	0	0	0.0143952	0.0489182	0	0	0	0	0	0	0	0	0	0	0	0	0	0	0	0	0	0	0	0	0	0.02522	0	0
chr1	1192371	1203372	-	0	0	0	0.0214775	0	0	0	0.010745	0	0	0	0	0	0	0	0	0	0	0	0	0	0	0	0	0	0	0	0	0	0	0	0.0367482	0	0	0	0	0	0	0	0	0	0	0	0.15132	0	0
chr1	12008032	12010577	+	0	0	0	0	0.0103537	0.0649345	0.124207	0	0	0	0	0	0	0	0	0	0	0	0	0.00614083	0	0	0	0	0	0	0	0	0	0	0	0	0	0	0	0	0	0	0	0	0	0	0	0	0	0
chr1	120298049	120302612	-	0	0	0	0	0	0	0	0	0	0	0	0	0	0	0	0	0	0	0	0	0	0	0	0	0	0.166178	0	0	0	0	0	0	0	0	0	0	0	0	0	0	0	0	0	0	0	0
chr1	120461210	120461934	-	0	0	0	0	0	0	0	0	0	0	0	0	0	0	0	0	0	0	0	0	0	0	0	0	0	0	0	0	0	0	0	0	0	0	0	0	0	0	0	0	0	0	0	0	0	0
chr1	12049221	12052747	+	0	0.322915	0.0519961	0.0214775	0.0103537	0	0	0.0214901	0.0104516	0	0	0	0	0	0	0	0	0	0	0	0	0.489182	0.0092512	0	0	0	0	0	0	0	0	0	0	0	0	0	0	0	0	0	0	0	0.0101409	0	0	0.0100467
chr1	12061457	12062160	+	0.291548	1.05568	0.441966	0.902054	0.414147	0.497831	0.86945	0.773642	0.752513	0.756712	0.600968	0.789107	0.0805362	0.0868702	0.257813	0.224011	0.0470011	0.0150783	0.028881	0.257915	0.0575807	0.0815304	0.222029	0.0910338	0.519699	0.0443141	0.243113	0.14823	0	0.161742	0	0.0551223	0.0487979	0.0136503	0	0	0	0.0590128	0.10752	0.0948605	0.0765519	0.0369413	0.0507043	0.0378299	0	0
chr1	121115831	121116815	+	0	0	0.038997	0	0	0	0	0.0967053	0	0	0	0	0.0178969	0.0542939	0	0	0	0	0	0	0	0.0163061	0.0185024	0	0	0	0	0	0	0	0	0.0183741	0	0	0	0	0	0	0	0	0	0	0	0	0	0
chr1	12313778	12313883	+	0	0	0	0	0	0	0	0.118195	0	0	0	0	0	0	0	0	0	0	0	0	0	0	0	0	0	0	0	0	0	0	0	0	0	0	0	0	0	0	0	0	0	0	0	0	0	0
chr1	12335881	12338095	+	0.166599	0.248396	0.155988	0.128865	0.103537	0.238093	0.198731	0.214901	0.240386	0.418894	0.300484	0.974055	0.0894847	0.0217176	0.124132	0	0.154432	0.113087	0.190614	0.233352	0.0287904	0.407652	0.0832608	0	0.0112978	0.67579	0.252837	0.0423514	0.256404	0.0665998	0.538551	0.183741	0.0650639	0	0.0283697	0	0.0571785	0	0.03584	0.0316202	0.0546799	0.0492551	0.0405635	0.01261	0.0379198	0
chr1	12359258	12364785	+	0	0.111778	0.0779941	0	0	0	0	0.0752152	0	0	0	0	0	0	0	0	0	0	0.0173286	0.00614083	0	0	0	0	0	0.022157	0	0	0	0	0	0	0	0.0136503	0	0	0	0	0	0	0.010936	0	0	0	0	0
chr1	12359258	12368698	+	0	0.062099	0.012999	0.225514	0	0.0108224	0.124207	0.0429801	0.0313547	0	0	0.172617	0	0	0	0.116875	0.107431	0.0226174	0.028881	0.0307041	0	0	0.0555072	0	0.135574	0	0	0.074115	0	0.00951426	0.0070862	0.0183741	0.0650639	0	0.0141849	0	0	0	0	0.0105401	0	0.0123138	0	0.01261	0	0
chr1	12359258	12379687	+	0	0	0	0	0	0	0	0	0	0	0	0	0	0	0	0	0	0	0	0	0	0.163061	0	0	0	0	0	0	0	0	0	0	0	0	0	0	0	0	0	0	0	0	0	0	0	0
chr1	12382592	12383837	+	0	0.124198	0	0.0751712	0.0207074	0.0216448	0	0	0	0	0.0828921	0	0	0	0	0	0	0.00753913	0	0	0	0	0	0	0	0	0	0	0	0	0	0	0	0	0	0	0	0	0	0	0	0.0246276	0	0	0	0
chr1	12460237	12476880	+	0.0138832	0.0248396	0.012999	0.0966487	0	0.0216448	0.0124207	0	0	0.094589	0	0	0	0	0	0	0.107431	0	0.0519857	0.104394	0.0143952	0	0	0	0	0	0.019449	0.0105879	0	0.00951426	0	0	0	0	0	0	0	0	0.0238933	0	0.010936	0	0	0	0	0
chr1	12638745	12639440	-	0.166599	0.546471	0.402969	0.547676	0.683343	1.0606	1.56501	1.06376	0.19858	0.337818	0.694221	0.554841	0.0715877	0	0.477432	0.136354	0.107431	0.188478	0.1213	0.472844	0	0.0489182	0.490313	0.136551	0	0.0775497	0.19449	0.307048	0	0.1332	0.120465	0.0857458	0.0650639	0.0955518	0.0567394	0	0.0457428	0.157368	0.274773	0.168641	0.470247	0.147765	0.182536	0.2522	0	0
chr1	12638745	12640694	-	0	0.0745188	0.0909931	0.042955	0.0517684	0	0.322939	0.204156	0	0.35133	0.113977	0.061649	0.0536908	0.0217176	0	0.194792	0.0201433	0.0226174	0	0.0429858	0	0	0	0.0182068	0	0.022157	0.0097245	0.0211757	0	0.00951426	0	0	0	0	0.0425546	0	0	0.0295064	0.0477866	0.0527003	0	0.0246276	0	0	0	0
chr1	14042035	14068652	+	0.0971826	0	0.116991	0.182559	0	0.0541121	0.0248414	0	0.0627094	0	0	0	0.0178969	0	0.0286459	0	0.0201433	0.060313	0	0.0122817	0	0.0326122	0.148019	0.0637237	0	0	0.165317	0	0	0	0.0850344	0.0183741	0.130128	0	0.0425546	0	0	0	0.0238933	0	0.010936	0.0123138	0	0.02522	0	0
chr1	14042035	14075982	+	0	0.0869386	0	0	0.0207074	0	0	0	0.0104516	0	0.176146	0.0369894	0	0	0	0	0	0.00753913	0.0577619	0.0307041	0	0	0.046256	0.0182068	0.384125	0	0.0875205	0.0105879	0	0	0.0212586	0.134743	0.0813299	0	0	0	0	0	0	0	0	0.0246276	0	0	0.0631997	0
chr1	14057494	14068652	+	0.0277665	0.235976	0.116991	0.17182	0.0828294	0	0.149049	0.0644702	0.0104516	0.0270254	0.0828921	0	0.125279	0.152023	0	0.0194792	0	0.0753913	0.0404334	0.036845	0.100766	0	0.092512	0.0182068	0.112978	0.0997067	0.213939	0.0423514	0	0	0	0.0183741	0.195192	0.0955518	0.354622	0.18134	0	0.118026	0.0955732	0.115941	0.0437439	0.0738827	0.0202817	0	0	0
chr1	14057494	14075982	+	0	0.397434	0.207984	0.0214775	0.0414147	0.0865794	0.285676	0.0214901	0	0.0675636	0.248676	0	0.0536908	0.0868702	0.458334	0	0.0134289	0.135704	0.0577619	0.0675491	0.0287904	0.0163061	0.0832608	0.0910338	0.10168	0.144021	0.213939	0.105879	0	0	0.0779482	0.0244988	0	0.0955518	0.0141849	0.113337	0	0.0295064	0.0477866	0	0.010936	0.0492551	0.0202817	0	0	0
chr1	14099572	14109326	+	0.0138832	0.0248396	0	0.0536937	0.176012	0.183981	0.136628	0.0644702	0.073161	0	0.0932536	0.209607	0	0	0.105035	0	0.0470011	0.00753913	0.028881	0.0122817	0.0431856	0	0	0	0.056489	0.0664711	0.0875205	0	0	0.00951426	0	0	0.0813299	0	0.0141849	0	0	0	0.119467	0.0105401	0	0.0246276	0.0101409	0	0.859517	0
chr1	14104912	14109326	+	0.0832994	0.124198	0.428967	0	0.176012	0.119047	0.0745243	0.0859602	0	0	0	0	0.0447423	0	0	0	0.00671445	0.0829304	0.103971	0.036845	0	0	0	0.0182068	0	0	0	0	0	0	0	0.0428729	0	0.0273005	0	0	0.0228714	0	0.0477866	0	0	0	0.0101409	0	0	0
chr1	144921834	144922638	-	0	0	0	0.0107387	0	0	0.0496829	0.0644702	0.0313547	0.0135127	0	0.0246596	0	0	0	0.0194792	0.0201433	0	0	0.036845	0	0	0.0092512	0	0	0	0	0	0	0	0	0	0	0	0	0	0	0	0	0	0.021872	0	0	0	0	0
chr1	144946624	144952689	-	0	0	0	0	0.0103537	0	0	0	0	0	0	0	0	0	0.00954863	0	0	0	0	0	0	0	0	0	0	0	0	0	0	0	0	0	0	0	0	0	0	0	0	0	0	0	0	0	0	0
chr1	144994590	145016011	-	0	0	0	0	0	0	0	0	0	0.0270254	0	0	0	0	0	0	0	0	0	0	0	0	0	0	0	0	0	0	0	0	0	0	0	0	0	0	0	0	0.0119467	0	0	0	0	0	0	0
chr1	144994590	145021167	-	0	0	0.012999	0	0	0.0865794	0.0993657	0	0	0.0270254	0.041446	0	0	0.0760114	0	0	0	0	0	0	0	0	0	0	0	0	0	0	0	0	0	0	0	0	0	0	0.0114357	0	0.0836266	0	0	0	0	0.0378299	0	0
chr1	145015859	145021167	-	0	0.0248396	0	0	0	0	0	0	0	0	0	0	0	0	0	0	0	0	0	0	0	0	0	0	0	0	0	0	0	0	0	0	0	0	0	0	0	0	0	0	0	0	0	0	0	0
chr1	145440140	145440267	+	0	0	0	0	0	0	0	0	0	0.202691	0	0	0	0	0	0	0	0	0	0	0	0	0	0	0	0	0	0	0	0	0	0	0	0	0	0	0	0	0	0	0	0	0	0	0	0
chr1	145440268	145440788	+	0	0	0	0	0	0	0	0	0	0	0	0	0	0	0	0	0	0	0	0	0	0	0	0	0	0	0	0	0	0	0	0	0	0	0	0	0	0	0	0	0	0	0	0	0	0
chr1	145487303	145492375	+	0.0138832	0.173877	0.0649951	0.0751712	0	0	0	0	0	0	0.0621691	0	0	0	0	0	0	0	0	0	0	0	0.0185024	0	0	0	0	0	0	0	0	0	0	0	0	0.0906699	0	0	0	0	0.010936	0	0	0	0	0
chr1	145594038	145595220	-	0.166599	0.62099	0.25998	0.493982	0.134598	0.0757569	0.285676	0.343841	0.114967	0.0540508	0.186507	0.209607	0.134227	0.564656	0.238716	0.214271	0.174576	0.0301565	0.0808667	0.14738	0	0.130449	0.351545	0.0546203	0.0338934	0.0775497	0.262562	0.179994	0	0.199799	0.120465	0.134743	0.130128	0.109202	0	0.18134	0.0457428	0.118026	0.167253	0.168641	0.207784	0.172393	0.0608452	0.16393	0	0.0703266
chr1	145608107	145609356	-	0	0	0	0	0	0	0.0496829	0	0.0209031	0	0	0	0	0	0.324654	0	0	0	0	0	0	0	0	0	0	0	0.0486225	0	0	0.00951426	0	0.0122494	0	0	0	0	0	0	0	0	0	0	0	0	0	0
chr1	145646114	145663367	+	0	0.062099	0	0.0751712	0.0621221	0	0	0	0	0	0	0	0	0	0	0.126615	0.0268578	0	0	0.0614083	0	0	0.0647584	0	0	0	0	0	0	0	0	0	0	0	0	0	0	0	0	0	0.010936	0.0123138	0	0	0	0
chr1	145787771	145791170	-	0.0138832	0	0	0	0.031061	0.0216448	0.0124207	0.0322351	0	0	0.0103615	0	0	0.0217176	0	0	0.0134289	0	0	0.0184225	0	0.0326122	0	0	0	0	0.0097245	0.0105879	0.0106835	0.00951426	0	0	0	0.0136503	0	0	0	0	0.0119467	0	0.021872	0.0123138	0	0	0	0
chr1	145816636	145818826	-	0	0	0	0	0	0	0	0	0	0	0	0	0	0	0	0	0	0	0	0	0	0	0	0	0	0	0	0	0	0	0	0	0	0	0	0	0	0	0	0	0	0	0	0	0	0
chr1	146724277	146731572	+	0.0277665	0.223556	0.428967	0.461766	0	0.227271	0.248414	0.462036	0.0627094	0	0.279761	0	0.107382	0.0108588	0	0.116875	0	0.0452348	0.00577619	0.0245633	0	0	0.212778	0	0.0112978	0	0.0680715	0.0105879	0.0106835	0.1332	0	0.0183741	0	0	0.0283697	0	0	0	0.119467	0	0.0328079	0.0492551	0.0101409	0.0378299	0	0
chr1	146747016	146757164	+	0.0416497	0.211137	0.25998	0.193297	0	0.108224	0.0745243	0.118195	0.0627094	0.175665	0.020723	0.0246596	0.0715877	0	0	0	0.167861	0.0150783	0.109748	0.0307041	0	0.146755	0.092512	0	0	0	0.0097245	0	0.0747845	0.00951426	0.14881	0.0122494	0.0325319	0.0955518	0.0567394	0	0	0.0983547	0	0	0	0.0369413	0	0	0	0
chr1	146757974	146759412	+	0	0.124198	0.012999	0	0.0207074	0	0.086945	0.0322351	0.0418063	0	0.0621691	0.0493192	0	0	0	0	0	0	0	0	0	0.0978365	0.0092512	0	0	0	0	0	0	0.00951426	0.0070862	0	0	0.0136503	0	0	0	0.0295064	0.0238933	0.0105401	0	0	0	0	0	0
chr1	147120047	147131890	-	0.0971826	0.235976	0.025998	0.0966487	0.0828294	0.0757569	0	0.010745	0.146322	0.0270254	0.196869	0.0369894	0	0.0217176	0.0286459	0.0681772	0.0537156	0.0753913	0.144405	0.190366	0.0143952	0	0	0	0	0.0664711	0	0.0529393	0	0.0190285	0	0.0183741	0	0.0136503	0	0	0	0	0	0	0.10936	0.0123138	0	0	0	0
chr1	147408740	147410931	+	0	0	0	0	0	0	0	0	0	0	0	0	0	0	0	0	0	0	0	0	0	0	0	0	0	0	0	0	0	0	0	0	0	0	0	0	0	0	0	0	0	0	0	0	0	0
chr1	149907273	149907476	-	0	0	0	0	0	0	0	0	0	0	0	0	0	0	0	0	0	0	0	0	0	0	0	0	0	0	0	0.190581	0	0	0	0	0	0	0	0	0	0	0	0	0	0	0	0	0	0
chr1	149931602	149936274	-	0.0138832	0.0993584	0.0519961	0.0751712	0.0207074	0.0649345	0.0496829	0.0752152	0.0313547	0	0.145061	0.0123298	0.0984331	0.0325763	0.0190973	0.048698	0.0738589	0	0.00577619	0	0	0	0	0	0	0	0.0097245	0	0.0106835	0.0570855	0	0.0122494	0	0.0273005	0	0.0226675	0	0.0196709	0.0238933	0.0632403	0.021872	0	0.0202817	0	0	0
chr1	149936146	149937803	-	0.152716	0.310495	0.103992	0.042955	0.0517684	0.119047	0.086945	0.0644702	0.0836126	0.229716	0.165784	0.0123298	0.205815	0.434351	0.14323	0.214271	0.0268578	0.0226174	0	0.104394	0	0.407652	0	0	0.0338934	0	0.0097245	0	0	0.00951426	0.0141724	0	0.016266	0	0	0	0	0.00983547	0.0238933	0	0.0546799	0.0123138	0.0101409	0.01261	0	0
chr1	149937701	149939446	-	0	0.124198	0	0	0	0	0	0.010745	0	0	0	0	0	0.0434351	0	0	0	0	0	0	0	0	0	0	0	0	0	0	0	0	0	0	0	0	0	0	0	0	0	0	0	0	0	0	0	0
chr1	150064030	150082742	+	0	0.0372594	0	0.128865	0	0.0108224	0.086945	0	0	0	0.041446	0	0	0	0	0	0.00671445	0	0	0	0	0	0.0092512	0	0	0	0	0	0	0.00951426	0	0	0	0	0	0	0	0.00983547	0	0	0	0	0	0	0	0
chr1	150198939	150201570	-	0	0	0	0	0	0	0	0	0	0	0	0	0	0	0	0	0	0	0	0	0	0	0	0	0	0	0	0	0	0	0	0	0	0	0	0	0	0	0	0	0	0	0	0	0	0
chr1	150201404	150203028	-	0	0	0	0	0	0	0	0	0	0	0	0	0	0	0	0	0	0	0	0	0	0	0	0	0	0.22157	0	0	0	0	0	0	0	0	0	0	0	0	0	0	0	0	0	0	0	0
chr1	150202905	150204264	-	0	0.0248396	0.0779941	0.0214775	0	0	0.0496829	0.0859602	0	0	0.0310845	0	0	0	0	0	0	0	0	0	0	0	0.0277536	0	0	0	0.0097245	0	0	0	0.0070862	0	0	0	0.0283697	0	0	0.0491774	0.0477866	0	0	0	0	0	0	0
chr1	150300778	150305670	+	0	0	0	0	0	0	0	0	0	0	0	0.147958	0	0	0	0	0	0	0	0	0	0	0	0	0	0	0	0	0	0	0	0	0	0	0	0	0	0	0	0	0	0	0	0	0	0
chr1	150305154	150307712	+	0	0	0	0	0	0	0	0	0	0	0	0	0	0	0	0	0	0	0	0	0	0	0	0	0	0	0	0.116466	0	0	0.0425172	0	0	0	0	0	0	0	0	0	0	0	0	0	0	0
chr1	150307405	150310802	+	0	0	0	0	0	0	0	0	0	0	0	0	0	0	0	0	0.0134289	0	0	0	0	0	0	0	0	0	0.019449	0	0	0	0	0	0	0	0	0	0	0	0	0	0	0	0	0	0	0
chr1	150390071	150418877	+	0	0.211137	0.0779941	0.0107387	0	0	0.0248414	0.010745	0.0104516	0	0	0	0.0626393	0.0325763	0	0	0	0	0.0231048	0.0614083	0	0.309816	0	0	0	0	0	0	0	0	0	0	0.016266	0	0	0	0	0	0	0	0	0	0	0	0	0
chr1	150390071	150430046	+	0.124949	0	0	0	0.0724757	0	0	0	0	0	0	0	0	0	0	0	0	0	0	0	0	0	0	0	0	0	0	0	0	0	0	0	0	0	0	0	0	0	0	0	0	0	0	0	0	0
chr1	150413398	150415759	+	0	0	0	0	0	0	0	0	0	0	0	0	0	0.152023	0	0	0	0	0	0	0	0	0	0	0	0	0	0	0	0	0	0	0	0	0	0	0	0	0	0	0	0	0	0	0	0
chr1	150413398	150416853	+	0	0	0	0.042955	0.0207074	0	0	0	0	0	0	0	0	0.119447	0	0	0.0335722	0	0	0	0	0	0	0	0	0	0.0486225	0	0	0	0	0	0	0	0	0	0	0	0	0	0	0	0	0	0	0
chr1	150413398	150418877	+	0.0277665	0	0.0779941	0	0	0	0.0248414	0	0.0104516	0.0135127	0	0	0	0	0	0	0	0	0.0231048	0.0122817	0	0	0	0.00910338	0	0	0	0.0317636	0	0	0.0141724	0	0	0	0	0	0	0	0	0	0	0	0	0	0	0
chr1	150416726	150418877	+	0	0.136618	0	0	0	0	0	0	0	0.0675636	0.0621691	0.0493192	0.0357939	0	0	0	0.0134289	0.00753913	0	0.0122817	0.0143952	0	0	0	0	0.0110785	0	0	0.021367	0	0	0	0.016266	0.0682513	0	0	0.0114357	0	0.0716799	0.0105401	0	0	0	0	0	0
chr1	150418701	150418877	+	0	0	0	0.0966487	0	0.0541121	0.0745243	0.0537252	0	0	0.124338	0	0.00894846	0	0.00954863	0	0	0	0.028881	0	0	0	0	0	0	0	0	0	0	0	0	0.0061247	0.0975958	0.0409508	0	0	0	0	0	0	0.010936	0	0	0	0	0
chr1	150432535	150432793	+	0	0	0	0	0	0	0	0	0	0	0	0	0	0	0	0	0	0	0.0173286	0	0	0	0	0	0	0	0	0	0	0	0	0	0	0	0	0.136005	0	0	0	0	0	0	0	0	0	0
chr1	150464886	150469384	+	0.111066	0.409854	0.116991	0.161081	0.031061	0.0432897	0.248414	0.247136	0.156774	0	0.611329	0.172617	0.170021	0.152023	0.0286459	0	0.194719	0	0.0173286	0.0491266	0.129557	0.163061	0.166522	0.00910338	0.0790846	0.0332356	0.0875205	0.0423514	0.0106835	0.142714	0.0496034	0.0428729	0	0	0.0851092	0.18134	0	0.0295064	0.0238933	0.0210801	0.0437439	0	0	0.01261	0	0
chr1	150550996	150551318	-	0.0277665	0.062099	0	0.300685	0	0	0.0248414	0	0	0	0	0	0	0	0	0	0	0	0	0	0	0	0.0185024	0	0	0	0	0	0	0	0	0	0	0	0	0	0	0.0196709	0	0	0	0	0.0202817	0	0	0
chr1	150550997	150551318	-	0.111066	0.285656	0	0	0	0.0108224	0.0124207	0.0429801	0	0	0	0	0	0	0	0.0584376	0.00671445	0	0	0.0184225	0	0	0.046256	0	0	0	0	0	0	0.0570855	0	0	0	0	0	0	0.0114357	0	0	0	0.0328079	0.0492551	0.0405635	0.0756599	0	0
chr1	150550999	150551318	-	0.0138832	0.062099	0	0.107387	0	0	0	0	0	0	0.0310845	0	0	0	0	0	0	0	0.00577619	0	0	0	0.0092512	0.0182068	0	0	0	0	0	0.0190285	0	0	0	0	0	0	0	0	0	0.0105401	0	0	0.0202817	0.01261	0	0
chr1	150790395	150799093	-	0.0694162	0.447113	0.012999	0.279207	0	0	0.0621036	0.0859602	0	0	0.124338	0.0493192	0	0	0.0190973	0.0681772	0.0268578	0.0527739	0.0231048	0.0307041	0	0	0.092512	0	0	0	0.038898	0	0.021367	0	0	0.0306235	0	0	0.0283697	0	0	0.0393419	0.03584	0	0.0328079	0.0615689	0.0304226	0.0504399	0	0
chr1	150795669	150799093	-	0	0.124198	0	0.0107387	0	0	0	0.010745	0.0104516	0	0	0	0	0	0	0	0	0.0376956	0.00577619	0	0	0	0.0740096	0	0	0	0	0	0	0	0.0283448	0	0	0	0.0141849	0	0	0	0	0	0	0	0	0	0	0
chr1	150902442	150913904	+	0	0	0	0	0	0	0	0	0	0	0	0	0	0	0	0	0	0	0	0	0	0	0	0	0	0	0	0	0	0	0	0	0	0	0	0	0	0	0	0	0	0	0	0	0	0
chr1	150990287	150991145	+	0	0	0	0	0	0	0	0	0	0	0	0	0	0	0	0	0	0	0	0	0	0	0	0	0	0	0	0	0	0	0	0	0	0	0	0	0	0	0	0	0	0	0	0	0	0
chr1	150997086	150998149	+	0.138832	0.62099	0.324975	0.300685	0	0	0.34778	0.419056	0	0	0.41446	0.172617	0.268454	0.412634	0.14323	1.06162	0.228291	0.105548	0.0750905	0.423717	0	0.130449	0.120266	0.00910338	0.0225956	0.0886282	0.077796	0	0	0.0475713	0.0496034	0.0306235	0.113862	0.0409508	0.198588	0	0.0343071	0.0491774	0.131413	0.0632403	0.0437439	0.0861964	0.0507043	0.02522	0	0.140653
chr1	150997086	150999803	+	0.0694162	0.186297	0.038997	0.182559	0	0	0.086945	0.0214901	0.073161	0	0.0828921	0.061649	0.250557	0.0108588	0.0668404	0.097396	0.0402867	0.128165	0.115524	0.110535	0	0	0.0370048	0	0.0225956	0	0	0	0.0106835	0.0761141	0.035431	0.0489976	0	0	0.0283697	0	0.0343071	0.0590128	0.0716799	0	0.010936	0	0.0202817	0	0.214879	0
chr1	150997086	151001420	+	0	0.0248396	0	0.0214775	0	0.0757569	0.0496829	0.0322351	0	0	0	0	0	0.0108588	0	0	0.00671445	0.0829304	0.0519857	0.0184225	0.316694	0	0.046256	0	0	0	0	0	0	0	0	0.0122494	0	0	0.0141849	0	0	0.0196709	0.0477866	0	0	0.0123138	0	0.02522	0	0
chr1	150999708	151001420	+	0	0.0372594	0	0	0	0	0	0.0429801	0	0	0.020723	0	0	0	0	0.00973961	0	0.0226174	0.0231048	0	0	0	0.0185024	0.0182068	0.169467	0	0	0	0	0	0	0	0	0	0	0	0	0	0.0238933	0	0	0	0	0	0	0
chr1	151060665	151079698	+	0	0.111778	0	0.118126	0	0.0757569	0.0372621	0	0	0	0.0621691	0	0	0	0	0	0	0	0.00577619	0.0614083	0	0	0.15727	0	0	0	0	0	0	0.0570855	0	0	0	0	0	0	0	0.00983547	0	0.0105401	0.010936	0.0492551	0	0.02522	0	0
chr1	151111900	151112566	-	0	0	0	0	0.0103537	0.0649345	0	0.0214901	0	0	0	0	0	0.0325763	0	0.126615	0	0	0	0	0	0	0	0	0	0	0	0	0	0	0	0	0	0	0	0	0	0.0196709	0.0119467	0	0	0.0123138	0	0	0	0
chr1	151139409	151139890	+	0	0.223556	0.0649951	0.0966487	0.0103537	0.0108224	0.0372621	0.0752152	0	0	0	0	0.331093	0.0108588	0.00954863	0.0389584	0.0470011	0.180939	0.127076	0.104394	0	0	0.046256	0.0182068	0.056489	0	0.058347	0	0	0.038057	0.0566896	0.159242	0.146394	0.0136503	0.170218	0.18134	0.0457428	0.0491774	0.14336	0	0.0984238	0.0861964	0.0507043	0.01261	0	0
chr1	151150476	151156969	-	0	0.149038	0.0779941	0	0	0.119047	0.149049	0.193411	0.0627094	0	0	0.061649	0	0	0	0	0	0	0	0	0	0	0.0370048	0	0	0.121864	0	0	0	0.00951426	0	0	0.0325319	0	0	0	0	0	0	0	0	0	0	0.01261	0	0
chr1	151196720	151205179	+	0	0.173877	0	0	0	0.0324673	0	0	0	0	0	0	0	0	0	0	0	0	0	0.0245633	0	0	0	0	0	0	0	0	0	0	0	0	0	0	0	0	0	0	0	0	0	0.0123138	0	0	0	0
chr1	151209033	151209239	+	0	0.124198	0.116991	0.0751712	0	0	0.0372621	0.118195	0	0	0.0932536	0.0123298	0	0.0434351	0	0.048698	0	0.060313	0	0.036845	0	0	0.0832608	0	0	0	0	0	0	0.038057	0.0070862	0	0	0	0	0	0	0	0.0119467	0	0	0	0	0	0	0
chr1	151212430	151215043	+	0	0.062099	0	0	0	0	0.0496829	0	0	0	0	0	0	0	0	0	0	0.0150783	0.0115524	0.00614083	0	0	0	0	0	0	0	0	0	0.0190285	0	0.0122494	0	0	0	0	0	0	0	0	0	0	0	0	0	0
chr1	151234636	151236504	+	0	0	0.025998	0.0859099	0	0	0.0993657	0.161175	0.0104516	0	0.0518076	0.0123298	0.0178969	0.390916	0	0	0.06043	0	0.00577619	0	0	0	0	0	0	0	0	0.0105879	0.0320505	0.0475713	0	0.0183741	0.0325319	0.0136503	0	0	0.0228714	0	0.03584	0	0.0328079	0.0123138	0.0202817	0.02522	0	0
chr1	151261003	151261747	+	0.333198	0.993584	0.207984	0.826883	0.0621221	0.162336	0.434725	0.257881	0	0.0405381	0.404099	0.579501	0	0	0	0	0.00671445	0.0301565	0	0	0	0	0.0832608	0	0	0	0.019449	0	0	0	0	0	0	0	0	0	0.0114357	0	0	0.0105401	0	0	0	0	0	0
chr1	151276016	151278839	-	0.0138832	0.186297	0	0.0322162	0	0.0757569	0	0	0	0	0.0310845	0	0	0	0	0.0194792	0.0537156	0	0.00577619	0	0	0	0	0	0	0	0	0	0	0.00951426	0	0.0061247	0.016266	0	0	0	0	0	0	0	0	0.0123138	0	0	0	0
chr1	151288048	151288985	-	0.0971826	0.60857	0.506962	0.483243	0.207074	0.562766	0.360201	0.515761	0.167225	0	0.34193	0.209607	0.00894846	0.0325763	0.133681	0	0.0805734	0.0226174	0.115524	0.116676	0	0.163061	0.15727	0.0455169	0	0.177256	0.165317	0	0.160252	0.0475713	0.0850344	0.0061247	0	0	0	0.113337	0.0457428	0	0.0716799	0.0210801	0.0765519	0.0246276	0.0304226	0.0504399	0	0
chr1	151340674	151342245	-	0	0.0124198	0	0.0322162	0	0.0216448	0.0124207	0	0	0	0	0.160287	0	0	0	0	0.00671445	0	0	0	0	0	0	0	0	0	0	0	0	0	0	0	0	0	0	0	0	0	0	0	0	0	0	0	0	0
chr1	151384100	151384872	-	0	0.0248396	0	0.0107387	0.0103537	0	0.111786	0.0537252	0	0	0.020723	0	0	0	0	0	0	0	0	0	0	0	0	0	0	0	0	0	0	0	0	0	0	0	0	0	0	0	0	0	0	0	0	0	0	0
chr1	151395872	151414681	-	0	0.0496792	0	0	0.0103537	0.0541121	0.0496829	0	0.0104516	0	0.0103615	0	0	0	0	0	0.0268578	0	0.00577619	0.00614083	0	0	0	0	0	0	0	0	0	0.038057	0.0070862	0	0	0	0	0.18134	0	0	0	0	0	0.0369413	0	0	0	0
chr1	151400298	151403317	-	0	0.0496792	0.012999	0.161081	0.0207074	0.0324673	0.0496829	0	0	0.0810763	0.0725306	0	0	0	0	0	0.00671445	0.158322	0	0.0122817	0	0	0.0092512	0	0	0	0	0	0	0.0761141	0	0	0	0.0136503	0	0	0	0	0	0	0	0	0.0405635	0	0	0
chr1	151400298	151414681	-	0	0.198717	0.103992	0.236252	0.19672	0.108224	0.086945	0.0644702	0	0.243229	0.165784	0	0	0	0.0668404	0	0.0402867	0	0.0577619	0.0552675	0	0	0	0.00910338	0	0	0	0	0	0.0475713	0.0070862	0.0367482	0.0325319	0	0.0283697	0	0	0	0.0238933	0	0.010936	0	0	0	0	0
chr1	151498117	151499583	+	0	0	0	0	0	0	0.0124207	0	0	0	0	0	0	0	0	0	0	0	0	0	0	0	0	0	0.451912	0	0	0	0	0	0	0	0	0	0	0	0	0	0	0	0	0	0	0	0	0
chr1	151611363	151611595	+	0.138832	0.260816	0.337974	0.311423	0.0621221	0.0324673	0.161469	0.225646	0	0	0.352291	0.184947	0.00894846	0.0108588	0	0.0584376	0	0	0	0.00614083	0	0	0.286787	0	0.0112978	0	0	0	0	0	0	0	0.016266	0.0136503	0	0.0906699	0.0114357	0.0885193	0.0597333	0.0105401	0	0	0.0101409	0.01261	0	0
chr1	151611363	151641111	+	0.0138832	0.223556	0.12999	0.107387	0.0621221	0.0757569	0.149049	0.322351	0.0313547	0.0675636	0.0621691	0.061649	0	0.0108588	0	0	0	0	0.0635381	0.07369	0	0	0.101763	0	0.0338934	0	0.0097245	0	0	0.0285428	0	0	0.0650639	0	0.0425546	0	0	0	0	0.0105401	0	0.0246276	0.0101409	0.0504399	0	0
chr1	151630710	151630903	+	0.249898	0.0124198	0.012999	0.0107387	0	0	0	0.0214901	0	0	0	0	0	0	0	0	0	0	0	0.00614083	0	0	0	0	0	0	0	0	0	0	0	0	0	0	0	0	0	0	0	0	0	0	0.0101409	0	0	0
chr1	151630710	151634746	+	0	0	0	0	0	0	0	0	0	0	0	0	0	0	0	0	0	0	0	0	0	0	0	0	0	0	0	0	0	0	0	0	0	0	0	0	0	0	0	0	0	0	0	0	0	0
chr1	151630710	151641111	+	0	0.260816	0.116991	0.193297	0	0.0757569	0.17389	0.0644702	0.188128	0.283767	0	0.123298	0.0447423	0.0651527	0	0	0.0805734	0.0376956	0.0173286	0.0798308	0	0.0163061	0.046256	0.00910338	0	0.0110785	0.0486225	0.0635271	0	0	0.120465	0.061247	0	0	0	0	0	0.0393419	0.0477866	0	0.021872	0	0.0202817	0.0378299	0	0
chr1	151630710	151655921	+	0	0.0496792	0.038997	0.0644324	0.0724757	0.0649345	0	0.0859602	0	0.0270254	0.020723	0	0	0	0	0	0	0	0	0	0	0	0.0185024	0	0	0	0	0	0	0.00951426	0	0	0	0	0	0	0	0	0.0119467	0	0.010936	0.0123138	0	0	0	0
chr1	151681473	151682267	-	0	0	0	0	0	0	0	0	0	0	0	0	0	0	0	0	0	0	0	0	0	0	0	0	0	0	0	0	0	0	0	0	0	0	0	0	0	0	0	0	0	0	0	0	0	0
chr1	152305058	152313686	+	0	0.235976	0	0	0	0	0.0745243	0	0	0	0	0	0	0	0	0	0	0	0	0	0	0	0	0	0	0	0	0	0	0.0761141	0	0	0	0	0	0	0	0	0	0	0	0	0	0	0	0
chr1	153637695	153641033	-	0	0.062099	0.038997	0.0751712	0	0.0757569	0.0621036	0	0	0	0.0828921	0.0369894	0	0	0	0.00973961	0.0805734	0.0678521	0.0231048	0.00614083	0	0	0.0277536	0	0	0.0886282	0	0	0	0.209314	0	0.0122494	0.0325319	0	0	0	0	0	0	0	0	0	0.0101409	0	0	0
chr1	15370484	15370655	+	0.0138832	0	0.12999	0.0322162	0	0.129869	0.149049	0.0752152	0.0104516	0	0.0103615	0.172617	0.223712	0	0.0190973	0.194792	0.0470011	0	0.00577619	0.036845	0.41746	0	0.101763	0.00910338	0	0.0110785	0.019449	0	0	0.0856283	0.0141724	0.061247	0.406649	0.0955518	0.141849	0.158672	0	0	0.119467	0	0.10936	0.0123138	0.101409	0.0504399	0	0
chr1	153734045	153737539	+	0	0	0	0	0	0	0	0.0322351	0	0	0.041446	0	0	0	0.0763891	0	0	0	0	0	0	0	0.0185024	0.0273101	0	0.0110785	0	0	0	0.00951426	0	0	0	0	0	0	0	0	0	0	0	0	0	0	0	0
chr1	153784206	153785928	-	0	0.0869386	0	0	0	0	0.0124207	0.010745	0	0.0270254	0	0.0123298	0	0.141164	0.0859377	0.048698	0	0.120626	0.0404334	0.0307041	0	0	0.0555072	0	0	0	0.136143	0.0423514	0.0106835	0.00951426	0	0.0061247	0	0.0136503	0.0283697	0	0.148664	0	0.03584	0.0105401	0.021872	0.0369413	0.0304226	0.02522	0	0
chr1	153788748	153790647	-	0	0	0	0	0	0	0	0	0	0	0	0	0	0	0	0	0	0	0	0	0	0.130449	0	0	0	0	0	0	0	0	0	0	0	0	0	0	0	0	0	0	0	0	0	0	0	0
chr1	153791266	153792211	-	0	0.124198	0.246981	0.161081	0	0.0324673	0	0.0214901	0	0	0.0310845	0	0	0.0108588	0	0	0	0	0	0	0	0	0.0277536	0	0	0	0	0	0	0.038057	0	0	0	0.0682513	0	0	0	0	0.0119467	0.0632403	0	0	0	0	0	0
chr1	153904938	153905117	-	0	0	0	0	0	0	0	0	0	0	0	0.147958	0	0	0	0	0	0	0	0	0	0	0	0	0	0	0	0	0	0	0	0	0	0	0	0	0	0	0	0	0	0	0	0	0	0
chr1	154141915	154142875	-	0	0	0	0	0	0	0	0	0	0	0	0	0	0	0	0	0	0	0	0	0	0	0	0	0	0	0	0	0	0	0	0	0	0	0	0	0	0	0	0	0	0	0	0	0	0
chr1	154141918	154142875	-	0	0	0	0	0	0	0	0	0	0	0	0	0	0	0	0	0	0	0	0	0	0	0	0	0	0	0	0	0	0	0	0	0	0	0	0	0	0	0	0	0	0	0	0	0	0
chr1	154142875	154148724	-	0	0.0124198	0	0.0107387	0	0	0.0124207	0	0	0.0270254	0.020723	0	0.00894846	0.0108588	0.00954863	0	0.0134289	0	0.0115524	0.00614083	0	0	0	0	0	0.121864	0	0	0	0	0	0	0	0	0	0	0	0	0	0	0.010936	0	0	0	0	0
chr1	154145383	154145677	-	0.208249	0.0869386	0.0519961	0.161081	0.0207074	0.0324673	0.161469	0	0	0	0.0621691	0.0863086	0.0894847	0	0.0572918	0.00973961	0.0671445	0.135704	0.0231048	0.0307041	0	0	0.0832608	0.0273101	0	0.0110785	0.0291735	0	0	0.00951426	0	0.0122494	0.0650639	0.150153	0.170218	0.158672	0	0.0491774	0.0836266	0.0210801	0.0765519	0.0615689	0.152113	0.0378299	0	0
chr1	154207066	154207767	+	0.0416497	0.173877	0.103992	0.34364	0.0931831	0.162336	0.198731	0	0.282192	0.108102	0.238315	0.110968	0.143175	0	0.381945	0	0	0.0753913	0.0866429	0.07369	0	0.228285	0.138768	0	0	0.0997067	0.272286	0.074115	0	0.114171	0	0.0061247	0.016266	0.054601	0.0567394	0	0	0.0885193	0.131413	0.0737804	0.010936	0.0369413	0.0304226	0.01261	0	0
chr1	154207066	154218851	+	0	0	0	0.0214775	0.0103537	0	0.0124207	0	0.0313547	0	0	0.0493192	0	0	0	0	0	0	0	0.0122817	0	0.179367	0	0	0	0.0553926	0.0097245	0.0529393	0	0	0	0	0	0	0	0	0	0.00983547	0	0	0	0	0	0	0	0
chr1	154213988	154218851	+	0	0	0.116991	0	0.031061	0	0.0248414	0	0	0	0.0518076	0	0	0	0.257813	0	0.0268578	0.0301565	0	0	0	0	0	0	0	0	0	0	0	0	0	0	0.0325319	0.0273005	0	0	0	0	0	0	0	0	0	0	0	0
chr1	154221714	154224129	+	0	0.124198	0	0	0	0.0216448	0	0.0429801	0	0	0.0310845	0	0	0	0	0	0	0.00753913	0.0519857	0.0122817	0	0.0326122	0	0	0	0	0	0	0	0.00951426	0	0	0	0	0	0	0	0.00983547	0	0.0105401	0.010936	0.0123138	0.0101409	0.0378299	0	0
chr1	154223516	154224129	+	0.249898	0.198717	0.155988	0.150342	0.031061	0.119047	0.211152	0.182666	0.125419	0	0.0621691	0.135628	0	0.152023	0	0.00973961	0.0470011	0.143243	0.0519857	0.036845	0	0.293509	0.0277536	0	0.0677868	0	0.058347	0	0	0.0570855	0	0.20824	0.0487979	0	0	0	0	0.00983547	0.0716799	0	0.010936	0.0123138	0	0	0	0
chr1	154231452	154232505	+	0	0.434693	0.298977	0.279207	0.0621221	0	0.248414	0.161175	0	0	0.34193	0.209607	0.366887	0.17374	0	0.0389584	0.114146	0.180939	0.115524	0	0	0	0.333043	0.0637237	0	0.243728	0.10697	0	0	0.123685	0.0779482	0	0.406649	0	0.170218	0.0226675	0	0.137697	0	0.0316202	0.0546799	0.0492551	0.0507043	0	0	0.0200933
chr1	154233367	154239044	+	0	0.111778	0.025998	0.0322162	0	0	0.0124207	0	0	0.0135127	0	0.0123298	0	0	0	0	0.0134289	0	0	0.00614083	0	0	0.0185024	0	0	0	0	0	0	0	0.0425172	0	0	0	0	0	0	0	0	0	0	0	0	0	0	0
chr1	154309823	154313538	+	0	0	0	0	0	0	0	0	0	0	0.103615	0	0	0	0	0	0	0	0	0	0	0	0	0	0	0	0	0	0	0	0	0	0	0	0	0	0	0	0	0	0	0	0	0	0	0
chr1	154406994	154407632	+	0	0.186297	0.0649951	0.17182	0.0414147	0.0324673	0.186311	0.300861	0.0104516	0	0	0	0	0	0	0	0	0	0	0	0.0431856	0	0.0277536	0	0	0	0	0	0	0	0	0	0	0	0	0	0	0.00983547	0	0	0	0	0.0101409	0	0	0
chr1	154420600	154427057	+	0	0.0993584	0.0909931	0	0	0	0.0124207	0.010745	0	0	0.269399	0	0	0	0	0.0292188	0	0	0	0	0	0	0.0092512	0	0	0	0.0097245	0	0	0	0	0.0183741	0	0	0	0	0	0.0196709	0	0	0	0.0123138	0	0	0	0
chr1	154560600	154560734	-	0	0.0869386	0.155988	0.0644324	0	0.0649345	0.0124207	0	0.0104516	0	0.0103615	0	0.0447423	0.0760114	0	0.0779168	0	0	0	0.00614083	0	0	0.0277536	0	0	0	0	0	0.0106835	0.0761141	0	0.0061247	0	0	0	0	0	0	0	0	0	0.0123138	0	0	0	0
chr1	154940146	154940273	-	0	0	0	0	0	0	0.0124207	0	0	0	0	0	0	0	0	0	0	0	0	0	0	0	0	0	0	0	0	0	0	0	0	0	0	0	0	0.158672	0	0	0	0	0	0	0	0	0	0
chr1	155152107	155152410	+	0	0	0	0	0	0	0	0	0	0	0	0	0	0	0	0	0	0	0	0	0	0	0	0	0	0	0	0	0	0	0	0	0	0	0	0	0	0	0	0	0	0	0	0	0	0
chr1	155207131	155209868	-	0	0	0	0	0	0	0	0	0	0	0	0	0	0	0	0	0	0	0	0	0	0	0	0	0	0	0	0	0	0	0	0	0	0	0	0	0	0	0	0	0	0	0	0	0	0
chr1	155209406	155209868	-	0	0.0248396	0	0	0	0	0	0	0	0	0	0	0	0.238893	0.0477432	0	0.0201433	0	0	0	0	0	0	0	0	0	0	0	0	0.0190285	0	0	0	0	0.0567394	0.045335	0	0	0	0	0	0	0	0.02522	0	0
chr1	155234258	155240768	-	0	0	0	0	0	0	0	0	0	0	0	0	0	0	0	0	0	0	0	0	0	0.228285	0	0	0	0	0	0	0	0	0	0	0	0	0	0	0	0	0	0	0	0	0	0	0	0
chr1	155307879	155313277	-	0	0	0	0	0	0	0	0	0	0	0	0	0	0	0	0	0	0	0	0	0	0	0	0	0	0	0	0	0.341872	0	0	0	0	0	0	0	0	0	0	0	0	0	0	0	0	0
chr1	155316173	155317695	-	0	0.149038	0.0779941	0	0.0103537	0	0.124207	0	0	0.0675636	0.0103615	0	0	0	0	0	0	0	0	0	0	0.0326122	0	0	0	0	0	0	0	0	0	0	0	0.0136503	0.0141849	0	0	0	0	0.0105401	0	0	0	0.01261	0	0
chr1	155319117	155319387	-	0	0.136618	0.025998	0.0966487	0	0	0	0	0	0	0	0.110968	0.0357939	0	0	0	0	0.0150783	0	0	0	0	0	0	0	0	0	0	0	0	0	0	0	0	0	0	0	0	0	0	0	0	0	0.01261	0	0
chr1	155322496	155324421	-	0	0.0372594	0	0.042955	0	0.0432897	0.0248414	0	0	0	0.0932536	0.061649	0	0	0	0	0	0	0	0	0	0	0	0	0	0	0	0.14823	0	0	0	0	0.016266	0	0	0	0	0	0	0	0	0	0	0	0	0
chr1	155322496	155327540	-	0	0	0	0	0	0	0.0248414	0	0	0.0135127	0	0.234266	0	0	0	0	0	0	0	0	0.0287904	0	0	0.0273101	0	0	0	0	0	0.0285428	0	0	0	0	0	0	0	0	0	0	0	0	0	0	0	0
chr1	155327106	155365344	-	0	0	0	0	0	0	0	0	0	0	0	0	0	0	0	0	0	0	0	0	0	0	0	0	0	0	0	0	0	0.114171	0	0	0	0	0	0	0	0	0	0	0	0	0	0	0	0
chr1	155340294	155340774	-	0	0.0496792	0.233982	0.042955	0.0207074	0.0541121	0.0993657	0.0644702	0.073161	0.135127	0.0518076	0	0	0	0	0	0.0872878	0.113087	0.0404334	0	0.0431856	0	0.0277536	0	0	0	0.0875205	0.0105879	0	0	0.0425172	0	0	0.0409508	0	0	0	0	0.0119467	0	0	0	0	0	0	0
chr1	155348071	155349907	-	0	0.0124198	0	0	0	0	0	0	0	0	0.0725306	0	0	0	0	0	0	0	0	0.0491266	0	0	0.0555072	0	0	0	0	0	0	0.0190285	0.0070862	0	0.0487979	0	0	0	0	0	0	0	0	0	0.0101409	0	0	0
chr1	155348071	155365344	-	0	0.186297	0.012999	0.150342	0	0	0.0372621	0	0.0313547	0	0	0	0	0	0	0.00973961	0.0134289	0	0	0.0184225	0	0	0	0	0	0	0.0097245	0	0	0	0	0.0122494	0	0	0	0	0.0571785	0	0	0	0.010936	0.0492551	0	0	0	0
chr1	155348071	155429689	-	0	0	0	0	0	0	0	0	0	0	0	0	0	0	0	0	0	0	0	0	0	0.717467	0	0	0	0	0	0	0	0	0	0	0	0	0	0	0	0	0	0	0	0	0	0	0	0
chr1	155365249	155429689	-	0.111066	0.161457	0.142989	0.34364	0.0828294	0.151514	0.385042	0.12894	0.146322	0.270254	0.455906	0.172617	0.0805362	0.0325763	0	0.00973961	0.174576	0.0376956	0.0173286	0.07369	0	0	0.0555072	0	0.0112978	0.0664711	0.10697	0	0.0747845	0.104657	0.488948	0.110245	0.016266	0.0682513	0.0283697	0	0.0457428	0.0393419	0.03584	0.115941	0.185912	0.110824	0.0507043	0.02522	0	0
chr1	155385534	155385714	-	0	0.0372594	0.012999	0.0214775	0	0	0	0	0	0	0	0	0	0.0108588	0.200521	0.00973961	0	0.060313	0	0.00614083	0	0	0	0	0	0	0	0	0	0.00951426	0	0.0551223	0.016266	0	0	0	0	0	0	0	0.010936	0	0	0.01261	0	0
chr1	155385534	155408859	-	0	0	0	0	0	0.129869	0.0124207	0	0	0	0.0103615	0	0	0	0	0.0681772	0	0	0	0.0491266	0	0	0	0	0	0.199413	0.0097245	0	0	0.00951426	0	0.0367482	0	0	0	0	0	0.0393419	0	0	0	0	0	0	0	0
chr1	155385534	155429689	-	0.0416497	0.062099	0	0.0644324	0	0	0.0496829	0.0644702	0.0209031	0	0.0725306	0.0246596	0	0	0	0.0584376	0.0201433	0	0.0462095	0.00614083	0	0	0.0185024	0	0	0	0.0875205	0.105879	0	0.0570855	0.162983	0.0367482	0.0325319	0	0	0	0.0457428	0.0491774	0	0.0210801	0.0656159	0.0123138	0.0202817	0.10088	0.126399	0
chr1	155408117	155408859	-	0.596979	2.71994	1.68987	1.63229	0.70405	1.61254	2.44688	1.27866	0.647997	1.9188	1.77182	0.900076	0.563753	0.336622	0.114584	0.311667	0.597586	0.42973	0.462095	1.09921	0	0.587019	0.888115	0	0.056489	0.0886282	0.350082	0.211757	0.138885	0.475713	0.396827	0.281736	0.390383	0.286655	0.141849	0.18134	0.137228	0.137697	0.3584	0.158101	0.349951	0.258589	0.141972	0.20176	0	0
chr1	155408117	155429689	-	0.971826	2.33492	1.91086	2.10479	0.50733	1.38527	2.14878	1.32164	1.17058	1.71611	2.48676	1.12201	0.662186	0.564656	0.401043	1.12979	0.812448	0.791608	0.698919	0.945688	0.302299	0.45657	1.1749	0.373239	0.10168	0.443141	0.534848	0.412926	0.694427	0.723084	2.09752	0.863583	0.341585	0.354907	0.184403	0.0906699	0.388814	0.452432	0.442026	0.126481	0.831135	0.517179	0.334648	0.428739	0	0
chr1	155490890	155491409	-	0.0277665	0.161457	0.116991	0.236252	0.0207074	0.183981	0.149049	0.0859602	0.0627094	0.135127	0.103615	0	0.0268454	0	0	0	0	0.060313	0.0404334	0.036845	0.0143952	0	0.138768	0.0273101	0	0	0.0680715	0	0	0	0	0.0428729	0.016266	0	0.0709243	0	0	0.0196709	0.0955732	0	0	0.0123138	0.0405635	0	0	0
chr1	155640110	155649303	-	0	0.0745188	0.025998	0.0536937	0	0.0432897	0	0	0.0836126	0	0	0	0	0	0	0.048698	0	0	0	0.00614083	0.0143952	0	0.046256	0	0	0.0110785	0.0097245	0.0105879	0.0106835	0.00951426	0	0	0	0.0136503	0	0	0.0114357	0.10819	0.0119467	0	0	0	0	0	0	0
chr1	155644800	155649303	-	0.249898	0.894226	0.727945	0.558414	0.165659	0.183981	0.372621	0.322351	0.282192	0.162153	0.41446	0.209607	0.617444	0.17374	0.229167	0.389584	0.188005	0.135704	0.155957	0.270197	0.0575807	0.0815304	0.342294	0.0455169	0.0225956	0.520691	0.223664	0.105879	0.0747845	0.237856	0.233845	0.0244988	0.292787	0.136503	0.212773	0	0.102921	0.0393419	0.0836266	0.0737804	0.448375	0.0861964	0.131831	0.16393	0	0
chr1	155644800	155650247	-	0	0	0	0	0	0	0.0372621	0.118195	0	0	0.0828921	0	0	0	0	0	0	0	0.0404334	0	0	0	0.0740096	0	0	0	0	0	0	0.038057	0	0	0	0	0	0	0.0686142	0	0	0	0.021872	0	0	0	0	0
chr1	155646338	155649303	-	0.51368	1.29166	0.519961	0.687279	0.248488	0.194804	0.583774	0.709172	0.303096	0.472945	0.963621	0.283586	0.456372	0.325763	0.133681	0.331147	0.355866	0.113087	0.1213	0.208788	0.115161	0.277203	0.240531	0	0.0903824	0.0553926	0.204215	0.169406	0.170936	0.209314	0.170069	0.0796211	0.260256	0.122852	0.156033	0.045335	0.0800499	0.196709	0.262826	0.126481	0.284336	0.0492551	0.182536	0.10088	0	0.411913
chr1	155646338	155650247	-	0	0	0.12999	0	0	0	0	0.0322351	0	0	0.0310845	0	0	0.0217176	0	0	0	0	0	0	0	0	0	0	0	0	0	0	0	0	0	0	0	0	0	0	0	0	0	0	0	0	0	0	0	0
chr1	155691307	155695810	+	0	0.211137	0.012999	0.0751712	0	0	0.0496829	0.0537252	0	0	0.0310845	0	0.178969	0.0108588	0.14323	0	0.0201433	0	0.028881	0.0184225	0.0143952	0.358734	0.046256	0	0	0.0110785	0	0	0	0.00951426	0.0637758	0.0183741	0	0	0	0	0	0	0	0	0.0328079	0	0	0	0	0
chr1	155695172	155695810	+	0.0138832	0.173877	0.0519961	0.225514	0	0.0216448	0.124207	0.0429801	0	0	0	0	0.0536908	0	0.0572918	0	0.0268578	0.0301565	0.0231048	0.0429858	0	0	0.101763	0.0182068	0	0	0	0	0	0	0.0425172	0	0.0813299	0.0273005	0	0	0	0.0196709	0.0238933	0	0	0.0246276	0.0405635	0.0378299	0	0
chr1	155695172	155697529	+	0	0.0496792	0	0.0107387	0.0103537	0	0.0496829	0.0429801	0	0	0	0	0	0	0	0	0	0	0.0173286	0	0	0.309816	0.0832608	0	0	0.0332356	0	0.0635271	0	0.0285428	0	0	0	0	0.0141849	0	0.0228714	0	0	0.0105401	0	0	0	0.0378299	0	0
chr1	155737215	155741008	-	0	0.0248396	0.012999	0	0	0	0	0	0	0.0135127	0.0310845	0	0	0	0	0	0	0	0	0	0	0	0.0370048	0	0	0.0110785	0	0	0	0.00951426	0	0	0.146394	0	0	0	0	0	0	0.0105401	0	0	0	0	0	0
chr1	155740857	155747611	-	0	0	0	0.0107387	0	0	0.0496829	0	0	0	0	0	0	0	0.105035	0	0	0.0150783	0	0.0122817	0	0	0	0	0	0	0	0	0	0	0	0	0	0	0	0	0	0	0	0	0.010936	0	0	0.0378299	0	0
chr1	155742856	155747611	-	0	0.0993584	0.025998	0	0.0207074	0.0108224	0.0993657	0	0.104516	0	0	0	0	0.0217176	0	0	0.0268578	0.0150783	0	0.0184225	0.100766	0	0.0277536	0	0	0	0.0291735	0.0105879	0	0.0475713	0	0.0061247	0	0	0.0141849	0	0.0228714	0	0	0	0.010936	0.0123138	0	0	0	0
chr1	155747412	155753880	-	0.0694162	0.0869386	0.0519961	0.139604	0	0	0.136628	0.118195	0	0	0.0725306	0	0.00894846	0	0	0	0.00671445	0	0	0.0184225	0	0	0.0185024	0	0	0	0	0	0	0.0475713	0	0	0	0	0	0	0	0.00983547	0.0477866	0	0.021872	0	0.0101409	0	0	0
chr1	155783424	155784240	-	0	0.0248396	0	0.0107387	0.0103537	0	0.0124207	0	0	0	0	0	0.11633	0	0	0	0.00671445	0	0	0	0	0	0.0185024	0	0	0	0	0	0	0	0	0.0061247	0	0	0	0	0	0	0.0477866	0	0	0	0	0	0	0
chr1	155790396	155796819	-	0	0	0	0	0	0	0	0	0	0	0	0	0	0	0	0.126615	0	0	0	0.0552675	0	0	0	0	0	0	0	0	0	0	0	0	0	0	0	0	0	0	0	0	0	0	0	0	0	0
chr1	155823066	155823597	-	0.138832	0.683089	0.506962	0.837622	0.289903	0.508654	0.397463	0.881092	0	0.513483	0.600968	0.715129	0.304248	0.162882	0.124132	0.0584376	0.342437	0.474965	0.277257	0.178084	0.0863711	0.391346	0.360797	0.145654	0	0	0.204215	0.169406	0.42734	0.285428	0.375569	0.379731	0.292787	0.218404	0.141849	0	0.0571785	0.206545	0.43008	0.231881	0.142168	0.184707	0.141972	0.13871	0	0
chr1	155837755	155838582	+	0	0	0	0	0	0.0108224	0	0	0	0	0	0	0	0	0	0	0	0	0	0	0	0	0.0092512	0	0	0	0	0	0	0	0	0	0	0	0	0	0	0	0	0	0	0	0	0	0	0
chr1	155874101	155874595	-	0.0416497	0.173877	0	0.0214775	0.031061	0.0432897	0.0372621	0.0967053	0	0	0.041446	0.0246596	0.0805362	0	0.00954863	0	0	0.00753913	0.0231048	0	0	0	0.0832608	0	0	0	0	0	0	0	0	0	0	0	0.0141849	0.0226675	0	0	0.0836266	0	0	0	0.0304226	0.01261	0	0
chr1	155891165	155891709	-	0	0.248396	0.467965	0.139604	0.0621221	0	0.111786	0.0429801	0.0313547	0.121614	0.0518076	0	0.0626393	0	0	0.136354	0.0470011	0.0753913	0.0519857	0.036845	0	0.179367	0.148019	0.0546203	0.0112978	0	0	0.0423514	0.021367	0.114171	0.0779482	0.134743	0	0	0	0	0	0.0590128	0.03584	0.0737804	0.0328079	0	0.0507043	0.10088	0	0
chr1	155891165	155893478	-	0	0.0745188	0	0	0	0.0216448	0	0	0	0	0	0.0246596	0.0357939	0	0.124132	0.0292188	0.0201433	0	0	0.00614083	0	0	0	0	0	0	0	0	0	0.00951426	0	0	0	0	0	0	0	0	0	0	0	0.0123138	0	0	0	0
chr1	155891165	155895634	-	0	0	0.0519961	0.042955	0	0.0865794	0.0124207	0	0	0	0.020723	0	0	0	0	0	0	0.143243	0	0	0	0	0	0	0	0	0	0	0	0	0	0	0	0	0.0141849	0.136005	0	0	0	0	0	0	0	0	0	0
chr1	155896466	155896947	-	0	0.0745188	0	0.0107387	0.031061	0	0.0124207	0.0429801	0	0	0.0103615	0	0.0536908	0.152023	0.0286459	0.0389584	0.0537156	0	0.109748	0.00614083	0	0	0.0185024	0	0.0903824	0	0	0	0	0	0.0212586	0.0244988	0.016266	0	0	0	0	0.0295064	0.167253	0	0.0437439	0.0123138	0	0	0	0
chr1	155984751	155988159	-	0	0.0124198	0	0.0644324	0	0.0541121	0	0.010745	0	0	0.020723	0.0369894	0.152124	0.0542939	0	0.097396	0	0	0	0.0552675	0	0	0.0092512	0	0	0	0.0097245	0	0	0.0570855	0	0	0.016266	0	0	0	0	0	0	0	0.010936	0.0123138	0	0.01261	0	0
chr1	156108548	156108841	+	0	0.124198	0	0	0	0	0	0	0	0	0	0	0	0	0	0	0	0	0	0	0	0	0	0	0	0	0	0	0	0	0	0	0	0	0	0	0	0	0	0	0	0	0	0	0	0
chr1	156127860	156128615	+	0	0	0	0	0	0	0	0	0	0	0	0	0	0	0	0	0	0	0	0	0	0	0	0	0	0	0.0097245	0	0	0	0	0	0	0	0.0283697	0	0	0	0	0	0	0	0	0	0	0
chr1	156202110	156206274	+	0	0	0	0	0	0	0	0	0	0	0	0	0	0	0	0	0	0	0	0	0	0	0	0	0	0	0	0	0	0	0	0	0	0	0	0	0	0	0	0	0	0	0	0	0	0
chr1	156246875	156248825	-	0	0	0	0	0	0.0108224	0	0	0	0	0	0	0	0.0108588	0	0.00973961	0	0	0	0	0	0	0.0092512	0	0	0	0	0	0	0	0	0	0	0	0	0	0	0	0	0	0	0	0	0	0	0
chr1	156286956	156287338	-	0.0277665	0	0	0	0	0	0	0	0	0	0.020723	0	0.107382	0	0	0	0	0	0	0.00614083	0	0.0652243	0	0.00910338	0	0	0.058347	0	0	0.038057	0.0141724	0	0	0	0.0425546	0	0	0.0196709	0	0	0	0	0.0101409	0.01261	0	0
chr1	156290629	156304709	-	0.180482	0.062099	0	0.0859099	0	0.0108224	0.0745243	0	0.0627094	0	0.124338	0.061649	0	0.0108588	0	0	0	0	0.0231048	0	0	0.0163061	0.0370048	0	0	0	0	0	0	0	0.170069	0.0061247	0	0	0.0283697	0	0	0.00983547	0	0	0	0	0.0202817	0	0	0
chr1	156303337	156304709	-	0.194365	0.521632	0.285978	0.204036	0	0	0.335359	0.257881	0	0	0.20723	0.221936	0.11633	0.0651527	0.0477432	0.321407	0.174576	0.180939	0	0.0921124	0	0	0.222029	0.0819304	0.0790846	0	0	0	0	0.038057	0	0	0.113862	0.122852	0.0567394	0.0906699	0	0.00983547	0.03584	0	0.0765519	0	0.111549	0.0504399	0	0
chr1	156444899	156446994	-	0.111066	0	0	0	0.0414147	0.194804	0	0	0	0	0.0621691	0	0	0	0	0	0.0402867	0	0	0.00614083	0	0	0	0	0	0	0	0	0.0106835	0.0285428	0	0	0	0	0	0	0.0686142	0	0	0	0.021872	0.0246276	0	0	0	0
chr1	156778994	156779599	-	0	0	0	0	0	0	0	0	0	0	0	0	0	0	0	0	0	0	0	0	0	0	0	0	0	0	0	0	0	0	0	0	0	0	0	0	0	0	0	0	0	0	0	0	0	0
chr1	156921364	156925591	-	0	0	0	0	0.0103537	0	0	0	0	0	0	0.0246596	0	0	0	0	0	0	0	0.0429858	0	0	0	0	0	0	0	0	0	0	0.0141724	0	0	0	0	0	0	0.0196709	0	0	0	0	0	0.01261	0	0
chr1	158045902	158054369	+	0	0	0	0.0107387	0	0	0	0	0	0	0	0	0.134227	0	0	0	0	0.0226174	0	0	0	0	0	0	0	0	0	0	0	0	0	0	0	0	0	0	0	0	0	0	0	0	0	0	0	0
chr1	158058116	158064180	+	0	0	0	0	0	0	0	0	0	0	0	0	0	0	0	0	0	0	0	0	0	0	0	0	0	0	0	0	0.277771	0	0	0	0	0	0	0	0	0	0	0	0	0	0	0	0	0
chr1	15855582	15863309	+	0	0	0	0	0	0	0	0	0	0	0	0	0	0	0	0	0	0	0	0	0	0	0.0092512	0	0	0	0	0	0	0	0	0	0.016266	0	0	0	0	0	0	0	0	0	0	0	0	0
chr1	15860731	15863309	+	0.0555329	0.347755	0.0909931	0.139604	0	0	0.161469	0.17192	0	0	0.155423	0	0.00894846	0	0	0.048698	0.127575	0.0226174	0.161733	0.110535	0	0.326122	0.120266	0.0455169	0	0.0443141	0.0097245	0.0105879	0	0	0.134638	0.061247	0	0	0.170218	0.0226675	0	0.0590128	0	0	0.021872	0.0246276	0.0405635	0.02522	0	0
chr1	15860731	15874923	+	0	0.0248396	0	0.0966487	0	0	0.0496829	0.0214901	0	0.229716	0	0.0369894	0	0	0	0	0.100717	0	0.028881	0.0245633	0.0287904	0	0.0185024	0	0.0112978	0	0	0	0	0	0	0	0	0	0.0141849	0	0	0	0.03584	0	0	0.0123138	0	0	0	0
chr1	15862969	15863309	+	0.0138832	0.136618	0.0649951	0.0322162	0	0	0.0372621	0.0537252	0.0104516	0	0.0518076	0	0	0.0325763	0	0.097396	0.0537156	0.0452348	0.0115524	0.0184225	0	0	0.0092512	0	0.112978	0	0	0	0	0	0	0	0.0975958	0	0.113479	0	0	0.0295064	0	0	0	0.0246276	0	0	0	0
chr1	15953163	15970145	+	0	0	0	0.0107387	0.0621221	0	0.0621036	0	0	0	0	0	0	0	0	0	0	0.0301565	0	0	0	0	0	0	0	0	0	0	0.0106835	0	0	0	0	0	0	0	0	0	0	0	0	0	0.0101409	0	0	0
chr1	15956819	15978390	+	0	0.124198	0.116991	0.150342	0	0.0432897	0	0	0	0.135127	0.113977	0	0.0178969	0	0.0477432	0.0389584	0.0268578	0	0.00577619	0.0675491	0	0	0	0.072827	0	0	0.10697	0	0	0.0570855	0	0.0367482	0.016266	0	0	0	0	0	0	0	0.021872	0.0861964	0	0.02522	0	0
chr1	15964801	15970145	+	0	0.149038	0.0649951	0.193297	0.124244	0.173159	0.161469	0.214901	0.0209031	0.310792	0.0828921	0	0.0268454	0.097729	0	0.0389584	0.0335722	0	0.0693143	0.165802	0	0.244591	0.15727	0.0910338	0	0	0.175041	0.0423514	0	0.0570855	0.0992068	0.0367482	0.113862	0.0409508	0.0425546	0.204007	0	0.0983547	0.167253	0.0316202	0.0437439	0.0123138	0.0304226	0.0378299	0	0
chr1	15964801	15978390	+	0	0	0	0	0	0.0324673	0.0124207	0	0.0104516	0	0.0828921	0	0	0	0	0	0.00671445	0	0	0.0245633	0	0.228285	0	0	0	0	0	0.169406	0	0.0285428	0.0070862	0	0	0.0136503	0.0425546	0	0.0343071	0	0.03584	0	0	0	0.0101409	0	0	0
chr1	15976214	15978390	+	0	0.223556	0.012999	0	0.0517684	0.0216448	0.086945	0.010745	0	0	0.0518076	0	0	0	0.00954863	0.0194792	0.00671445	0	0	0	0	0	0.0185024	0	0	0	0.0291735	0	0	0	0	0	0	0	0	0	0	0.0196709	0.0119467	0	0	0.0246276	0	0	0	0
chr1	160093002	160095043	+	0	0.0496792	0	0.118126	0	0	0	0	0	0	0	0	0	0	0	0	0	0	0	0	0	0	0	0	0	0	0	0	0	0	0	0	0	0	0	0	0	0	0	0	0	0	0	0.01261	0	0
chr1	1601198	1601536	-	0	0.0372594	0	0	0	0	0.111786	0	0	0	0	0	0	0	0	0	0	0	0	0	0	0	0.0277536	0	0	0	0	0	0	0	0	0	0	0	0	0	0	0	0	0	0	0	0	0	0	0
chr1	160182899	160183055	+	0	0	0	0	0	0	0	0.0214901	0	0	0	0	0	0	0	0	0	0	0	0	0	0	0	0	0	0	0	0	0	0	0	0	0	0	0.0283697	0	0	0	0	0	0	0	0	0	0	0
chr1	160275222	160283915	-	0	0	0	0	0	0	0.0124207	0	0	0.189178	0	0	0	0	0	0	0	0	0	0	0	0	0	0	0	0	0	0	0	0	0	0	0	0	0	0	0	0	0	0	0	0	0	0	0	0
chr1	160293220	160302347	-	0.124949	0.794868	0.168987	0.536937	0.103537	0.162336	0.534091	0.333096	0.125419	0.162153	0.259038	0.345235	0.214763	0.184599	0.171875	0.0779168	0.147718	0.0226174	0.144405	0.208788	0	0.0978365	0.0832608	0.109241	0.0225956	0	0	0	0.0534175	0.0475713	0.0212586	0.0857458	0.211458	0.122852	0.212773	0.0680024	0	0.0983547	0.1792	0.0210801	0.16404	0.147765	0.111549	0.16393	0	0
chr1	160318788	160320040	+	0	0.111778	0	0.0214775	0	0	0.0248414	0.010745	0	0	0	0	0	0	0	0	0	0	0	0	0	0.0326122	0	0	0	0	0	0	0	0	0	0	0	0	0	0	0	0	0	0	0	0	0	0	0	0
chr1	16044387	16046415	+	0	0	0	0	0	0	0	0	0	0	0	0	0	0	0	0	0	0	0	0	0	0	0.046256	0	0.135574	0.0110785	0.0097245	0.0423514	0	0	0	0	0	0	0	0	0	0	0	0	0	0	0	0	0	0
chr1	16044387	16047883	+	0.47203	0.906646	0.480964	0.902054	0.144951	0.40043	0.211152	0.569487	0.303096	0.216203	0.518076	0.468533	0.715877	0.738397	0.315105	0.457761	0.201433	0.309104	0.161733	0.122817	0.0863711	0	0.203526	0.0273101	0.248552	0.59824	0.282011	0.232933	0.0106835	0.456684	0.184241	0.177616	0.0650639	0.191104	0.198588	0	0.0800499	0.3049	0.3584	0.126481	0.0874879	0.246276	0.152113	0.0378299	0	0.0200933
chr1	16046228	16047883	+	0	0.0745188	0.012999	0.182559	0.103537	0.0541121	0.0745243	0.010745	0	0.0540508	0	0.0493192	0	0	0.0190973	0	0	0	0	0	0	0	0	0	0	0	0	0	0	0	0.0850344	0.0061247	0.016266	0	0.0709243	0.0226675	0	0	0.119467	0.0632403	0.0328079	0.0615689	0.0507043	0.01261	0	0
chr1	16090990	16101291	+	0	0	0.103992	0	0	0	0	0	0	0	0	0	0	0	0	0	0	0	0	0	0	0	0	0	0	0	0	0	0	0	0	0	0	0	0	0	0	0	0	0	0	0	0	0	0	0
chr1	161071837	161072165	-	0.0138832	0.0745188	0	0.150342	0	0.0541121	0.124207	0.139685	0.0104516	0.310792	0.145061	0	0.178969	0	0	0	0.0537156	0.0678521	0.0346572	0	0	0	0.0370048	0.0182068	0	0	0.019449	0.0105879	0	0.0190285	0.0141724	0	0	0.0273005	0.0283697	0.0226675	0	0	0.0477866	0	0.0656159	0.0492551	0.0608452	0.01261	0	0
chr1	161138782	161139814	+	0	0.0248396	0	0	0	0	0	0.010745	0.0104516	0	0.0103615	0	0.00894846	0.0434351	0.00954863	0.0194792	0.0402867	0	0.0462095	0.00614083	0	0	0	0	0.112978	0	0	0	0	0	0	0	0	0	0	0	0	0	0.0119467	0	0.021872	0	0	0	0	0
chr1	161275897	161276254	-	0	0	0	0	0	0	0	0	0	0	0	0	0.0268454	0	0	0.262969	0	0	0	0	0	0	0	0	0	0	0	0	0	0	0	0	0	0	0	0	0	0	0	0	0	0	0	0	0	0
chr1	161748033	161753886	+	0	0.211137	0.0519961	0.0644324	0	0.0108224	0.0124207	0	0.0313547	0	0.0310845	0	0.0357939	0.0108588	0	0	0.0201433	0	0.00577619	0	0	0	0	0	0	0	0.058347	0	0	0	0	0.0122494	0	0	0	0	0	0	0	0	0.0546799	0.0246276	0.0405635	0.02522	0	0
chr1	161748033	161772062	+	0	0.0993584	0	0	0	0.0216448	0	0	0	0	0.0725306	0.0493192	0	0.217176	0	0	0	0	0.00577619	0.0122817	0	0	0.0092512	0	0	0	0	0	0	0.00951426	0	0	0	0	0	0	0	0	0	0	0.021872	0.0369413	0	0	0	0
chr1	161761197	161762117	+	0.0555329	0	0	0.0214775	0	0	0.0124207	0	0.0313547	0.121614	0	0	0	0.0108588	0.0190973	0	0	0	0.00577619	0	0.0431856	0	0	0.00910338	0	0	0	0	0	0.00951426	0.0850344	0	0	0	0	0	0.0114357	0.0491774	0.0238933	0	0.0328079	0.0123138	0.0202817	0	0	0
chr1	161816238	161823113	+	0	0	0	0.0644324	0	0	0	0	0	0	0	0	0	0.0108588	0	0.165573	0.0201433	0	0	0	0	0	0	0	0	0	0	0	0	0.00951426	0	0	0	0	0	0	0	0	0	0	0	0.0246276	0.0101409	0	0	0
chr1	161816238	161833102	+	0.111066	0.471953	0.0779941	0.236252	0.0517684	0.0108224	0.409884	0.257881	0.0522578	0.094589	0.113977	0.456203	0.0447423	0.0760114	0.00954863	0.116875	0.0537156	0.0376956	0.0808667	0.0429858	0	0.146755	0.101763	0.0364135	0	0	0	0.0211757	0	0.0190285	0.035431	0.0061247	0.0813299	0	0	0	0.0114357	0.0983547	0.0597333	0.0105401	0.0546799	0	0	0.0504399	0	0
chr1	161816238	161882170	+	0	0.0248396	0.012999	0	0	0.0108224	0	0.010745	0	0.121614	0.0103615	0	0	0	0	0	0	0	0	0	0	0	0.0185024	0	0	0	0	0	0	0	0	0	0	0	0	0	0	0	0	0	0.010936	0.0123138	0	0.02522	0	0
chr1	161821511	161882170	+	0	0.0248396	0	0.0107387	0	0.0108224	0.0248414	0	0.0104516	0	0	0	0	0.0542939	0	0	0.0268578	0	0	0	0	0	0	0	0	0	0	0	0	0.00951426	0	0	0	0	0	0.226675	0	0	0	0	0	0	0	0	0	0
chr1	16199310	16203173	+	0	0.0124198	0	0	0	0.0541121	0.0124207	0.0214901	0.0313547	0	0.0621691	0	0.161072	0	0	0	0.0537156	0.0301565	0.0866429	0.0552675	0	0	0.0277536	0	0	0.0886282	0	0	0	0	0	0.0796211	0	0	0	0	0	0	0.0716799	0	0.010936	0	0	0	0	0
chr1	162270422	162313766	+	0	0	0	0	0	0	0	0	0	0	0	0	0	0	0	0	0	0	0	0	0	0.423958	0	0	0	0	0	0	0	0	0	0	0	0	0	0	0	0	0	0	0	0	0	0	0	0
chr1	16235815	16237796	+	0	0.0372594	0	0	0.0103537	0	0	0	0	0	0	0.123298	0	0	0	0	0	0.0150783	0	0.00614083	0	0	0	0.00910338	0	0	0	0	0	0	0	0.0122494	0	0	0	0	0	0	0.0119467	0	0	0.0123138	0	0	0	0
chr1	16235815	16242774	+	0	0	0	0.0107387	0	0	0	0	0	0	0	0	0	0	0	0	0.00671445	0	0	0	0	0	0	0	0.0112978	0	0	0	0	0	0.0070862	0.0061247	0.016266	0	0	0	0	0	0	0	0	0	0.0101409	0	0	0
chr1	16237595	16242774	+	0	0.0248396	0	0	0	0	0.0372621	0	0	0	0	0	0.0447423	0.0108588	0	0.262969	0	0.218635	0.0173286	0.0245633	0	0	0.0092512	0	0	0	0	0	0	0	0	0	0	0	0.0283697	0	0.0114357	0.0393419	0	0	0.021872	0	0	0	0	0
chr1	16242622	16248844	+	0	0	0	0	0	0	0.0124207	0	0	0	0	0	0.0984331	0	0	0	0	0	0	0.00614083	0	0	0	0	0	0	0	0	0.149569	0	0	0	0.016266	0	0.0283697	0	0	0	0	0	0	0	0	0	0	0
chr1	162469744	162487980	+	0	0	0	0	0	0	0	0.139685	0	0.0675636	0	0	0	0	0	0	0	0	0	0	0	0	0	0	0	0	0	0	0	0	0	0	0	0	0	0	0	0	0	0	0	0	0	0	0	0
chr1	162473543	162482613	+	0	0.0372594	0	0	0	0	0.0372621	0	0	0	0	0	0	0	0	0.126615	0	0	0.00577619	0	0	0	0.0092512	0	0	0	0	0	0	0	0	0	0	0	0	0	0	0	0	0	0	0	0	0	0	0
chr1	162546566	162551249	+	0	0	0	0	0	0	0	0	0	0	0	0	0	0	0	0	0	0	0	0	0	0	0	0	0	0	0	0	0	0	0	0	0	0	0	0	0	0	0	0	0	0	0	0	0	0
chr1	16263657	16264501	+	0	0.0993584	0.012999	0	0.031061	0.0865794	0.0372621	0.12894	0.0940641	0.0675636	0	0.246596	0.0447423	0.0108588	0	0.00973961	0.0537156	0.00753913	0.0577619	0.14738	0	0	0.0370048	0	0	0.166178	0.077796	0.074115	0.0961514	0.114171	0.134638	0	0	0.0409508	0	0.0906699	0	0	0	0	0	0.0123138	0.0101409	0.02522	0	0
chr1	16270794	16271697	-	0.111066	0.0248396	0.025998	0	0	0	0	0	0	0	0	0.110968	0	0	0	0	0	0	0	0	0	0	0	0	0	0	0	0	0	0	0	0	0	0	0	0	0	0	0	0	0	0	0	0	0	0
chr1	163122339	163138158	-	0	0.0248396	0.142989	0	0.0103537	0	0.0124207	0	0.0209031	0	0.1347	0.0493192	0	0	0	0.0389584	0	0	0	0	0	0	0	0	0	0	0	0	0	0	0	0	0	0	0	0	0	0	0	0	0	0	0.0101409	0	0	0
chr1	164776778	164790863	+	0.0416497	0.198717	0.181986	0.128865	0	0	0.0993657	0.0752152	0.0418063	0.270254	0.020723	0.246596	0	0	0	0	0	0	0.00577619	0	0	0	0.046256	0	0	0	0.0291735	0	0	0	0.0283448	0	0	0	0	0	0	0	0	0	0.0328079	0	0	0	0	0
chr1	16528276	16529069	-	0	0.0496792	0	0	0	0	0.0124207	0.010745	0	0	0.020723	0.172617	0	0	0	0	0.0402867	0	0.0346572	0.116676	0	0.0489182	0.138768	0	0	0	0.019449	0.0317636	0	0.209314	0	0.0306235	0	0.0819015	0	0	0	0	0	0	0.010936	0.0123138	0	0	0	0
chr1	165648678	165652347	-	0	0.298075	0	0.0644324	0.031061	0	0	0.0859602	0	0	0.0103615	0	0.107382	0	0	0	0.00671445	0	0	0	0.187137	0	0.0185024	0	0.112978	0	0	0	0	0	0	0	0.0487979	0.0136503	0	0	0	0	0	0	0.021872	0	0	0	0	0
chr1	165712403	165723511	-	0	0	0	0.0214775	0	0	0.0372621	0	0	0	0	0	0	0.0108588	0	0	0.0201433	0	0	0	0	0	0	0	0	0	0	0	0	0	0	0	0	0	0	0	0	0.0295064	0	0	0	0	0	0	0	0
chr1	165723464	165737506	-	0	0	0	0	0	0	0	0	0	0	0	0	0.125279	0	0	0	0	0	0	0	0	0	0	0	0	0	0	0	0	0	0	0	0	0	0	0	0	0	0	0	0	0	0	0	0	0
chr1	165859440	165860559	+	0	0.0372594	0	0	0	0	0	0.12894	0.0104516	0	0.0310845	0.0493192	0.0536908	0.0325763	0	0	0.0268578	0	0	0.00614083	0	0	0.0185024	0	0	0	0	0	0	0	0	0	0	0	0	0	0	0	0	0	0	0	0	0.0504399	0	0
chr1	16621277	16641930	-	0	0	0	0	0	0	0	0	0	0	0	0	0	0	0	0	0	0	0	0	0	0	0	0	0	0	0	0	0	0	0	0	0	0	0	0	0	0	0	0	0	0	0	0	0	0
chr1	16632297	16641930	-	0	0.0745188	0	0	0	0.0108224	0	0	0	0.0675636	0.196869	0.0123298	0	0	0	0	0	0	0.0173286	0.00614083	0	0	0	0.0182068	0	0	0	0	0	0	0	0.0122494	0	0	0	0	0	0	0	0	0	0	0	0	0	0
chr1	166831439	166833158	-	0.319314	0.0993584	0.012999	0.150342	0	0	0.0248414	0.139685	0	0.0270254	0.1347	0	0.187918	0.0651527	0	0	0	0	0	0.00614083	0	0	0.0555072	0.0182068	0	0	0	0	0.021367	0	0	0	0	0	0	0.0226675	0	0.0393419	0	0	0.010936	0.0246276	0	0	0	0
chr1	167301706	167341273	+	0	0	0	0	0	0	0	0	0	0	0.0828921	0	0	0	0	0	0	0	0.0231048	0	0	0.0652243	0.0092512	0	0.056489	0	0	0.285872	0	0	0	0.0122494	0.016266	0	0	0	0	0	0.0119467	0	0	0	0	0	0	0
chr1	167367230	167370793	+	0	0	0	0	0	0	0	0	0	0	0	0.0123298	0	0	0	0	0	0	0	0	0	0	0	0	0	0	0	0	0	0	0	0	0	0	0	0	0	0	0	0	0	0	0	0	0	0
chr1	167515337	167517358	-	0	0.062099	0.181986	0	0	0	0.0745243	0	0	0	0.0518076	0	0.0178969	0	0.0477432	0	0	0	0.00577619	0.0122817	0	0	0.0277536	0	0	0	0	0	0	0	0	0	0.0487979	0	0	0	0.0228714	0	0.10752	0.0105401	0	0	0	0.02522	0	0
chr1	167734819	167742605	+	0	0	0.0519961	0	0.0207074	0	0	0	0	0	0.041446	0.0123298	0	0	0	0	0	0	0	0	0	0	0	0	0	0	0	0	0	0	0	0	0	0	0	0	0	0	0	0	0	0	0	0	0	0
chr1	167734819	167745403	+	0.0694162	0.0993584	0.103992	0.0322162	0.124244	0.0108224	0.0496829	0.0214901	0	0	0.041446	0	0	0	0	0	0.0402867	0	0	0.00614083	0	0	0.046256	0	0	0	0	0	0	0	0.0070862	0	0	0	0	0	0	0	0	0	0.021872	0	0	0	0	0
chr1	167921037	167944253	+	0.0138832	0	0	0.268468	0	0	0.0372621	0.0644702	0	0	0.113977	0	0	0	0	0	0.0402867	0.0226174	0.0519857	0.0429858	0	0	0.0740096	0	0	0	0	0	0	0.0285428	0	0.061247	0	0	0.0709243	0	0.0228714	0	0.167253	0.0105401	0.021872	0.0861964	0	0	0	0
chr1	167935866	167944253	+	0.0694162	0.248396	0.155988	0.236252	0.0207074	0	0.136628	0.0537252	0.0104516	0	0.0621691	0.061649	0.152124	0	0	0.00973961	0.0671445	0.203556	0.00577619	0.0614083	0	0	0.092512	0.0182068	0.0338934	0	0.019449	0.0105879	0	0.00951426	0.0212586	0.0122494	0.016266	0.054601	0.0141849	0	0.0114357	0.0295064	0.0597333	0	0.021872	0.0492551	0.0405635	0.02522	0	0
chr1	167935866	167974031	+	0	0	0.155988	0	0	0	0	0	0.0104516	0	0	0	0	0	0	0	0	0	0	0	0	0	0	0	0	0	0	0	0	0	0	0	0	0	0	0	0	0	0	0	0	0	0	0	0	0
chr1	168007608	168014465	+	0	0.111778	0	0.0214775	0.0414147	0.0216448	0.0372621	0.0322351	0	0.0135127	0	0	0	0	0	0	0	0	0.0115524	0	0	0	0	0	0	0	0	0	0.064101	0.0761141	0.035431	0.0122494	0.016266	0	0	0	0	0	0	0	0.021872	0	0	0.01261	0	0
chr1	168007608	168037701	+	0.138832	0.0124198	0	0	0	0.0216448	0.0124207	0	0	0.0270254	0	0.0493192	0	0	0	0	0	0.00753913	0.00577619	0	0	0.0978365	0	0	0	0	0	0	0	0	0	0.0551223	0	0	0	0	0	0	0	0.0210801	0.010936	0.0123138	0.0101409	0	0	0
chr1	168012262	168037701	+	0	0.0248396	0	0	0	0	0	0	0.0209031	0	0	0	0	0	0	0	0	0	0	0.00614083	0	0	0	0	0	0	0	0	0	0	0	0	0	0	0	0	0	0	0	0	0	0	0	0	0	0
chr1	168032858	168037701	+	0	0.0496792	0	0	0	0.0324673	0	0	0	0	0.103615	0	0.0984331	0.0325763	0	0	0.0268578	0	0.00577619	0	0	0	0	0	0	0	0	0	0	0	0	0.0367482	0	0	0	0	0	0.0393419	0.0597333	0	0.010936	0	0	0	0	0
chr1	168073714	168074132	-	0.0416497	0.273236	0.0909931	0.0966487	0.0103537	0.0757569	0.198731	0.0214901	0.0940641	0	0.124338	0.147958	0	0	0	0	0.06043	0	0	0	0	0	0.0092512	0	0	0	0	0	0	0	0.0637758	0.0367482	0	0	0	0	0.0114357	0	0	0	0.021872	0	0.0101409	0	0	0
chr1	16809781	16813156	-	0	0	0	0	0	0	0	0	0	0	0	0	0	0	0	0	0	0	0	0	0	0	0	0	0	0.144021	0	0	0	0	0	0	0	0	0	0	0	0	0	0	0	0	0	0	0	0
chr1	16812920	16813156	-	0.0416497	0.0496792	0.0649951	0.0322162	0.0207074	0.0432897	0.0621036	0.0322351	0.125419	0.216203	0.020723	0.123298	0	0	0	0	0	0	0	0.00614083	0	0	0.046256	0	0	0	0	0	0.021367	0.038057	0	0	0	0	0	0	0	0	0	0	0	0	0	0	0	0
chr1	168260397	168274434	+	0	0.161457	0	0	0	0.0541121	0	0	0	0	0	0.0369894	0	0	0	0	0	0	0	0	0	0	0.046256	0	0	0	0	0	0	0	0	0	0	0	0	0	0	0	0	0	0	0	0	0	0	0
chr1	168266961	168278115	+	0	0.0124198	0	0	0.0103537	0	0	0	0	0	0	0	0	0	0	0	0	0.0452348	0	0	0	0	0	0	0	0	0	0.307048	0	0	0	0	0	0	0	0	0	0	0	0	0	0.0123138	0	0	0	0
chr1	1686812	1687782	-	0	0	0.012999	0	0.0207074	0	0.086945	0.0752152	0.0313547	0	0.020723	0.0123298	0.143175	0.097729	0.00954863	0.048698	0	0	0	0.0122817	0	0	0.0370048	0	0	0	0	0	0	0	0.0141724	0.0122494	0	0.0955518	0.127664	0.249342	0.0114357	0.0295064	0.03584	0.0210801	0.010936	0	0	0	0	0
chr1	169199955	169256646	-	0	0.136618	0	0	0	0	0.0248414	0.0644702	0	0.0675636	0	0	0	0.0325763	0.00954863	0	0	0.158322	0	0.0184225	0	0.0978365	0	0	0	0	0	0	0	0	0	0	0	0	0	0	0	0.0196709	0	0	0	0	0	0	0	0
chr1	169204368	169256646	-	0	0.0372594	0	0	0	0	0	0	0	0	0	0	0	0	0	0	0	0.113087	0	0	0	0	0	0	0	0	0	0	0	0	0	0	0	0	0	0	0	0	0	0	0	0	0	0	0	0
chr1	169267793	169293738	-	0	0.0372594	0	0	0	0	0.0248414	0.139685	0	0	0	0	0	0	0	0	0	0	0	0	0	0	0	0	0	0	0	0	0	0	0	0	0	0	0.0141849	0	0	0	0	0	0.010936	0	0	0	0	0
chr1	169292354	169293738	-	0.0555329	0	0	0	0	0	0	0	0	0	0.020723	0	0.0626393	0	0	0	0.0738589	0.00753913	0	0.0245633	0	0	0	0	0	0	0	0	0	0.00951426	0	0	0	0	0.099294	0	0	0	0	0	0	0	0	0	0	0
chr1	169446392	169446995	-	0	0.0248396	0	0.0214775	0	0.0216448	0.149049	0.010745	0.0940641	0	0	0	0	0	0	0	0	0.0301565	0.0519857	0	0	0	0.0370048	0	0.056489	0	0.019449	0	0	0.0665998	0	0.0489976	0	0	0	0	0	0	0	0	0.021872	0	0.070986	0	0	0
chr1	169767997	169770112	+	0	0	0	0.0107387	0	0.0108224	0.0248414	0	0	0	0	0	0	0	0	0	0.00671445	0.0452348	0	0	0	0	0.0277536	0.0273101	0	0	0	0	0	0	0.0212586	0	0.0487979	0	0.0425546	0	0	0	0	0	0	0	0	0	0	0
chr1	169767997	169775229	+	0	0	0	0	0	0	0	0	0	0	0	0	0	0	0	0	0	0	0	0	0	0	0	0	0	0	0	0	0	0	0	0	0	0	0	0	0	0	0	0	0	0	0	0	0	0
chr1	170508350	170513986	+	0	0	0	0	0	0	0.0124207	0	0	0	0	0	0.00894846	0	0	0.652554	0	0.0226174	0.028881	0	0	0	0	0	0	0	0	0	0	0	0	0.0244988	0	0.0136503	0	0	0	0	0	0	0	0	0	0.01261	0	0
chr1	170688866	170695542	+	0.0832994	0.149038	0	0	0	0	0	0	0	0	0	0	0	0	0	0.0292188	0	0.00753913	0	0	0	0	0	0	0	0	0	0	0	0	0	0	0	0	0	0	0	0	0	0	0	0	0.0304226	0	0	0
chr1	170993535	170994561	+	0	0	0	0	0	0	0	0	0	0	0	0	0	0	0	0	0	0	0	0	0	0	0	0	0	0	0	0	0	0	0	0	0	0	0	0	0	0	0	0	0	0	0	0	0	0
chr1	171491315	171492661	+	0	0.186297	0	0.0536937	0	0	0	0.0752152	0	0	0	0	0	0	0.00954863	0.0681772	0	0	0.0115524	0.0429858	0	0	0.046256	0.00910338	0	0	0	0	0	0	0	0	0	0	0	0	0	0	0.03584	0	0	0.0246276	0	0	0	0
chr1	171492359	171496983	+	0.0416497	0.186297	0	0.150342	0	0	0.0372621	0	0	0.0405381	0.0103615	0.0863086	0	0.0542939	0.27691	0	0.0470011	0.0753913	0	0.0307041	0	0	0	0.00910338	0	0	0	0	0	0	0	0.0122494	0	0.054601	0	0	0	0.0196709	0.0716799	0	0.0765519	0.0492551	0	0.02522	0	0
chr1	171492359	171502100	+	0.0277665	0	0	0	0	0.0324673	0.0621036	0	0.0313547	0	0.0103615	0	0	0	0	0	0	0	0	0	0	0	0.0555072	0	0	0.110785	0.0291735	0	0	0	0.035431	0.0367482	0	0	0	0.0680024	0	0	0	0.0316202	0.021872	0.0615689	0.0202817	0	0	0
chr1	171493959	171496983	+	0	0	0	0	0	0	0.0248414	0	0	0	0.0103615	0	0	0	0	0	0	0	0	0	0.0143952	0	0	0	0.158169	0	0	0	0	0	0	0	0	0	0	0	0	0.0196709	0	0	0	0	0	0	0	0
chr1	171537385	171544267	+	0.124949	0.285656	0.194985	0.0859099	0.0517684	0.129869	0.136628	0.0429801	0.0418063	0.0405381	0.196869	0.0123298	0.0178969	0.380057	0	0.175313	0	0.0376956	0.0866429	0.0491266	0	0.114143	0.046256	0	0	0.166178	0.0875205	0.0317636	0	0.0951426	0.106293	0.0306235	0	0.0409508	0.0851092	0	0.0228714	0.00983547	0	0	0.0437439	0.0861964	0.0101409	0.02522	0	0
chr1	171548492	171556890	+	0	0.0496792	0	0	0	0.0216448	0	0	0	0	0	0.135628	0	0	0.00954863	0	0.0134289	0	0	0.0184225	0	0	0.0092512	0	0	0	0	0.0423514	0.042734	0.0285428	0	0	0	0	0	0	0	0	0.0119467	0	0.010936	0.0123138	0	0	0	0
chr1	172001541	172002405	+	0	0	0	0	0	0	0	0	0	0	0	0	0	0	0	0	0	0	0	0	0	0	0	0	0	0	0	0	0	0	0	0	0	0	0	0	0	0	0	0	0	0	0	0	0	0
chr1	172007458	172017890	+	0	0	0	0	0	0	0	0	0	0	0	0	0	0	0	0	0	0	0	0	0	0	0	0	0	0	0	0	0	0	0	0	0	0	0	0	0	0	0	0	0	0	0	0	0	0
chr1	172011148	172017890	+	0	0	0	0	0	0	0	0	0	0	0	0	0	0	0	0	0	0	0	0	0	0	0	0	0	0	0	0	0	0	0	0	0	0	0	0	0	0	0	0	0	0	0	0	0	0
chr1	172011148	172100428	+	0	0	0	0	0	0	0	0	0	0	0	0	0	0	0	0	0	0	0	0	0	0.211979	0	0	0	0	0	0	0	0	0	0	0	0	0	0	0	0	0	0	0	0	0	0	0	0
chr1	172037958	172100428	+	0	0	0	0	0	0	0	0	0	0	0.0103615	0	0	0	0.0190973	0	0	0	0	0	0	0	0	0	0	0	0	0	0	0	0.0141724	0	0	0	0.113479	0	0	0	0	0	0	0	0	0	0	0
chr1	172100314	172222822	+	0	0	0	0	0.0621221	0.0216448	0.0124207	0	0	0	0	0	0.0357939	0.0760114	0	0	0	0	0	0	0	0	0.0092512	0	0	0	0	0	0	0	0.0141724	0	0	0	0	0	0	0	0	0	0	0	0	0.02522	0	0
chr1	172356272	172357949	+	0	0.0124198	0	0	0.0103537	0	0	0	0.0522578	0	0	0	0.00894846	0	0	0	0	0	0	0	0	0	0.0185024	0	0	0	0	0	0	0.0285428	0	0.0489976	0	0	0	0	0	0	0	0	0	0	0	0	0	0
chr1	172520651	172526934	+	0.485913	0.062099	0.0909931	0	0.0414147	0	0.0993657	0.0322351	0.0418063	0	0.124338	0.135628	0.0805362	0	0	0.175313	0.00671445	0.1734	0.0866429	0.0614083	0	0	0.046256	0.0273101	0.0112978	0	0.058347	0.0952907	0	0.0475713	0.0070862	0	0	0.054601	0.113479	0	0	0.0983547	0.03584	0	0.0656159	0.0492551	0.0608452	0.02522	0	0
chr1	172520651	172539870	+	0	0	0	0	0	0	0	0	0	0	0	0	0	0	0	0	0	0	0.028881	0	0	0	0	0	0	0	0	0	0	0	0.0070862	0	0	0	0.0283697	0.0680024	0	0	0	0	0	0	0.0101409	0.01261	0	0
chr1	172520651	172548407	+	0.166599	0.062099	0	0	0.0103537	0	0.086945	0	0	0	0.0518076	0	0.0984331	0	0	0	0	0	0.0231048	0.0122817	0	0	0	0	0	0	0	0.0105879	0	0.0190285	0	0.0061247	0	0	0	0	0	0.0196709	0	0	0	0.0246276	0.0101409	0	0	0
chr1	172520651	172560211	+	0.0416497	0.062099	0.038997	0	0.0517684	0.0757569	0.0745243	0	0.146322	0.49997	0.186507	0.0246596	0	0	0	0	0	0	0.0231048	0	0	0	0.0277536	0.0910338	0	0	0.038898	0	0	0	0	0	0	0	0.0283697	0	0	0.0393419	0	0	0.0437439	0.0369413	0.101409	0.02522	0	0
chr1	172525008	172526934	+	0	0	0.181986	0.0107387	0	0	0	0	0	0	0	0	0.0447423	0.0542939	0	0.0876564	0.00671445	0.0226174	0.0462095	0.0184225	0	0	0.0370048	0.0182068	0	0.29912	0.019449	0	0	0	0.0212586	0.0306235	0	0.0136503	0.0283697	0	0	0	0	0	0	0	0.0101409	0	0	0
chr1	172525008	172539870	+	0.0138832	0	0	0.0214775	0.0207074	0.0108224	0.0124207	0.0537252	0	0	0.0103615	0	0	0.0217176	0	0	0	0.0678521	0.0346572	0	0	0	0	0	0	0	0	0	0	0	0.0283448	0	0.0325319	0	0.0851092	0	0	0	0.0477866	0	0	0	0.0405635	0.01261	0	0
chr1	172525008	172548407	+	0	0	0	0	0	0	0	0	0	0.0270254	0	0	0.00894846	0	0	0	0	0	0	0	0	0	0.0185024	0	0	0	0	0	0.309821	0	0.0070862	0	0	0	0.0141849	0	0.0114357	0	0	0	0	0	0	0.0630499	0	0
chr1	172525008	172560211	+	0	0	0.012999	0.0322162	0.031061	0	0	0.010745	0	0	0	0	0	0	0	0	0.06043	0	0.0115524	0.110535	0.0143952	0	0.0092512	0	0	0	0	0	0	0	0	0	0	0	0	0	0	0	0	0	0	0	0.0101409	0	0	0
chr1	17256340	17257089	+	0.0138832	0.0745188	0.428967	0	0.124244	0	0.161469	0.0537252	0.0418063	0	0.0621691	0	0	0	0	0	0	0	0	0	0	0	0.0832608	0	0	0	0	0	0	0	0	0	0	0	0	0	0	0	0	0	0	0	0	0	0	0
chr1	17256340	17266588	+	0.0138832	0	0	0.0966487	0.103537	0.0432897	0.0372621	0.0429801	0.0313547	0	0.0310845	0	0	0	0	0	0	0	0	0	0	0	0	0	0	0	0	0	0	0	0	0	0	0	0	0	0	0	0	0	0	0	0	0	0	0
chr1	17285077	17287625	+	0	0	0	0	0	0	0	0	0	0	0	0.123298	0	0	0	0	0	0	0	0	0	0	0	0	0	0	0	0	0	0	0	0	0	0	0	0	0	0	0	0	0	0	0	0	0	0
chr1	17331868	17332273	-	0	0.0124198	0	0	0	0	0	0	0	0	0	0	0	0	0	0	0	0	0	0	0	0	0	0	0	0	0	0	0	0	0	0	0	0	0	0	0	0	0	0	0	0	0	0	0	0
chr1	17349102	17350569	-	0.0138832	0.0124198	0.025998	0.128865	0.0517684	0	0	0.0967053	0	0	0	0	0	0.0108588	0	0.136354	0	0	0.00577619	0	0	0	0	0	0	0	0	0.0847028	0	0.00951426	0	0	0	0	0	0	0	0	0.0238933	0	0	0	0	0	0	0
chr1	173542320	173556969	-	0	0	0	0	0	0	0	0	0	0	0	0	0	0	0	0	0	0	0	0	0	0	0	0	0	0	0	0	0	0	0	0	0	0	0	0	0	0	0	0	0	0	0	0	0	0
chr1	173542320	173567171	-	0	0	0	0	0	0	0	0	0	0	0	0	0	0	0	0	0	0	0	0	0	0	0	0	0	0	0	0	0	0	0	0	0	0	0	0	0	0	0	0	0	0	0	0	0	0
chr1	1735857	1737977	-	0	0.360174	0.025998	0.204036	0.0517684	0	0.0621036	0.0537252	0.0104516	0.0405381	0.0310845	0.0986384	0.00894846	0.0108588	0.0381945	0.107136	0.0201433	0.0904695	0	0.036845	0.100766	0.0163061	0.0185024	0	0.0112978	0.0332356	0.0680715	0	0	0.00951426	0.0425172	0.0244988	0	0.0273005	0	0	0.0114357	0.0491774	0	0.0843205	0.021872	0	0	0	0.01264	0
chr1	1735857	1749314	-	0.166599	0.782448	0.0909931	0.601369	0	0	0.161469	0.0644702	0.19858	0	0.186507	0.221936	0.331093	0.206317	0	0.24349	0	0	0.0808667	0.171943	0	0.0163061	0.203526	0.0819304	0	0.0110785	0.038898	0.0529393	0.042734	0	0	0.19599	0	0.163803	0.127664	0	0.0114357	0.147532	0.10752	0.158101	0.120296	0.110824	0.0405635	0.0504399	0	0
chr1	1735857	1756938	-	0	0	0	0	0	0	0	0	0	0	0	0	0	0	0	0.00973961	0	0.0527739	0	0.0122817	0.129557	0	0	0	0	0	0	0	0	0.0761141	0	0	0	0	0	0.045335	0	0	0	0	0	0	0	0.02522	0	0
chr1	173593925	173596298	-	0	0.0248396	0	0	0	0	0	0	0	0	0	0	0	0	0	0	0	0	0	0	0	0	0	0	0	0	0	0	0	0	0	0	0	0	0	0	0	0	0	0	0	0	0	0	0	0
chr1	173702851	173703425	+	0	0	0	0.0107387	0	0.0324673	0.0496829	0	0	0	0	0.0246596	0	0	0	0	0	0.0150783	0	0	0	0	0.0185024	0	0	0	0	0	0	0.0665998	0	0	0	0	0	0	0	0	0	0	0	0	0	0	0	0
chr1	173799797	173802637	+	0	0.0124198	0	0	0	0	0.0124207	0.010745	0	0	0	0	0.0268454	0.0108588	0	0	0	0	0	0	0	0	0.0092512	0	0	0	0	0	0	0	0	0	0	0	0	0	0	0	0	0	0.021872	0.0123138	0	0	0	0
chr1	173833394	173833842	-	0	0	0	0	0	0	0	0	0	0	0	0.123298	0	0	0	0	0	0	0	0	0	0	0	0	0	0	0	0	0	0	0	0	0	0	0	0	0	0	0.0119467	0	0	0	0	0	0	0
chr1	173915613	173921276	-	0	0	0	0	0	0	0	0	0	0	0	0	0	0	0	0	0	0	0	0	0	0	0	0	0	0	0	0.222345	0	0.0285428	0	0	0	0	0	0	0	0	0	0	0	0	0	0	0	0
chr1	174200282	174274265	+	0	0	0	0	0	0	0	0	0	0.243229	0.0310845	0	0	0	0	0	0	0	0	0	0	0	0.0092512	0	0	0	0	0	0	0	0	0	0	0	0	0	0	0	0	0	0	0	0	0	0	0
chr1	174241551	174274265	+	0.0416497	0.149038	0.012999	0.0107387	0	0.0757569	0.086945	0.0322351	0.0104516	0.0810763	0	0	0	0	0	0	0	0	0	0	0	0.0489182	0	0	0	0	0.0291735	0.0105879	0	0	0	0	0	0	0.0709243	0	0	0	0	0	0.0765519	0.0123138	0	0.02522	0	0
chr1	174241551	174340210	+	0	0	0	0	0	0	0	0	0	0	0	0	0	0	0	0	0	0	0	0	0	0	0	0	0	0	0	0	0	0	0	0	0	0	0	0	0	0	0	0	0	0	0	0	0	0
chr1	174244970	174363283	+	0	0	0	0	0	0	0	0	0	0	0	0	0	0	0	0	0	0	0	0	0	0	0	0	0	0	0	0	0	0	0	0	0	0	0	0	0	0	0	0	0	0	0	0	0	0
chr1	1747194	1756938	-	0.0555329	0.0248396	0.025998	0.042955	0.0103537	0.0324673	0.0745243	0	0	0	0.0103615	0.123298	0	0.217176	0	0	0	0	0	0	0	0	0	0	0	0	0	0	0	0	0.0141724	0	0	0	0	0	0	0.0196709	0.0477866	0	0	0	0.0202817	0.01261	0	0
chr1	1747194	1770677	-	0	0.322915	0	0.150342	0	0.0324673	0.111786	0.12894	0.0627094	0.0270254	0	0.0246596	0	0	0	0	0.0268578	0	0	0	0	0	0.0370048	0	0	0	0.058347	0.0529393	0	0	0	0	0	0.0136503	0.0141849	0	0	0.0491774	0.0836266	0	0.0546799	0.0492551	0.070986	0.0378299	0	0
chr1	174926593	174952042	+	0	0	0	0	0	0	0	0	0	0.135127	0	0	0	0	0	0	0	0	0	0	0	0	0	0	0	0	0	0	0	0	0	0	0	0	0	0	0	0	0	0	0	0	0	0	0	0
chr1	174938413	174952042	+	0	0	0	0	0	0	0	0.010745	0	0	0	0	0	0	0	0	0	0	0.0115524	0	0	0	0	0.0182068	0	0	0	0	0	0	0.0070862	0	0	0.0136503	0	0	0	0	0	0	0	0	0	0	0	0
chr1	175334145	175335274	-	0	0	0	0	0	0	0	0	0	0	0	0	0	0	0	0	0	0	0	0	0	0	0	0	0	0	0	0	0	0	0	0	0	0	0	0	0	0	0	0	0	0	0	0	0	0
chr1	1756835	1770677	-	0.0277665	0.186297	0.12999	0.204036	0.0207074	0	0.124207	0.0429801	0	0	0.113977	0.061649	0.0178969	0.0325763	0	0	0.0201433	0	0	0.0491266	0	0	0.0555072	0	0	0	0	0	0	0	0.120465	0.0061247	0.113862	0.0955518	0.241143	0	0	0.0295064	0.119467	0	0.021872	0.0492551	0.0507043	0.01261	0	0
chr1	175956078	175958615	-	0	0.0745188	0.025998	0.107387	0	0.0216448	0.0372621	0.010745	0	0	0	0.0123298	0	0	0	0	0	0.0753913	0	0	0	0	0.0370048	0.00910338	0	0.0332356	0.019449	0	0	0	0.0070862	0	0.0325319	0	0.0425546	0	0	0.00983547	0	0	0.0437439	0.0369413	0	0	0	0
chr1	175956078	175996824	-	0	0	0	0.0322162	0	0	0	0.010745	0	0	0.041446	0	0	0	0	0	0	0	0	0	0	0	0	0.00910338	0	0	0	0	0	0	0.0141724	0	0	0	0	0	0	0	0	0	0	0.0369413	0	0	0	0
chr1	175996707	176015460	-	0	0	0	0.0751712	0	0	0.0621036	0	0	0	0	0	0	0	0	0.0389584	0	0	0.0115524	0.0122817	0	0	0.0185024	0	0	0	0	0	0	0.0285428	0	0	0	0	0	0	0	0.0590128	0.03584	0	0	0.0246276	0	0	0	0
chr1	175996707	176105683	-	0	0	0	0	0	0	0	0.0322351	0	0	0	0	0	0	0	0	0	0	0	0	0	0	0.0092512	0	0	0	0	0	0	0	0	0	0	0	0	0	0	0	0	0	0	0	0	0	0	0
chr1	176012321	176015460	-	0	0	0	0	0.0103537	0	0.0248414	0	0	0	0	0	0.0536908	0.0217176	0	0	0.0671445	0	0.00577619	0.0122817	0	0	0.0277536	0	0	0	0	0	0	0	0.0070862	0	0.0325319	0	0.0141849	0	0	0.0295064	0.0716799	0.0316202	0	0	0	0	0	0
chr1	176012321	176055026	-	0	0	0	0.0322162	0	0	0.0124207	0.010745	0.0418063	0	0.020723	0	0	0	0	0	0	0	0	0	0	0	0.0370048	0	0	0.188335	0	0	0	0	0	0	0	0	0	0	0	0	0	0	0.010936	0	0	0	0	0
chr1	176012321	176105683	-	0	0	0.0519961	0.0322162	0	0	0	0	0	0	0.0725306	0	0	0.0217176	0	0	0	0	0	0.0307041	0	0	0.0092512	0	0	0	0.0291735	0	0	0	0	0	0	0	0	0	0	0	0	0	0	0	0	0	0	0
chr1	176050287	176055026	-	0	0.0124198	0	0	0	0	0.0496829	0.10745	0	0	0	0	0	0	0	0	0	0	0.0115524	0	0	0	0.0277536	0	0	0	0	0	0	0.00951426	0	0	0	0	0	0	0	0	0	0	0	0	0	0	0	0
chr1	176050287	176085817	-	0	0.0248396	0	0	0	0	0.0745243	0	0	0	0	0	0	0	0	0	0	0	0	0	0	0	0	0	0	0	0.0097245	0	0	0	0	0	0	0	0	0	0	0	0	0	0	0	0	0.01261	0	0
chr1	176050287	176105683	-	0	0.235976	0.168987	0.25773	0.0828294	0.0324673	0.124207	0.290116	0.125419	0	0	0	0.00894846	0	0	0	0.18129	0	0.0231048	0.0245633	0.172742	0	0.120266	0	0	0	0.019449	0	0	0	0.0212586	0	0	0	0	0	0.0800499	0.0688483	0.191146	0	0	0	0	0	0	0
chr1	176050287	176118210	-	0	0.0496792	0.012999	0	0	0	0	0	0	0	0	0	0	0	0	0	0	0	0	0.00614083	0	0	0	0	0	0	0	0	0	0	0	0	0	0	0	0	0	0	0	0	0.010936	0	0	0	0	0
chr1	176050287	176133027	-	0	0	0	0	0	0	0	0	0	0	0	0	0	0	0	0	0	0	0	0	0	0	0	0	0	0.29912	0	0	0	0	0	0	0	0	0	0	0	0	0	0	0	0	0	0	0	0
chr1	176085759	176105683	-	0	0.347755	0	0.0751712	0.0103537	0	0.0745243	0.0429801	0	0	0.0828921	0.0739788	0.0626393	0.0542939	0	0	0.00671445	0	0.0173286	0	0	0	0.0832608	0.0455169	0	0	0	0	0	0	0	0	0.016266	0	0	0	0	0	0	0	0	0	0	0.02522	0	0
chr1	176085759	176118210	-	0	0	0.0649951	0.193297	0	0	0.0124207	0	0	0	0	0	0	0	0	0	0	0	0.00577619	0	0	0	0.0555072	0	0	0	0	0	0	0	0	0	0	0.0136503	0	0	0	0	0	0.0105401	0	0	0	0	0	0
chr1	176104145	176133027	-	0	0.0248396	0	0.042955	0.0207074	0	0	0.0322351	0	0	0.0103615	0	0	0	0	0	0.00671445	0	0.0231048	0	0	0	0.0092512	0	0	0	0.0097245	0.0211757	0	0	0	0	0	0	0	0	0.0228714	0.0295064	0	0	0	0	0	0.0378299	0	0
chr1	176118141	176133027	-	0.0555329	0.186297	0.168987	0	0	0	0.0496829	0.0214901	0	0	0	0.0369894	0	0	0	0.0292188	0.0738589	0	0	0.0184225	0	0	0.0555072	0	0	0	0	0	0	0	0.0070862	0	0	0	0	0	0	0	0.0716799	0	0.010936	0	0.0101409	0	0	0
chr1	176118141	176145143	-	0	0.0993584	0.038997	0	0	0	0	0.0429801	0	0	0	0	0	0	0	0.0584376	0	0	0	0.0184225	0.0863711	0	0.0277536	0	0	0	0	0	0	0	0.106293	0	0	0	0	0	0	0	0.0119467	0.0105401	0	0	0	0	0	0
chr1	176118141	176153828	-	0	0.149038	0	0.042955	0	0.0324673	0.0745243	0	0	0	0	0	0.0357939	0	0	0.00973961	0.0268578	0	0.0346572	0	0	0	0	0.0182068	0	0	0.019449	0	0	0	0	0	0	0	0	0	0	0	0.0119467	0	0	0.0123138	0	0	0	0
chr1	176132004	176133027	-	0	0	0.025998	0	0	0	0.0248414	0	0	0	0	0	0	0	0	0	0	0.113087	0	0.0614083	0	0	0.0092512	0.0182068	0	0	0	0	0	0	0	0	0.016266	0.0136503	0	0.18134	0	0	0	0	0	0.0123138	0	0	0	0
chr1	176132004	176153828	-	0	0	0	0	0	0	0	0.182666	0	0	0.0310845	0.0123298	0	0	0	0	0.06043	0	0	0.0184225	0	0	0.0832608	0	0	0	0	0	0	0	0	0	0.0325319	0	0.0283697	0	0	0.00983547	0.0238933	0.0105401	0	0.0123138	0	0	0	0
chr1	17742975	17749332	-	0	0	0	0	0	0	0	0	0	0	0	0	0	0	0	0	0	0	0	0	0	0	0	0	0	0.276963	0	0	0	0	0	0	0	0	0	0	0	0	0	0	0	0	0	0	0	0
chr1	178252698	178269253	+	0.0832994	0	0	0.0214775	0	0	0.0124207	0.10745	0	0	0.0103615	0	0.00894846	0.0868702	0	0	0.00671445	0.158322	0	0	0	0	0.0185024	0	0	0	0	0	0	0.00951426	0	0	0	0	0	0	0	0	0	0	0	0	0	0	0	0
chr1	178425855	178436556	+	0	0.0248396	0.012999	0	0.0103537	0	0	0	0	0	0.020723	0	0.00894846	0	0	0	0.0335722	0	0.00577619	0.00614083	0	0.0326122	0	0	0	0	0	0	0	0	0	0	0	0	0	0	0	0	0	0	0	0	0	0	0	0
chr1	178846632	178852668	+	0	0.0496792	0	0	0	0	0.0124207	0.0214901	0	0	0.0103615	0	0	0	0	0	0	0	0	0	0	0	0.0370048	0	0	0	0	0	0	0	0.0566896	0	0	0	0	0	0	0	0	0	0	0	0	0	0	0
chr1	178846632	178863159	+	0	0	0	0.0536937	0	0	0	0	0	0	0	0	0	0	0	0	0	0.00753913	0	0	0	0	0	0	0	0	0	0	0	0	0.0070862	0	0	0.0273005	0.0425546	0	0	0	0	0	0	0	0	0	0	0
chr1	179012849	179023773	+	0.0694162	0.223556	0.012999	0.0322162	0.103537	0	0.086945	0.0859602	0.0522578	0.135127	0.196869	0.0369894	0	0	0.0286459	0	0.100717	0.00753913	0	0.0122817	0.0287904	0	0.046256	0	0	0.0110785	0	0	0	0	0	0	0	0	0	0	0	0.00983547	0	0	0.0437439	0	0	0.02522	0	0
chr1	179033061	179033631	+	0.0416497	0.0372594	0	0.118126	0.0103537	0.0432897	0.136628	0.376076	0	0.0270254	0	0	0.0357939	0	0	0	0	0	0	0	0	0	0.0092512	0	0	0	0	0	0	0	0	0	0	0	0	0	0	0	0	0	0	0	0	0	0	0
chr1	17907047	17914974	+	0.0277665	0.235976	0.12999	0.225514	0.0207074	0.378785	0.0496829	0.0537252	0.0104516	0	0.373014	0.061649	0	0	0	0	0	0.0150783	0	0	0	0	0.111014	0	0	0	0	0	0.042734	0	0	0	0	0	0	0	0	0	0.03584	0	0	0	0	0	0	0
chr1	179089324	179091002	-	0.0138832	0.062099	0.142989	0.139604	0.031061	0.0324673	0.086945	0.139685	0	0	0.145061	0.172617	0	0.0651527	0	0	0	0	0.0173286	0.0245633	0	0	0.0555072	0.0182068	0	0	0.038898	0.0105879	0	0	0	0	0	0	0	0	0	0.0393419	0.0238933	0.0527003	0.0328079	0	0.0304226	0.02522	0	0
chr1	179100445	179100616	-	0	0.062099	0.025998	0	0	0.0216448	0.086945	0.0644702	0	0	0.0103615	0.0986384	0	0	0	0.048698	0	0	0	0.00614083	0	0	0.0555072	0	0	0	0	0	0	0.0570855	0	0	0	0	0	0	0	0	0.03584	0	0	0.0123138	0.0202817	0.01261	0	0
chr1	179100445	179102509	-	0.152716	0.434693	0.155988	0.354378	0.0517684	0.129869	0.223573	0.300861	0.0522578	0.0540508	0.47663	0.382224	0.143175	0.553798	0.0859377	0.25323	0.0268578	0.0829304	0.0231048	0.135098	0	0	0.416304	0	0.0112978	0.22157	0	0.0211757	0	0.0190285	0.0283448	0	0.0813299	0	0	0.0906699	0	0.118026	0.1792	0.0210801	0.0546799	0.0738827	0.12169	0	0	0
chr1	17928621	17934472	+	0.0277665	0.0496792	0.103992	0	0	0.140691	0.235994	0.0644702	0.0940641	0	0	0.0739788	0	0	0	0	0	0	0	0	0	0	0.0277536	0.00910338	0	0	0	0	0	0	0	0	0	0	0	0	0	0	0	0	0	0	0	0.02522	0	0
chr1	179304640	179312770	+	0	0	0	0	0	0	0	0	0	0	0	0	0	0	0	0	0	0	0.0231048	0.0122817	0	0	0	0	0	0	0	0	0	0	0.134638	0.0367482	0	0	0.0851092	0.045335	0	0	0	0	0	0	0	0	0	0
chr1	179306971	179312078	+	0	0	0	0	0	0	0	0	0	0	0	0	0	0.0325763	0	0	0	0	0	0	0	0	0	0	0	0	0	0	0.0106835	0.161742	0	0.0489976	0	0	0	0.0226675	0	0	0	0	0	0	0	0	0	0
chr1	179316734	179319566	+	0	0.124198	0	0.0322162	0	0	0.086945	0	0	0	0.0932536	0	0	0	0	0.0876564	0.0201433	0.0678521	0.0231048	0.0675491	0	0	0.0185024	0	0	0	0	0.243521	0	0.199799	0.325965	0.263362	0	0.0273005	0.099294	0	0.0114357	0.10819	0	0	0	0	0.0405635	0.01261	0	0
chr1	179316734	179320597	+	0	0	0.12999	0	0	0	0	0	0	0	0	0	0	0	0	0	0	0	0	0	0	0	0	0	0	0	0	0	0	0	0	0.0428729	0	0.0136503	0	0.0906699	0	0	0	0	0	0	0	0	0	0
chr1	17934296	17934472	+	0	0.0124198	0	0	0	0	0.0496829	0	0.0209031	0	0	0.258926	0	0	0	0	0	0	0	0	0	0	0	0	0	0	0	0	0	0	0	0	0	0	0	0	0	0	0	0	0	0	0	0	0	0
chr1	179347771	179364337	+	0	0	0	0.0107387	0	0	0	0	0	0	0	0	0	0	0	0	0.0402867	0	0.00577619	0.00614083	0	0	0	0	0	0	0	0.127054	0	0	0.0070862	0.0979952	0	0	0	0	0	0	0	0	0	0	0	0	0	0
chr1	17948436	17949490	+	0	0	0	0	0	0.0216448	0.0248414	0	0.0104516	0	0	0.147958	0	0	0	0	0	0	0	0	0	0	0	0	0	0	0.019449	0	0	0	0	0	0	0	0	0	0	0	0	0	0.010936	0	0	0	0	0
chr1	17961329	17961511	+	0.0277665	0.161457	0.285978	0.268468	0.0207074	0	0	0.204156	0	0	0.435183	0.406884	0	0	0	0	0.0335722	0.00753913	0	0	0	0	0.092512	0	0	0	0.0875205	0	0	0	0	0	0	0	0	0	0	0	0	0	0	0	0	0	0	0
chr1	17975048	17991090	+	0	0	0	0	0	0	0	0	0	0.229716	0	0	0	0	0	0	0	0	0	0	0	0	0	0	0	0	0	0	0	0	0	0	0	0	0	0	0	0	0	0	0	0	0	0	0	0
chr1	17981130	17991090	+	0	0	0	0	0	0	0	0	0	0	0	0	0	0	0	0	0	0	0.00577619	0	0	0	0	0	0	0	0	0	0	0	0	0	0	0	0	0	0	0	0	0	0	0	0	0	0	0
chr1	179858444	179877808	+	0	0	0	0	0	0	0	0.0214901	0	0	0	0.0246596	0	0	0	0	0	0	0	0.00614083	0	0	0.0370048	0	0	0	0	0	0	0	0.0212586	0.165367	0	0	0.0425546	0	0	0	0	0	0	0	0	0	0	0
chr1	179869260	179877808	+	0	0.285656	0	0.730234	0	0	0	0	0.0522578	0	0.383376	0	0	0	0.200521	0	0	0	0	0.0614083	0	0	0	0.0364135	0	0	0	0	0	0	0	0	0	0	0	0	0	0.0196709	0.10752	0	0.0656159	0	0.0304226	0	0	0
chr1	179870436	179876999	+	0	0.0124198	0.0519961	0	0	0	0.149049	0	0	0	0	0	0	0	0	0	0	0	0	0	0	0	0.0092512	0	0	0	0	0	0	0	0	0	0	0	0	0	0	0	0	0	0	0	0	0	0	0
chr1	179870436	179877808	+	0	0.149038	0	0.107387	0	0.0757569	0.0621036	0.12894	0.0104516	0.0540508	0.196869	0	0	0	0	0.0389584	0.0134289	0	0.028881	0.0429858	0	0.0163061	0.0185024	0	0	0	0.019449	0	0	0.0190285	0	0.0061247	0	0	0.0141849	0.113337	0	0	0.0119467	0	0	0	0.0101409	0	0	0
chr1	179876957	179877808	+	0	0	0.12999	0	0	0	0	0.010745	0	0	0	0	0	0	0	0	0	0	0	0	0	0	0	0	0	0	0	0	0	0.0190285	0	0	0	0	0	0	0	0	0	0	0.0328079	0	0	0	0	0
chr1	179955303	179966310	+	0	0.0496792	0	0.0644324	0	0	0.0372621	0.0429801	0.0209031	0	0.0518076	0	0	0	0	0	0.107431	0	0.0635381	0.0122817	0	0	0.046256	0	0	0	0.0486225	0	0	0	0	0.0122494	0	0.0136503	0	0	0	0	0.0597333	0	0.0546799	0	0	0	0	0
chr1	179955303	179975702	+	0	0.149038	0.038997	0.161081	0	0.0649345	0	0	0.0522578	0.108102	0.020723	0	0.0178969	0	0	0.311667	0	0.00753913	0.0346572	0.0921124	0	0.114143	0.0647584	0.00910338	0.0677868	0.265885	0.10697	0.190581	0	0	0	0	0	0	0.0283697	0	0	0	0.0597333	0	0	0.0369413	0.0608452	0	0	0
chr1	179959641	179966310	+	0	0	0	0.042955	0	0	0.136628	0	0	0.175665	0.041446	0.0123298	0	0	0	0	0.06043	0	0.0346572	0.0122817	0	0	0	0	0	0	0.019449	0	0	0.0190285	0	0.0122494	0	0	0	0	0	0	0.0477866	0	0	0	0	0.0630499	0	0
chr1	179959641	179975702	+	0	0	0.116991	0	0	0	0.0248414	0.010745	0	0.0135127	0	0	0	0	0	0	0	0.0226174	0.0462095	0.00614083	0	0	0.0092512	0	0	0.0110785	0	0.0211757	0	0	0.0496034	0	0	0	0	0	0	0.0393419	0	0	0	0	0	0	0	0
chr1	179961196	179966310	+	0	0	0	0.0107387	0	0	0.0248414	0	0	0	0.0518076	0	0	0	0	0.0389584	0.00671445	0	0.0346572	0	0	0	0	0	0	0	0	0	0	0	0	0	0	0	0	0	0	0.0491774	0	0	0	0	0	0	0	0
chr1	179972308	179975702	+	0	0.347755	0.038997	0.182559	0.0414147	0.0432897	0.0745243	0.0322351	0	0.175665	0.145061	0.110968	0.143175	0.238893	0.0190973	0.311667	0.0537156	0.0678521	0.00577619	0.00614083	0	0.0163061	0.0277536	0.072827	0	0.0110785	0.0680715	0	0	0.0570855	0	0	0.0813299	0	0.0141849	0.0226675	0	0.0196709	0.03584	0	0	0	0	0	0	0
chr1	179972308	179993717	+	0	0.0124198	0	0	0.0414147	0	0.086945	0.010745	0.0209031	0.0405381	0.113977	0	0.0268454	0	0	0	0.0201433	0	0	0.00614083	0	0	0.046256	0	0	0	0	0	0	0.038057	0.0212586	0	0	0	0	0	0	0	0	0.0105401	0	0	0	0	0	0
chr1	179989083	179993717	+	0	0	0	0	0	0	0	0	0	0.608072	0	0	0	0	0	0	0	0	0	0	0	0	0	0	0	0	0	0	0	0	0	0	0	0	0	0	0	0	0	0	0.010936	0	0	0	0	0
chr1	180031354	180034407	+	0.0971826	0.161457	0.0519961	0.0859099	0	0	0.0621036	0.0644702	0	0	0.020723	0	0.0268454	0.0108588	0	0.00973961	0	0	0.0173286	0.141239	0	0	0.0370048	0.0182068	0	0	0	0	0	0.00951426	0	0	0.0325319	0.0136503	0.0567394	0.0226675	0	0.00983547	0.0477866	0	0.0546799	0.0492551	0.0202817	0.0630499	0	0
chr1	180047597	180049796	+	0	0	0	0	0	0	0	0	0	0	0	0	0	0	0	0	0	0	0	0	0	0	0	0	0	0	0	0	0	0	0	0	0	0	0	0	0	0	0	0	0	0	0	0	0	0
chr1	180366650	180382606	-	0	0.149038	0	0	0	0.0108224	0.0993657	0.010745	0	0	0.0518076	0	0.0178969	0.0434351	0.0286459	0.0584376	0.0335722	0	0	0.0429858	0	0.0815304	0.0555072	0	0	0	0.0097245	0	0.021367	0.0285428	0.0283448	0	0.0487979	0	0	0	0	0.0196709	0.0238933	0	0	0	0	0	0	0
chr1	180793888	180794480	+	0.0971826	0.149038	0.350973	0.107387	0.031061	0.0216448	0.0745243	0.0752152	0.0209031	0	0	0.110968	0.152124	0	0.0190973	0	0.0402867	0.105548	0.0346572	0.0982533	0.100766	0.0163061	0.0277536	0	0	0	0.0097245	0	0	0	0.0566896	0	0	0.054601	0.0567394	0	0.0800499	0.0491774	0.0597333	0.0105401	0	0.0246276	0	0.0882698	0	0
chr1	180953812	180962561	-	0.0138832	0.422273	0.298977	0.418811	0.134598	0.367962	0.422304	0.118195	0.13587	0.716174	0.373014	0.493192	0.187918	0.293187	0.229167	0.350626	0.161147	0.196017	0.496753	0.448281	0.0863711	0.994671	0.416304	0.200274	0.338934	0.166178	0.155592	0.370575	0	0.161742	0.0496034	0.0979952	0.0487979	0.0273005	0.283697	0.0226675	0	0.226216	0.0716799	0.115941	0.0765519	0.0123138	0.152113	0.0378299	0	0
chr1	180953812	180974599	-	0	0.149038	0.038997	0	0.0207074	0.162336	0.0372621	0.010745	0.0418063	0.0540508	0.186507	0	0.134227	0.0434351	0.133681	0	0.0134289	0	0.109748	0.07369	0.0143952	0.358734	0.120266	0.00910338	0	0.121864	0	0.0211757	0.0534175	0.038057	0.0141724	0.0061247	0.130128	0.0273005	0.0425546	0	0.0114357	0	0.0477866	0	0	0.0246276	0	0.01261	0	0
chr1	180959119	180974599	-	0	0	0	0	0	0	0	0	0	0	0	0	0	0	0	0	0	0	0.103971	0	0	0	0	0	0	0	0.0097245	0	0	0	0	0	0	0	0	0	0	0	0	0	0	0	0	0	0	0
chr1	180971741	180974599	-	0	0.0869386	0	0.0536937	0	0.0432897	0.0124207	0.12894	0.0104516	0.378356	0.020723	0	0.00894846	0	0	0.136354	0.00671445	0	0	0	0	0	0.0277536	0	0	0	0	0	0	0.0190285	0	0.0061247	0	0	0	0	0	0	0	0	0	0	0	0	0	0
chr1	181546901	181549912	+	0	0	0	0	0	0	0	0	0	0	0.0103615	0	0	0	0	0	0	0	0	0	0	0	0	0	0	0	0	0	0	0	0	0	0	0	0	0	0	0	0	0	0	0	0	0	0	0
chr1	182355560	182356265	-	0	0	0	0	0	0	0.149049	0.118195	0	0	0	0	0	0	0	0	0	0	0	0	0	0	0.0185024	0	0	0	0	0	0	0	0	0.0122494	0	0	0	0	0	0.00983547	0.0238933	0	0.131232	0	0.0507043	0.0882698	0	0
chr1	183077410	183079789	+	0.0277665	0.0496792	0	0.0644324	0	0	0.0124207	0.0214901	0	0	0.020723	0.0369894	0	0	0	0	0	0	0	0.00614083	0	0	0	0	0	0	0	0	0	0	0	0	0.146394	0	0	0	0	0.0295064	0	0	0	0.0246276	0	0	0	0
chr1	183099478	183099684	+	0	0	0	0	0	0	0	0.118195	0	0	0	0	0	0	0	0	0	0	0	0	0	0	0	0	0	0	0	0	0	0	0	0	0	0	0	0	0	0	0	0	0	0	0	0	0	0
chr1	183102540	183104291	+	0.0277665	0.062099	0	0.17182	0	0.0541121	0	0.0644702	0.0209031	0	0.0310845	0	0	0	0	0.00973961	0	0	0	0	0	0	0	0	0	0	0.0097245	0	0	0	0	0	0	0	0	0	0	0	0	0	0.021872	0.0246276	0	0	0	0
chr1	183247687	183262928	-	0	0	0	0	0	0	0	0	0	0	0	0	0	0	0	0	0	0	0	0	0	0	0	0	0	0	0	0	0	0.00951426	0	0	0	0	0	0	0	0	0	0	0	0	0	0	0	0
chr1	183481971	183486955	+	0	0.161457	0	0	0	0	0	0	0	0	0	0	0	0	0	0	0.0134289	0.00753913	0	0	0	0	0	0	0	0	0	0	0	0	0	0	0	0	0	0	0	0	0	0	0	0	0	0	0	0
chr1	184559872	184567595	+	0	0.0248396	0	0.107387	0.0207074	0	0.0745243	0	0	0	0	0	0.0178969	0	0.0286459	0	0	0	0	0	0	0	0.0277536	0	0	0	0.0097245	0	0	0	0	0	0.016266	0	0	0	0	0	0.03584	0	0.010936	0	0	0	0	0
chr1	184675776	184681011	-	0	0.111778	0	0.0536937	0	0.0324673	0.0124207	0.0214901	0	0	0	0	0	0	0	0	0	0	0.00577619	0	0	0	0	0	0	0	0	0	0	0.00951426	0.035431	0	0	0	0	0	0	0	0	0	0	0	0	0	0	0
chr1	184701970	184706845	-	0	0	0	0	0	0	0	0	0	0	0	0	0	0	0	0	0	0	0	0	0	0	0	0	0	0	0	0	0	0	0	0	0	0	0	0	0	0	0	0	0	0	0	0	0	0
chr1	184701970	184718726	-	0	0.0124198	0	0.042955	0	0	0	0	0	0	0	0	0	0	0	0	0	0	0	0.00614083	0	0	0	0	0	0	0	0	0	0	0	0	0	0	0	0	0	0	0	0	0	0	0	0	0	0
chr1	184787771	184792876	-	0	0	0.12999	0	0	0	0	0	0	0	0	0	0	0	0	0	0	0	0	0	0	0	0	0	0	0	0	0	0	0	0	0	0	0	0	0	0	0	0	0	0	0	0	0	0	0
chr1	184853766	184868442	-	0	0.0248396	0.012999	0.0644324	0	0	0.0621036	0.0859602	0.13587	0	0.0518076	0.0246596	0	0	0	0	0	0	0	0	0	0	0	0	0	0.132942	0	0	0	0	0	0	0	0	0	0.0906699	0	0	0	0	0	0	0	0	0	0
chr1	185056683	185062408	+	0.0416497	0	0	0	0	0	0.0621036	0.0214901	0	0.0135127	0	0	0	0	0	0.155834	0	0	0	0	0	0	0	0	0	0	0	0	0	0	0	0	0	0	0	0	0	0.00983547	0.0477866	0	0	0	0	0.01261	0	0
chr1	185143503	185144245	+	0	0	0.0779941	0.0107387	0	0.0216448	0	0.010745	0	0	0.0725306	0	0	0.0434351	0	0	0	0	0	0.00614083	0	0	0.0185024	0	0	0	0	0	0	0	0	0.0061247	0	0.0136503	0	0	0	0.0983547	0.0716799	0	0	0	0	0.01261	0	0
chr1	185153374	185173995	+	0	0	0.142989	0	0	0	0	0	0	0	0	0	0	0	0	0	0	0	0	0	0	0	0	0	0	0	0	0	0	0	0	0	0	0	0	0	0	0	0	0	0	0	0	0	0	0
chr1	185153374	185200840	+	0	0	0	0	0	0	0	0	0	0	0	0	0	0	0	0	0	0	0	0	0	0	0	0	0	0	0	0	0	0	0	0	0	0	0	0	0	0	0	0	0	0	0	0	0	0
chr1	185171785	185191168	+	0	0	0	0	0	0	0	0	0.0209031	0	0	0.0123298	0	0	0	0	0	0.0150783	0	0	0	0	0.0277536	0	0	0	0	0	0	0.038057	0	0	0	0	0	0	0	0	0	0	0	0	0	0	0	0
chr1	185171785	185200840	+	0	0	0	0	0	0	0	0.10745	0	0	0	0	0.00894846	0	0	0	0	0.00753913	0	0.0184225	0	0	0.0277536	0	0	0	0	0	0	0	0	0	0	0	0	0	0	0	0	0	0	0	0	0.01261	0	0
chr1	185173831	185245800	+	0	0	0	0	0	0	0	0	0	0	0	0	0	0	0	0	0	0	0	0	0	0	0	0	0	0	0	0	0	0	0	0	0	0	0	0	0	0	0	0	0	0	0	0	0	0
chr1	185183638	185200840	+	0.624746	1.20472	0.25998	0.719496	0.11389	0.238093	0.720402	0.300861	0	0	0.321207	0.283586	0.751671	0.477786	0.14323	0.389584	0.235006	0.196017	0.161733	0.214929	0	0.391346	0.23128	0.00910338	0.158169	0	0.184766	0.370575	0	0.0761141	0.141724	0.0734964	0.211458	0	0.156033	0	0.251586	0.118026	0.238933	0.0737804	0.207784	0.160079	0.0811269	0.15132	0.01264	0.110513
chr1	185972849	185976414	+	0	0	0	0	0	0	0	0	0	0.121614	0.020723	0	0	0	0	0	0	0	0	0	0	0	0	0	0	0	0	0	0	0	0	0	0	0	0	0	0	0.00983547	0	0	0	0	0	0.01261	0	0
chr1	186026365	186031732	+	0	0	0	0	0.0103537	0.0216448	0.211152	0.15043	0	0	0.0103615	0.147958	0	0	0	0	0	0	0	0	0	0	0.046256	0	0	0	0	0	0	0	0	0	0	0	0	0	0.0228714	0.0196709	0	0.0105401	0.021872	0.0123138	0	0	0	0
chr1	186270723	186270843	+	0	0	0	0	0	0	0.0124207	0	0	0	0	0	0	0	0	0	0	0	0	0	0	0	0	0	0	0	0	0	0	0	0	0	0	0	0	0	0	0.10819	0	0	0	0	0.0608452	0	0	0
chr1	186287578	186287960	-	0	0.161457	0	0.0322162	0	0	0.0248414	0	0	0	0	0.0123298	0	0	0	0	0	0	0	0.0245633	0	0	0.0185024	0	0	0	0.0097245	0	0	0	0	0	0.016266	0.0136503	0.0141849	0.0226675	0	0	0.0119467	0	0	0	0	0	0	0
chr1	186359842	186360923	+	0	0.161457	0.298977	0.193297	0	0.0757569	0.0993657	0.236391	0.0313547	0.0135127	0.113977	0	0	0.141164	0.0668404	0.0389584	0	0.113087	0	0.0614083	0	0	0.120266	0.0273101	0.0677868	0	0.0291735	0	0	0.104657	0	0	0.0650639	0.0273005	0.113479	0.0680024	0	0.0590128	0.1792	0	0.0984238	0.0738827	0.0202817	0.0378299	0	0
chr1	186359842	186363147	+	0	0.149038	0	0	0	0	0	0.0214901	0	0	0	0	0	0	0	0	0	0	0	0	0	0	0.0092512	0	0	0	0	0	0	0	0	0	0	0	0	0	0	0	0	0	0.010936	0	0	0	0	0
chr1	186360827	186375400	+	0	0	0	0	0	0	0	0	0	0	0	0	0	0	0	0	0	0	0	0	0	0	0	0	0	0	0	0	0	0	0	0	0	0	0	0	0	0	0	0	0	0	0	0	0	0
chr1	186415557	186418615	-	0	0	0	0	0	0	0	0	0	0	0	0	0	0	0	0	0	0	0	0	0	0	0	0	0	0	0	0	0	0	0	0	0	0	0	0	0	0	0	0	0	0	0	0	0	0
chr1	186862142	186863343	+	0	0.161457	0.0649951	0.236252	0	0	0.086945	0	0	0	0.0932536	0	0.0626393	0.0108588	0	0	0	0	0	0	0	0.293509	0.0555072	0.00910338	0	0	0	0	0	0.0285428	0.0070862	0	0	0	0	0	0	0	0	0	0	0	0	0	0	0
chr1	186862142	186880521	+	0.333198	0.943905	0.311976	0.76245	0.0103537	0	0	0	0	0	0.0932536	0	0	0	0	0	0	0	0	0	0	0	0.0185024	0	0	0	0	0	0	0	0	0.0122494	0	0	0	0	0	0	0	0	0	0	0	0	0	0.221026
chr1	190195211	190250880	-	0	0	0	0	0	0.0216448	0	0	0	0	0	0	0	0	0	0	0	0	0	0	0	0	0	0	0	0	0	0	0	0	0	0	0	0	0	0	0	0	0	0	0	0	0	0	0	0
chr1	190233994	190250880	-	0	0	0	0	0	0	0.0496829	0.0214901	0	0	0.0103615	0	0	0	0	0	0	0	0	0	0	0	0	0	0	0	0	0	0	0	0	0	0	0	0	0	0	0	0	0	0	0	0	0	0	0
chr1	19243396	19243536	-	0	0.0745188	0.12999	0.0107387	0	0	0.086945	0.0429801	0.0104516	0	0	0.061649	0	0	0.0190973	0	0	0	0	0	0	0	0	0.00910338	0	0	0	0	0	0	0	0	0	0	0	0	0	0	0	0	0	0	0.0101409	0	0	0
chr1	19244855	19246267	-	0	0	0.0909931	0	0	0	0	0	0	0	0	0	0	0	0	0	0	0	0	0	0	0	0.0647584	0	0.112978	0.609319	0.233388	0.307048	0	0	0	0	0	0	0	0	0	0	0	0	0	0	0	0	0	0
chr1	192990226	192998787	-	0	0	0.012999	0.0322162	0	0.0108224	0.0124207	0	0.0209031	0	0.0103615	0	0	0	0	0	0	0.226174	0.0231048	0	0	0	0.0092512	0	0	0	0.019449	0	0	0.0665998	0	0	0	0	0	0	0	0	0	0	0.010936	0.0369413	0	0	0	0
chr1	192997214	192998787	-	0	0.0496792	0	0.0751712	0.0103537	0.0541121	0.223573	0.0214901	0	0.0135127	0	0	0	0.0217176	0	0	0.0201433	0.0904695	0.028881	0.0122817	0	0	0.120266	0	0.0790846	0	0	0	0	0	0.0070862	0.0244988	0	0	0.0283697	0	0	0	0.0238933	0	0	0	0.0101409	0	0	0
chr1	193038163	193046180	+	0	0.0745188	0.012999	0.0322162	0.0207074	0.0108224	0.0496829	0.0859602	0	0	0.0932536	0.0246596	0	0	0	0	0.0470011	0.0301565	0	0.0184225	0	0	0	0	0	0	0	0	0	0.0285428	0.0070862	0	0	0	0	0	0.0114357	0	0	0	0	0	0	0	0	0
chr1	193038163	193053787	+	0	0	0	0	0.0414147	0	0	0	0	0	0	0	0	0	0	0	0	0	0	0	0	0	0	0	0	0	0	0	0	0	0	0	0	0	0	0	0	0	0	0	0	0	0	0	0	0
chr1	193038163	193053828	+	0	0.0124198	0	0	0	0.0216448	0	0	0	0	0	0	0	0.0108588	0	0.272709	0	0	0	0	0	0	0	0	0	0	0	0	0	0	0	0.0061247	0	0	0	0	0	0	0	0	0	0	0	0	0	0
chr1	193044949	193046180	+	0.138832	0.161457	0.012999	0.0214775	0	0.0216448	0	0	0.0418063	0	0	0	0	0.097729	0	0	0	0	0.00577619	0.0429858	0	0	0.0555072	0	0	0	0	0	0	0.038057	0.134638	0.0244988	0.0487979	0	0.0141849	0	0	0.00983547	0.0119467	0	0	0.0246276	0.0101409	0	0	0
chr1	193107214	193111196	+	0.138832	0.198717	0	0.0107387	0.0517684	0.0649345	0.0621036	0.0214901	0.0836126	0.0810763	0.217592	0.160287	0.0268454	0	0.238716	0.00973961	0	0.0150783	0	0.0245633	0	0.358734	0.0277536	0.0273101	0	0	0.019449	0	0	0	0.0779482	0	0	0	0	0.045335	0	0.0295064	0.0119467	0.0105401	0.0765519	0	0	0.01261	0	0
chr1	193110979	193121574	+	0	0.0745188	0.103992	0.118126	0	0.0216448	0.186311	0.139685	0.0522578	0	0.310845	0	0.205815	0.260611	0	0.00973961	0	0.188478	0.1213	0	0.0575807	0	0.0555072	0.072827	0	0	0.0291735	0	0	0	0	0	0.0325319	0.0136503	0.0425546	0	0.0114357	0	0	0	0.120296	0	0.0405635	0.0378299	0	0
chr1	193116996	193121574	+	0	0	0	0	0.0207074	0	0	0.010745	0	0	0	0	0.107382	0	0	0	0.0201433	0	0.00577619	0.00614083	0	0	0	0.00910338	0	0	0.038898	0	0	0	0	0.0061247	0	0	0	0	0	0	0	0	0	0	0.0405635	0	0	0
chr1	193119433	193121574	+	0.0555329	0.0869386	0.272979	0.0859099	0	0	0.0372621	0	0	0.14864	0.041446	0.147958	0.0715877	0.162882	0	0.0389584	0	0.0376956	0.0115524	0.0307041	0	0	0.120266	0	0	0	0	0.0423514	0	0.0190285	0.0425172	0.0061247	0	0	0.0709243	0	0	0.00983547	0.10752	0.0105401	0.0546799	0	0.0202817	0.01261	0	0
chr1	193202122	193205486	+	0	0	0	0.0107387	0	0	0.0124207	0	0.0104516	0	0.0621691	0	0.00894846	0.0108588	0	0	0.0470011	0	0	0.036845	0	0	0	0.00910338	0	0	0	0	0	0	0	0	0	0	0	0	0	0	0	0	0.021872	0	0	0	0	0
chr1	19419312	19420633	-	0	0	0	0	0	0	0	0	0	0	0	0	0	0	0	0	0	0	0	0	0	0	0	0	0	0	0	0	1.18587	0	0	0	0	0	0	0	0	0	0	0	0	0	0	0	0	0
chr1	19519926	19523759	-	0	0.0869386	0.0519961	0	0.031061	0	0.0372621	0.0644702	0.0104516	0.0135127	0.0103615	0	0.00894846	0.0108588	0.0190973	0	0	0.00753913	0	0.00614083	0	0	0.0092512	0.0364135	0	0	0	0	0.24572	0.0570855	0.0779482	0.0122494	0	0	0	0	0	0	0.0836266	0	0	0	0	0	0	0
chr1	196342269	196448368	-	0	0	0	0	0	0	0	0	0	0	0	0	0	0	0	0	0	0	0	0	0	0	0	0	0	0	0	0	0	0	0	0	0	0	0	0	0	0	0	0	0	0	0	0	0	0
chr1	196367692	196448368	-	0	0	0	0	0	0	0	0	0	0	0	0	0	0	0	0	0	0	0	0	0	0	0	0	0	0	0	0	0	0	0	0	0	0	0	0	0	0	0	0	0	0	0	0	0	0
chr1	196392179	196398887	-	0	0	0	0	0	0.0108224	0	0.0322351	0	0	0.0310845	0	0	0	0.0477432	0.146094	0	0	0.0519857	0.00614083	0	0	0.0092512	0	0	0	0.0097245	0	0	0	0	0	0	0	0	0	0	0	0	0	0	0	0.0101409	0	0	0
chr1	196397234	196448368	-	0	0	0	0	0	0	0	0	0	0	0	0	0	0	0	0	0	0	0	0	0	0	0	0	0	0	0	0	0	0	0	0	0	0	0	0	0	0	0	0	0	0	0	0	0	0
chr1	196398706	196448368	-	0	0	0	0	0	0	0	0	0	0	0	0	0	0	0	0	0	0	0	0	0	0	0	0	0	0	0	0	0	0	0	0	0	0	0	0	0	0	0	0	0	0	0	0	0	0
chr1	196694250	196697652	+	0	0	0	0	0	0.0216448	0	0	0	0	0	0.123298	0	0	0	0	0	0.0376956	0	0	0	0	0	0	0	0	0.10697	0	0	0	0	0	0.016266	0	0	0	0	0.0196709	0	0	0	0	0	0	0	0
chr1	19705033	19712120	-	0	0	0	0	0	0	0.0124207	0	0	0	0	0	0	0	0	0	0	0	0	0	0	0.114143	0	0	0	0	0	0	0	0.00951426	0	0	0	0	0	0	0	0	0	0	0	0	0	0	0	0
chr1	197141289	197161029	-	0.0277665	0.0124198	0	0	0	0.0216448	0.0124207	0.010745	0	0	0	0	0	0	0	0	0	0.0678521	0.00577619	0.0122817	0	0	0.0092512	0	0	0	0	0	0	0	0.0070862	0	0	0	0	0	0	0	0.0119467	0	0.010936	0	0	0	0	0
chr1	197144139	197161029	-	0	0.0248396	0	0	0	0	0	0	0	0	0	0	0	0	0	0.048698	0	0	0	0	0	0	0	0	0	0	0	0	0	0	0	0	0	0	0	0	0	0	0	0	0	0	0	0	0	0
chr1	197297551	197326143	+	0	0	0	0	0	0	0.0248414	0	0.0104516	0	0	0	0	0	0	0	0	0	0	0	0	0	0	0	0	0	0	0	0	0	0	0	0	0	0	0	0	0	0	0	0	0	0	0	0	0
chr1	197576202	197614873	-	0	0	0	0	0	0	0	0	0	0	0	0	0	0	0	0	0	0.0376956	0	0	0	0	0	0	0	0	0	0	0	0	0	0	0	0.0136503	0	0.317345	0	0	0	0	0	0	0	0	0	0
chr1	197576202	197627499	-	0	0	0	0	0	0	0.0621036	0	0	0	0	0	0	0	0	0	0	0.0301565	0	0.0491266	0	0	0.0277536	0	0	0	0	0	0.790579	0	0	0	0	0	0	0	0	0	0	0	0	0	0	0	0	0
chr1	197611840	197627499	-	0.152716	0.409854	0.142989	0.472505	0	0.0216448	0.471987	0.451291	0.19858	0	0.424822	0.221936	0.277402	0	0.0668404	0.194792	0.188005	0.0150783	0.0635381	0.356168	0.187137	0.179367	0.333043	0	0	0.022157	0.184766	0	0	0.0190285	0.035431	0.0551223	0.146394	0.0955518	0.099294	0	0.0228714	0.0393419	0.03584	0.0105401	0.0437439	0	0.0202817	0.11349	0	0.381773
chr1	197611840	197684204	-	0	0.0993584	0	0.193297	0.0103537	0	0.086945	0.118195	0.0209031	0	0.041446	0	0	0	0.00954863	0	0	0	0.028881	0	0	0	0.23128	0	0	0	0	0	0	0.00951426	0	0	0	0	0.0141849	0	0	0	0	0	0.0984238	0	0	0.0378299	0	0
chr1	197621364	197627499	-	0	0.0745188	0	0.0107387	0	0	0.0248414	0.0322351	0	0.0405381	0	0.135628	0	0	0	0.00973961	0	0	0	0.036845	0	0	0.111014	0	0	0	0	0	0	0	0	0	0.211458	0	0.0141849	0	0	0	0	0	0	0	0.0101409	0	0	0
chr1	198201682	198233365	+	0.0971826	0.298075	0.194985	0.128865	0	0.0649345	0.0745243	0.0967053	0	0	0.103615	0.110968	0	0.0108588	0.00954863	0	0	0.143243	0.0173286	0.0245633	0	0	0.166522	0	0	0.0110785	0	0	0	0	0.0141724	0	0	0	0	0	0.0114357	0.0196709	0.0238933	0	0.021872	0	0	0	0	0
chr1	198201682	198248191	+	0	0.0993584	0	0.042955	0	0.0216448	0.0496829	0.0322351	0	0	0.1347	0	0	0	0.0572918	0	0	0.00753913	0	0	0	0	0.0092512	0	0	0	0	0	0	0	0.0212586	0	0	0	0	0	0	0	0	0	0	0	0	0	0	0
chr1	198222169	198233365	+	0	0.173877	0	0.118126	0	0	0	0	0	0	0.0310845	0	0	0	0	0	0	0	0	0	0	0	0.0370048	0	0	0	0	0	0	0	0.0141724	0	0	0	0	0	0	0	0	0	0	0	0	0	0	0
chr1	198247090	198266370	+	0	0	0	0	0	0.0216448	0	0.0859602	0	0	0.041446	0	0	0	0.162327	0	0	0	0.00577619	0	0	0	0	0	0	0.022157	0	0	0	0	0.191327	0.0061247	0	0.0955518	0.0141849	0.0226675	0	0	0	0	0	0	0	0	0	0
chr1	198682081	198704381	+	0	0.0248396	0	0	0	0	0	0	0	0	0	0	0	0	0	0	0	0	0	0	0	0	0	0	0	0	0	0	0	0	0	0	0	0	0	0.18134	0	0.0196709	0	0	0	0	0	0	0	0
chr1	200012901	200090083	+	0	0	0	0	0	0	0.0124207	0	0	0	0.0103615	0	0	0	0.171875	0	0	0.0226174	0.0231048	0	0	0	0.0277536	0	0	0	0.038898	0	0	0	0	0	0	0	0	0	0	0	0	0.0527003	0.010936	0	0	0	0	0
chr1	20020926	20027378	-	0	0	0.116991	0	0	0	0	0	0	0	0	0	0	0	0	0	0	0	0	0	0	0	0	0	0	0	0	0	0	0	0	0	0.0813299	0	0	0	0	0	0	0	0	0	0	0	0	0
chr1	20063864	20073753	-	0	0	0	0	0.0207074	0	0	0	0	0	0	0	0	0	0	0	0	0.0452348	0.0519857	0.0245633	0	0	0.0277536	0	0	0	0	0	0	0	0	0	0	0	0	0	0	0	0	0	0	0	0	0	0	0
chr1	200729966	200730226	+	0	0.0993584	0.0649951	0	0	0.0108224	0	0	0	0	0	0	0.0447423	0	0	0	0	0.0753913	0.0115524	0	0	0	0.0277536	0	0	0	0	0	0	0.00951426	0	0	0	0.0136503	0	0	0	0	0	0	0.0328079	0	0	0	0	0
chr1	200729966	200784772	+	0.166599	0.596151	0.363972	0.300685	0.0724757	0.0432897	0.235994	0.10745	0.0418063	0.14864	0.404099	0.0739788	0.107382	0.0108588	0.0954863	0	0.134289	0.248791	0.225272	0.411436	0	0.358734	0.138768	0.0455169	0.0903824	0.144021	0.019449	0.0847028	0.235037	0.152228	0.127552	0.0183741	0.0650639	0	0	0	0.0343071	0.0983547	0.119467	0	0.0765519	0.0738827	0.111549	0.0378299	0	0
chr1	200729966	200801973	+	0.0277665	0	0	0.0214775	0.031061	0	0.0124207	0	0.073161	0	0.020723	0.0123298	0	0	0	0	0.0537156	0.0452348	0.028881	0.110535	0	0	0.0092512	0	0.0112978	0	0.0680715	0	0	0	0.0212586	0	0	0	0.0425546	0	0	0.0393419	0	0	0	0	0	0	0	0
chr1	200816767	200822623	+	0	0	0	0	0	0	0	0	0	0	0	0	0	0	0	0	0	0	0	0	0	0	0	0	0	0	0	0	0	0	0	0	0	0	0	0	0	0	0	0	0	0	0	0	0	0
chr1	200955971	200956329	-	0	0	0	0	0	0	0	0	0	0	0	0	0	0	0	0	0	0	0	0	0	0	0	0	0	0	0	0	0	0	0	0	0	0	0.0141849	0	0	0	0	0	0	0	0	0	0	0
chr1	20097800	20113610	-	0	0.0124198	0	0	0	0	0	0	0	0	0	0.0246596	0	0	0	0	0	0.105548	0	0	0	0	0	0	0	0	0	0	0	0	0	0	0	0	0	0	0	0	0.0119467	0	0.010936	0	0	0	0	0
chr1	201294068	201294966	+	0	0	0	0	0	0	0	0	0	0	0	0	0	0	0	0	0	0	0	0	0	0	0	0	0	0	0.10697	0	0	0	0	0	0	0	0	0	0	0	0	0	0	0	0	0	0	0
chr1	201334737	201337355	-	0	0	0	0	0	0	0	0	0	0	0	0	0	0	0	0	0	0	0	0	0	0	0	0	0	0	0	0	0	0	0	0	0	0	0	0	0	0	0	0	0	0	0	0	0	0
chr1	201454410	201459472	-	0	0.819707	0.116991	0.354378	0.0517684	0.151514	0.111786	0.440546	0.303096	0.513483	0	0.345235	0.0268454	0.0434351	0.00954863	0	0	0	0	0	0	0	0.0277536	0	0	0	0	0	0	0.00951426	0	0.0061247	0	0	0	0	0	0	0.0119467	0	0	0	0	0	0	0
chr1	201457982	201458112	-	0	0	0	0	0	0	0	0	0	0	0	0	0	0	0	0	0	0	0	0	0	0	0	0	0	0	0	0	0	0	0	0	0	0	0	0	0	0	0	0	0	0	0	0	0	0
chr1	201457982	201459472	-	0	0.0124198	0	0	0	0	0	0.0429801	0	0	0.0103615	0	0	0.195458	0	0	0	0	0	0	0	0	0	0	0	0	0	0	0	0	0	0	0	0	0	0	0	0	0	0	0	0	0	0	0	0
chr1	201786215	201786413	+	0.0138832	0.310495	0.142989	0.246991	0.0103537	0	0.17389	0.10745	0.073161	0	0	0	0.187918	0.0108588	0.124132	0.0389584	0.0335722	0.0226174	0.0231048	0.0307041	0	0	0.0832608	0	0	0	0.0097245	0	0	0	0.0141724	0	0	0.0409508	0	0	0	0.127861	0.10752	0	0.0437439	0.0123138	0.12169	0.1261	0	0
chr1	201816406	201816766	+	0	0	0.012999	0.042955	0	0	0.0621036	0.0429801	0	0	0	0.0369894	0.0178969	0.119447	0	0	0	0	0	0	0	0	0.0277536	0	0	0	0	0	0	0	0	0	0	0	0	0	0	0	0	0	0	0.0123138	0	0	0	0
chr1	201816406	201817722	+	0	0.0496792	0	0.0536937	0.0207074	0	0.0372621	0.193411	0	0	0.041446	0	0.00894846	0.0651527	0	0	0	0	0	0	0	0	0.0092512	0.00910338	0	0	0	0	0	0	0	0	0	0	0	0	0	0	0	0	0	0	0.0101409	0	0	0
chr1	201821231	201828122	+	0.0694162	0.248396	0.233982	0.0214775	0.031061	0.0649345	0.0993657	0.12894	0.0209031	0	0	0.0123298	0.134227	0	0.0381945	0.0584376	0.114146	0.0150783	0.0635381	0.0429858	0	0	0.0092512	0.0637237	0.0225956	0.0443141	0.058347	0.0211757	0	0.0285428	0	0.0122494	0	0.0682513	0.0567394	0	0	0.0393419	0	0	0.021872	0	0	0.01261	0	0
chr1	201823722	201826322	+	0.0277665	0.0496792	0	0	0	0	0.0248414	0	0	0	0.0310845	0	0	0	0	0	0	0	0	0.00614083	0	0	0.092512	0	0	0	0	0	0	0.00951426	0	0	0	0	0	0	0	0	0	0	0	0	0.0101409	0.01261	0	0
chr1	201826223	201828122	+	0.0832994	0.223556	0	0.225514	0	0	0.124207	0.0214901	0.073161	0	0.176146	0.061649	0	0.0217176	0	0.048698	0.0134289	0	0	0.0614083	0	0	0.120266	0.0273101	0	0	0.0291735	0	0	0.038057	0	0	0.0813299	0.0273005	0	0	0	0	0.03584	0	0.010936	0	0.0405635	0.0882698	0	0
chr1	201966446	201969143	+	0	0.0372594	0	0	0	0	0.161469	0	0	0	0	0.0123298	0	0	0.0381945	0.0194792	0	0	0	0.00614083	0	0	0	0	0	0	0	0	0	0.0285428	0	0	0	0	0	0	0	0	0	0	0	0	0	0	0	0
chr1	201970503	201970895	+	0.0277665	0.124198	0.025998	0.0536937	0	0	0.0993657	0.0214901	0.0104516	0	0.041446	0	0.0984331	0	0	0	0.0335722	0.0829304	0.0519857	0.0122817	0.0143952	0	0.0555072	0.0455169	0	0	0	0	0	0.0285428	0	0	0	0	0	0	0	0	0.0119467	0.0316202	0	0.0738827	0.0101409	0	0	0
chr1	202107092	202107576	-	0	0	0.012999	0	0	0	0.0248414	0	0	0	0	0	0.0178969	0	0.257813	0	0	0	0	0	0	0	0	0	0	0	0	0	0	0	0	0	0	0	0	0	0	0	0.0119467	0	0.010936	0	0	0	0	0
chr1	20230759	20231480	+	0	0	0	0	0	0	0.0745243	0.0214901	0	0	0.020723	0	0	0	0	0	0.0402867	0	0	0.00614083	0	0	0.046256	0	0	0	0	0	0	0	0.035431	0	0	0	0	0	0	0.0491774	0	0.0105401	0	0	0	0	0	0
chr1	202394693	202400747	+	0	0.0124198	0	0	0	0.129869	0.0248414	0	0.0627094	0.094589	0.020723	0.0123298	0	0	0	0	0.00671445	0.00753913	0.00577619	0	0	0	0.0370048	0	0.0112978	0	0	0	0	0	0	0.0122494	0	0	0	0.0226675	0	0	0.0119467	0	0	0	0	0	0	0
chr1	202396167	202418299	+	0	0	0	0.0322162	0	0	0.0124207	0	0	0	0	0.0246596	0	0	0	0	0	0.0376956	0	0.0184225	0	0.0326122	0.0185024	0	0	0	0	0	0	0	0	0	0	0	0	0	0	0	0	0	0.010936	0	0	0	0	0
chr1	202400607	202411700	+	0	0	0	0	0	0	0	0	0	0.135127	0	0	0	0	0.00954863	0	0	0	0	0	0	0	0	0	0	0	0	0	0	0	0	0	0	0	0	0	0	0	0	0	0	0	0	0	0	0
chr1	202418116	202465950	+	0.0138832	0.0372594	0.012999	0.0107387	0.0621221	0	0	0	0	0.216203	0	0	0	0	0	0	0	0	0.0115524	0	0	0	0	0	0	0	0	0	0	0	0	0	0	0	0	0	0	0	0	0	0	0	0.0202817	0	0	0
chr1	202531905	202532050	+	0	0.161457	0	0	0	0	0	0	0	0	0	0	0	0	0	0	0	0	0	0	0	0	0	0	0	0	0	0	0	0	0	0	0	0	0	0	0	0	0	0	0	0	0	0	0	0
chr1	202531905	202538325	+	0	0.0496792	0.025998	0	0.0517684	0	0.0248414	0	0	0	0.0621691	0	0	0	0	0	0	0	0	0	0	0	0	0	0	0	0.038898	0	0	0	0	0	0	0	0	0	0	0	0	0	0	0	0	0	0	0.0502333
chr1	202711518	202715451	-	0	0	0	0	0	0	0	0	0	0	0	0	0	0	0	0	0	0	0	0	0	0	0	0	0	0	0	0	0	0	0	0	0	0	0	0	0	0	0	0	0	0	0	0	0	0
chr1	202724398	202729701	-	0	0	0	0	0	0	0	0	0	0	0	0	0	0	0	0	0	0	0	0	0	0	0	0	0	0	0	0	0	0	0	0	0	0	0	0	0	0	0	0	0	0	0	0	0	0
chr1	202724398	202733273	-	0	0	0	0	0	0.0108224	0	0.12894	0.0104516	0	0	0	0	0	0	0	0.0268578	0.00753913	0.0115524	0	0	0	0	0	0	0	0	0	0	0.00951426	0	0	0	0	0	0	0.0343071	0	0	0	0	0	0.0101409	0	0	0
chr1	202729542	202736188	-	0.0416497	0	0	0	0	0	0	0	0	0	0	0	0	0	0	0	0	0	0	0	0	0	0	0.109241	0	0	0	0	0	0	0	0	0	0	0	0	0	0	0	0	0	0	0	0	0	0
chr1	202742245	202746222	-	0.0138832	0.0124198	0	0	0.0103537	0	0	0.0537252	0	0	0.041446	0	0.0178969	0	0	0.00973961	0	0.0226174	0.00577619	0.0307041	0	0	0	0	0	0	0.126419	0.0105879	0	0	0	0	0.113862	0	0	0	0	0	0	0	0	0	0	0	0	0
chr1	202985268	202987586	+	0	0	0	0	0	0	0	0	0	0	0	0	0	0	0	0	0	0	0	0	0	0	0	0	0	0	0	0	0	0	0	0	0	0	0	0	0	0	0	0	0	0	0	0	0	0
chr1	203150289	203150413	-	0	0	0	0	0	0	0	0	0	0	0	0	0	0	0	0	0	0	0	0	0	0	0	0	0	0	0	0	0	0	0	0	0	0	0	0	0	0.157368	0	0	0.010936	0	0	0	0	0
chr1	203651869	203652526	+	0	0.0248396	0	0.042955	0	0	0.0621036	0	0	0	0	0	0	0	0	0	0	0	0	0	0	0	0	0	0	0.121864	0	0	0	0	0	0	0	0	0	0	0	0	0	0	0	0	0	0	0	0
chr1	203672779	203691817	+	0	0.062099	0.12999	0.139604	0.0621221	0.173159	0.149049	0.0859602	0.114967	0.0270254	0.0828921	0	0.00894846	0	0	0	0	0	0	0.0184225	0	0	0.0185024	0	0	0	0	0	0	0	0	0.0122494	0	0	0	0	0	0	0	0	0.021872	0	0	0	0	0
chr1	203676136	203677232	+	0.957943	1.75119	1.57288	1.28865	0.39344	0.422074	0.881871	0.827367	0.407611	0.35133	0.538799	0.591831	0.0357939	0.0217176	0	0.0194792	0.06043	0.0452348	0.109748	0.0491266	0	0.0326122	0.194275	0.0364135	0.0112978	0.365591	0.097245	0.127054	0	0.0475713	0.14881	0.10412	0.0487979	0	0.0567394	0	0.0228714	0.0295064	0.0597333	0	0	0.0861964	0.070986	0.0630499	0	0
chr1	203676989	203677232	+	0	0	0	0	0	0	0	0	0	0	0	0	0	0	0	0	0	0	0	0	0	0	0	0	0	0	0	0	0	0	0	0	0	0	0	0	0	0	0	0	0	0	0	0	0	0
chr1	203676989	203681267	+	0	0.0745188	0.142989	0.0644324	0.0207074	0	0	0	0	0	0	0	0	0	0	0	0.0201433	0	0	0	0	0	0	0	0	0	0	0	0	0	0	0	0	0	0	0	0	0	0	0	0	0	0	0	0	0
chr1	203680004	203691817	+	0.0694162	0.335335	0.233982	0.579892	0.0724757	0.40043	0.273256	0.118195	0.229935	0.418894	0.0310845	0	0	0.0760114	0.0859377	0.0194792	0	0	0	0.0429858	0	0.0163061	0.120266	0	0.0225956	0	0.0097245	0	0	0.0285428	0.035431	0.0061247	0.016266	0	0	0	0.0800499	0.0295064	0	0	0.0328079	0	0	0	0	0
chr1	203682292	203691817	+	0.0694162	0	0	0	0	0	0	0.0322351	0	0	0.041446	0	0	0.228034	0	0	0	0	0	0	0	0	0.046256	0	0	0	0.019449	0	0	0	0	0	0	0	0	0	0	0	0	0	0	0	0	0	0	0
chr1	203689676	203690538	+	0	0.186297	0.233982	0.0859099	0	0	0.0993657	0.0214901	0.0209031	0	0	0	0	0	0	0	0	0	0	0	0	0	0.0370048	0	0	0	0	0	0	0	0	0	0	0	0	0	0	0	0.0238933	0	0	0	0	0	0	0
chr1	203693008	203696699	+	0	0.0496792	0	0.0322162	0	0	0	0.12894	0.0209031	0	0	0.0246596	0.00894846	0	0	0	0	0.0150783	0	0	0	0	0	0	0	0	0	0	0	0	0	0	0	0	0	0	0	0	0	0	0	0	0	0	0	0
chr1	203786053	203787817	+	0.0138832	0.161457	0.012999	0.139604	0	0.0108224	0.0372621	0.0859602	0.0209031	0	0.103615	0	0	0.0217176	0	0	0.0134289	0	0.00577619	0.0184225	0.0575807	0	0.0092512	0.00910338	0	0.022157	0	0.0105879	0	0.00951426	0.0070862	0	0.0487979	0	0	0	0	0.00983547	0.0238933	0.0105401	0	0	0.0101409	0	0	0
chr1	203797426	203809502	+	0	0	0	0	0	0	0	0	0	0	0	0	0	0	0	0	0	0	0	0	0	0	0	0	0	0	0	0	0	0	0	0	0	0	0	0	0	0	0	0	0	0	0	0	0	0
chr1	203802918	203809502	+	0	0.0124198	0	0	0.0103537	0	0.0248414	0.0429801	0	0	0	0	0	0	0	0	0	0	0	0	0	0	0	0	0	0	0	0	0	0	0	0	0	0	0	0	0	0	0.0119467	0	0.010936	0	0	0	0	0
chr1	203807093	203809502	+	0.0416497	0.0372594	0	0.0322162	0	0	0.0496829	0	0	0.0270254	0	0.0246596	0	0.0217176	0	0	0.0335722	0	0.0231048	0	0	0	0.046256	0	0	0	0	0	0.138885	0	0	0	0	0.0136503	0	0	0	0	0.0119467	0.0210801	0	0	0	0.0378299	0	0
chr1	204082042	204083733	+	0.222132	1.14262	0.25998	0.783928	0.0207074	0.0865794	0.161469	0.118195	0.0418063	0	0	0.0863086	0.536908	0.195458	0.21007	0.175313	0.0402867	0.0753913	0.0404334	0.0491266	0	0.0489182	0.148019	0.0910338	0	0.132942	0.145868	0.0635271	0	0.256885	0.0566896	0.0244988	0	0	0	0	0	0.0590128	0.203093	0.126481	0.0874879	0.0985102	0.0912678	0.13871	0	0
chr1	204082042	204086835	+	0.0277665	0.0124198	0.038997	0.182559	0	0	0.0372621	0	0	0	0.0310845	0	0.0447423	0	0.0668404	0	0.00671445	0	0.0231048	0.0122817	0.0431856	0	0.0185024	0	0	0	0.038898	0	0	0.00951426	0.0141724	0.0367482	0.0325319	0	0.0141849	0	0	0	0	0	0	0	0	0.0756599	0	0
chr1	204085634	204086835	+	0.236015	0.683089	0.0779941	0.42955	0.0207074	0.0649345	0.0745243	0.0537252	0.0836126	0.0405381	0.103615	0	0.143175	0.282328	0.0668404	0.24349	0.0268578	0.0150783	0.0231048	0.0552675	0	0	0.046256	0	0	0	0.019449	0.190581	0	0.123685	0.0283448	0.116369	0	0	0.099294	0	0	0.0590128	0.21504	0.0737804	0.10936	0.209334	0.0608452	0.13871	0	0
chr1	204437997	204439014	-	0	0	0.155988	0.182559	0.155305	0.0865794	0.17389	0.118195	0.261289	0.29728	0.0828921	0	0	0	0	0	0	0.00753913	0.0115524	0.0122817	0	0.0652243	0.0647584	0	0	0	0	0	0	0.0761141	0.0070862	0	0	0	0	0	0.0343071	0	0.0119467	0	0	0	0	0	0	0
chr1	204921138	204971876	+	0	0.124198	0	0.0107387	0.134598	0.0432897	0.0372621	0	0.0836126	0	0	0	0	0	0	0	0	0	0	0	0	0	0	0	0	0	0	0	0	0	0	0.0122494	0	0	0	0	0	0	0	0	0.010936	0	0	0	0	0
chr1	204970297	204971876	+	0	0.223556	0	0	0	0.0324673	0.111786	0.333096	0.0836126	0	0.0621691	0.345235	0	0	0	0	0	0	0	0	0	0	0.0370048	0	0	0	0	0	0	0	0	0	0	0	0	0	0	0	0	0	0	0	0	0	0	0
chr1	204970297	204981994	+	0	0	0.103992	0	0	0	0	0	0	0	0	0	0	0	0	0	0	0	0	0	0	0	0	0	0	0	0	0	0	0	0	0	0	0	0	0	0	0	0	0	0	0	0	0	0	0
chr1	205238077	205239012	+	0	0.0869386	0.233982	0.128865	0	0.0432897	0.0993657	0	0	0	0	0	0.0268454	0	0	0	0	0	0.0115524	0.07369	0	0	0.0185024	0	0	0	0	0.0317636	0	0.00951426	0.0779482	0.0122494	0.0650639	0.0136503	0	0	0	0	0	0	0.0328079	0	0	0	0	0
chr1	205493359	205493485	+	0	0	0	0	0	0.108224	0	0	0	0	0	0	0	0	0	0	0	0	0	0	0	0	0	0	0	0	0	0	0	0	0	0	0	0	0	0	0	0	0	0	0	0	0	0	0	0
chr1	205693053	205698749	-	0	0.546471	0	0.17182	0	0	0.0621036	0.118195	0	0	0.165784	0	0.0984331	0.0868702	0	0	0.147718	0.135704	0	0.135098	0	0	0.194275	0	0	0.0886282	0	0	0	0	0.0637758	0	0	0	0	0.589355	0	0	0	0	0	0	0.0202817	0.18915	0	0
chr1	205696827	205698749	-	0	0.136618	0.0909931	0.236252	0	0	0.0621036	0.0214901	0.0418063	0	0	0	0.107382	0	0	0	0.00671445	0	0.0519857	0.0982533	0	0	0.138768	0	0	0	0	0	0	0	0	0	0.0650639	0.0273005	0.0709243	0	0	0.0491774	0	0	0.010936	0	0.0304226	0	0	0
chr1	206574779	206594625	+	0	0	0	0	0	0	0	0	0	0	0	0	0	0	0	0	0	0	0	0	0	0	0	0	0	0	0	0	0	0	0	0	0	0	0	0	0	0	0	0	0	0	0	0	0	0
chr1	206766967	206769187	-	0	0	0.025998	0	0	0.0108224	0	0.010745	0	0	0	0	0	0	0	0	0	0.150783	0	0	0	0	0	0	0	0	0	0	0	0	0	0	0	0	0	0	0	0	0	0	0	0	0	0	0	0
chr1	207200838	207201024	-	0	0	0	0	0	0.0432897	0	0	0	0	0	0	0	0	0	0	0	0.0301565	0.0577619	0.0429858	0.38867	0.0489182	0.166522	0.0546203	0.0112978	0.465298	0.126419	0.201169	0	0	0	0	0	0	0	0	0	0	0	0	0	0	0	0	0	0
chr1	207510754	207510857	+	0	0	0	0	0	0	0	0	0	0	0	0	0	0	0	0	0	0	0	0	0	0	0	0	0	0	0	0	0	0	0	0	0	0	0	0	0	0	0	0	0	0	0	0	0	0
chr1	207512762	207513063	+	0	0	0	0	0	0	0	0	0	0	0	0	0	0	0	0	0	0	0	0	0	0	0	0	0	0	0	0	0	0	0	0	0	0	0	0	0	0	0	0	0	0	0	0	0	0
chr1	207930358	207933069	+	0	0	0	0	0	0	0.0248414	0.010745	0	0	0	0	0.00894846	0	0	0	0	0	0	0.00614083	0	0	0	0.00910338	0	0	0	0	0	0	0	0	0	0	0	0	0	0	0.0119467	0	0	0	0	0	0	0
chr1	207930358	207940540	+	0	0	0	0.0107387	0	0	0.0372621	0	0.0104516	0	0.103615	0.0369894	0	0	0	0	0	0.00753913	0	0.0184225	0	0	0.0092512	0	0	0	0	0	0.0106835	0	0	0.0122494	0	0	0.0851092	0	0	0	0	0	0.021872	0	0.0101409	0	0	0
chr1	207930358	207943707	+	0	0	0	0	0	0	0	0	0	0	0	0	0	0	0	0	0	0	0.00577619	0	0	0	0	0	0	0	0	0	0	0	0	0	0	0	0	0.0906699	0	0	0	0	0	0	0	0	0	0
chr1	208266130	208270228	-	0	0.161457	0.194985	0.139604	0.0103537	0.0324673	0.124207	0	0	0	0.227953	0.209607	0	0	0	0	0	0	0.0115524	0.0122817	0.100766	0.0326122	0.120266	0.0182068	0	0	0	0	0	0	0	0	0	0	0	0	0	0.0196709	0	0	0	0	0	0.02522	0	0
chr1	208266130	208272314	-	0	0	0	0	0	0	0	0	0	0	0	0	0	0	0	0	0	0	0	0	0	0	0	0	0	0.188335	0	0	0	0	0	0	0	0	0	0	0	0	0	0	0	0	0	0	0	0
chr1	208383624	208391347	-	0	0	0	0	0.0828294	0.0324673	0.086945	0.0214901	0.0418063	0	0	0.123298	0	0	0	0	0	0	0	0.0122817	0	0.603325	0.0092512	0	0	0	0	0	0	0.038057	0	0	0	0	0	0	0	0	0	0.0316202	0	0	0.0202817	0	0	0
chr1	210126053	210194599	+	0	0	0	0	0	0	0	0	0	0	0	0	0	0	0	0	0	0	0.0231048	0.036845	0	0	0	0	0	0	0	0	0	0	0	0	0	0	0	0	0	0	0	0	0	0	0	0	0	0
chr1	210186977	210194599	+	0	0	0	0	0	0	0	0	0	0	0	0	0	0	0	0	0.0201433	0	0.109748	0.0982533	0	0	0	0	0	0	0	0	0	0.00951426	0	0	0	0	0	0	0	0	0	0	0	0	0	0	0	0
chr1	210522276	210560925	+	0	0	0.0779941	0.042955	0	0	0.0124207	0	0	0	0.020723	0.0493192	0	0.0217176	0	0.107136	0.06043	0	0	0	0	0	0.0092512	0	0	0.0332356	0	0	0	0.0285428	0	0	0	0	0	0	0	0	0	0	0	0.0246276	0.0202817	0	0	0
chr1	210573811	210591669	+	0	0.0124198	0	0	0	0	0.0124207	0	0	0	0	0	0	0	0	0	0	0	0	0	0	0	0	0	0	0	0	0	0	0	0.14881	0	0	0	0	0	0	0	0	0	0	0	0	0	0	0
chr1	210591497	210591669	+	0	0	0	0	0	0	0	0	0	0	0	0	0	0	0	0.185052	0	0	0	0	0	0	0	0	0	0	0	0	0	0	0	0	0	0	0	0	0	0	0	0	0	0	0	0	0	0
chr1	21076215	21100103	-	0.0138832	0.248396	0.181986	0.268468	0.031061	0.0432897	0.211152	0.0752152	0.156774	0	0.279761	0.061649	0.0357939	0	0	0	0.06043	0.3468	0.127076	0.104394	0	0.0326122	0.138768	0.0819304	0.0338934	0	0.019449	0.0423514	0.117518	0.0665998	0	0.0489976	0	0.0136503	0.156033	0.045335	0	0.0688483	0.14336	0.137021	0	0.0369413	0	0	0	0
chr1	21083658	21100103	-	0.222132	0.770028	0.155988	0.118126	0.144951	0.238093	0.298097	0.300861	0.114967	0.702661	0.248676	0.0986384	0.170021	0.0325763	0.152778	0.185052	0.282007	0.165861	0.254152	0.466703	0.0863711	0.326122	0.148019	0.0546203	0	0.0332356	0.0486225	0.0529393	0	0.190285	0.0850344	0.110245	0.211458	0.0819015	0.198588	0.113337	0	0.00983547	0.191146	0.0316202	0.0546799	0.0615689	0.0405635	0.0630499	0	0
chr1	21083658	21103243	-	0.0971826	0.124198	0	0.0322162	0	0.0324673	0.0496829	0.0537252	0	0	0.020723	0	0	0	0	0	0.00671445	0	0.0635381	0.0614083	0	0	0	0	0	0	0	0	0	0.00951426	0	0	0	0	0	0	0	0.0196709	0	0	0	0	0	0.02522	0	0
chr1	21083658	21107033	-	0.0138832	0	0	0	0	0	0	0	0	0	0	0	0	0	0	0	0	0	0.0115524	0.0491266	0	0	0.0185024	0	0.0903824	0	0	0	0	0	0	0	0	0	0	0	0	0	0	0	0	0	0	0	0	0
chr1	21091869	21100103	-	0	0.0745188	0.025998	0.118126	0.031061	0.0216448	0.086945	0.0322351	0	0.0135127	0.124338	0	0.00894846	0	0	0	0.0537156	0.0301565	0.028881	0.0491266	0	0	0.0832608	0.0455169	0	0.022157	0.0486225	0	0	0.038057	0	0	0.016266	0	0.0851092	0.113337	0	0.0393419	0	0.0105401	0	0	0	0.0504399	0	0
chr1	21091869	21103243	-	0	0.0869386	0	0	0	0	0.0248414	0.010745	0	0	0	0	0	0	0	0.00973961	0	0	0	0.0184225	0	0	0.0092512	0	0	0	0	0	0	0	0	0.0122494	0	0	0	0	0	0.0196709	0	0	0	0	0	0	0	0
chr1	21097422	21100103	-	0.388731	2.23556	0.25998	0.794667	0.0828294	0.0541121	0.645877	1.20344	0	0.094589	0.600968	0.295915	0.420578	0.206317	0.14323	0.214271	0.570728	0.1734	0.196391	0.331605	0.143952	0	0.582825	0.191171	0.10168	0.0332356	0.204215	0.116466	0.021367	0.104657	0.212586	0.0183741	0.130128	0.313956	0.212773	0.0226675	0.0114357	0.21638	0.3584	0.0527003	0.339015	0.135452	0.172395	0.466569	0.227519	0
chr1	211092981	211093411	-	0	0	0	0	0	0	0.0248414	0	0	0	0	0	0	0	0	0.0292188	0	0	0	0	0	0.0489182	0.0092512	0	0	0	0	0	0	0	0	0	0	0	0	0	0	0	0	0	0	0	0	0	0	0
chr1	211192205	211192598	-	0.0694162	0	0	0.0107387	0	0	0	0	0	0	0.0621691	0	0	0.0217176	0.0286459	0	0	0.0301565	0	0	0	0	0.0370048	0	0	0	0	0	0	0	0	0	0	0	0	0	0	0	0.0477866	0	0	0	0	0	0	1.21565
chr1	211256121	211280719	-	0	0	0	0	0	0	0	0	0	0	0	0	0	0	0	0	0	0	0	0	0	0	0	0	0	0	0	0	0	0	0	0	0	0	0	0	0	0	0	0	0	0	0	0	0	0
chr1	21137230	21139732	-	0	0	0	0.0214775	0	0	0.0248414	0	0	0	0	0	0	0	0	0	0	0	0	0.0184225	0	0	0	0	0	0	0	0	0	0	0.0141724	0	0	0	0	0	0	0	0	0	0	0	0	0	0	0
chr1	211526580	211527809	+	1.04124	3.99918	0.987925	2.08332	0.641928	0.40043	1.77616	2.21348	0.355353	0.0540508	1.8858	0.900076	0.0984331	0.108588	0.362848	0.136354	0.0671445	0.060313	0.0115524	0.0429858	0	0	1.30442	0.127447	0	0.0997067	0	0	0	0.038057	0	0.0551223	0.0813299	0.0682513	0.127664	0.612022	0	0.0688483	0.119467	0.0948605	0.21872	0	0.0912678	0.10088	0	0
chr1	211526580	211529810	+	0	0.186297	0	0.0536937	0	0	0.0496829	0.10745	0	0	0.113977	0.0493192	0.00894846	0	0	0	0	0	0	0	0	0	0.0092512	0.0364135	0	0	0.0097245	0	0	0	0	0	0	0	0	0	0	0	0	0	0	0.0123138	0	0	0	0
chr1	211526580	211534504	+	0	0	0	0	0	0	0	0	0	0	0	0	0	0	0	0	0	0	0	0	0	0	0	0	0	0	0	0	0	0	0	0	0	0	0	0	0	0	0	0	0	0	0	0	0	0
chr1	21167348	21191755	-	0	0.161457	0.012999	0	0	0.119047	0.0372621	0.010745	0.0627094	0	0	0	0.0357939	0	0	0	0.0201433	0.0980086	0.0346572	0.0184225	0	0	0.0092512	0	0	0	0.0680715	0	0	0	0.0212586	0	0	0.0136503	0	0	0	0	0	0	0	0	0	0.01261	0	0
chr1	211952259	211961069	-	0	0.0248396	0	0.0107387	0	0.0108224	0.0124207	0	0	0	0.0103615	0.0123298	0	0	0	0	0	0.00753913	0	0	0	0	0.0185024	0	0	0	0	0	0.0534175	0.00951426	0.0425172	0	0	0	0	0	0	0	0	0	0.010936	0.0123138	0	0	0	0
chr1	211952259	211966532	-	0.0416497	0.211137	0.376971	0.25773	0.0724757	0.140691	0.111786	0.0322351	0.0313547	0.310792	0.176146	0.135628	0.170021	0.0760114	0	0.0584376	0.268578	0.384495	0.53141	0.755322	0	0.37504	0.0740096	0	0	0	0.0097245	0	0.502124	0.123685	0.233845	0.19599	0.0650639	0.122852	0.170218	0	0.0343071	0.0295064	0.0955732	0.0210801	0.0874879	0	0.0202817	0	0	0
chr1	211956570	211966532	-	0	0.0248396	0	0.042955	0.0207074	0.108224	0.0248414	0	0.0418063	0	0.0103615	0	0	0	0.0190973	0	0	0.0527739	0.138629	0.0245633	0	0	0	0	0	0	0	0	0.534175	0.0856283	0.0070862	0.0428729	0.0650639	0.0136503	0	0	0	0.00983547	0.0119467	0	0	0	0	0	0	0
chr1	21212693	21219222	-	0	0	0	0	0	0	0	0	0	0	0	0	0	0	0	0.116875	0	0	0	0	0	0	0	0	0	0	0	0	0	0	0	0	0	0	0	0	0	0	0	0	0	0	0	0	0	0
chr1	21220009	21221994	-	0	0.0372594	0.116991	0.139604	0.0207074	0	0.0124207	0	0.0313547	0	0.0310845	0.0246596	0	0.0108588	0	0	0	0.00753913	0	0.0552675	0	0	0.0092512	0	0	0	0	0	0	0	0.0070862	0	0	0	0	0	0	0	0	0	0	0	0	0	0	0
chr1	21220009	21268823	-	0	0	0.025998	0	0.103537	0	0.0496829	0	0.0209031	0	0	0	0	0	0	0	0.0402867	0.0678521	0	0.0675491	0	0	0	0	0	0	0	0.0423514	0	0	0	0.0367482	0	0	0	0	0	0	0	0	0	0	0	0	0	0
chr1	212216334	212254092	+	0	0	0	0	0	0	0	0	0	0	0	0	0	0	0	0	0	0	0	0	0	0	0	0	0	0	0	0	0	0	0	0	0	0	0	0	0	0	0	0	0	0	0	0	0	0
chr1	212241565	212254092	+	0	0	0	0	0	0	0	0	0	0	0	0	0	0	0	0	0	0	0	0	0	0	0	0	0	0	0	0	0	0	0	0	0	0	0	0	0	0	0	0	0	0	0	0	0	0
chr1	21231375	21268823	-	0	0.0869386	0	0.139604	0.0414147	0	0.0496829	0.0214901	0.0940641	0.0540508	0.113977	0.0739788	0	0	0.0668404	0.0292188	0.0470011	0	0.0115524	0.0491266	0	0	0	0.072827	0	0	0	0	0	0.0190285	0.0070862	0.0244988	0	0.0682513	0	0	0	0	0.0238933	0	0.0328079	0.0369413	0.0202817	0	0	0
chr1	212502476	212506940	+	0.138832	0.707929	0.0519961	0.289946	0	0.0108224	0.397463	0.547997	0	0	0.0621691	0	0.152124	0.0108588	0.257813	0.0779168	0.194719	0.0150783	0	0.0614083	0.0863711	0	0.416304	0.0364135	0	0	0.038898	0	0	0	0	0	0	0.0682513	0.0283697	0	0.0800499	0.00983547	0.10752	0	0.0546799	0.0369413	0.070986	0.0756599	0	0
chr1	212502476	212522584	+	0	0	0	0	0	0	0	0	0	0	0	0	0	0	0	0	0	0	0	0	0	0	0	0	0	0	0	0	0	0	0	0	0	0	0	0	0	0	0	0	0	0	0	0	0	0
chr1	212515529	212519275	+	0	0	0	0	0	0.0108224	0	0	0	0	0	0	0	0	0	0	0.00671445	0	0.0173286	0	0	0	0	0	0	0	0	0	0	0	0	0	0	0	0	0	0	0	0.0238933	0.0210801	0	0	0	0	0	0
chr1	212515529	212520748	+	0	0	0	0	0	0	0	0	0	0	0	0	0	0	0	0	0	0	0	0	0	0	0	0	0	0	0	0	0	0	0	0	0	0	0	0	0	0	0	0	0	0	0	0	0	0
chr1	21267983	21276604	-	0	0	0	0	0.0517684	0	0	0	0	0	0	0	0	0	0	0	0	0	0.00577619	0.00614083	0	0.228285	0.0277536	0	0	0	0.0097245	0	0	0.0856283	0	0	0.0325319	0	0	0	0	0	0	0	0	0.0123138	0.0101409	0	0	0
chr1	212957704	212960979	-	0.0277665	0.0248396	0	0	0	0	0	0.0429801	0	0	0	0	0	0.0108588	0	0	0	0.0150783	0	0.00614083	0	0	0.0185024	0	0	0	0	0	0	0	0	0	0	0	0	0	0	0	0	0	0	0	0	0	0	0
chr1	21295966	21307720	-	0	0.273236	0.142989	0.236252	0.134598	0.183981	0.248414	0.0859602	0.146322	0	0.196869	0.0369894	0.00894846	0.293187	0	0	0.127575	0.324182	0.248376	0.288619	0.0143952	0	0.0647584	0.0273101	0	0	0.058347	0.222345	0.0534175	0.0761141	0.2055	0.10412	0	0.0409508	0.0141849	0	0.114357	0.0295064	0.0597333	0.126481	0.142168	0.0615689	0.0507043	0.10088	0	0
chr1	21295966	21329301	-	0	0.0993584	0	0.17182	0.0621221	0	0.0372621	0	0.0209031	0	0.041446	0.0739788	0	0.152023	0	0	0.0805734	0.0753913	0.231048	0.270197	0	0	0	0	0	0	0.0291735	0	0	0.0570855	0.0141724	0.0857458	0.016266	0.0136503	0.0709243	0	0	0.00983547	0.0477866	0	0.0328079	0	0	0	0	0
chr1	213009214	213009529	-	0	0	0.012999	0	0	0.0108224	0	0.10745	0	0	0	0	0	0	0	0	0	0	0.00577619	0	0	0	0	0	0	0	0	0	0	0	0	0	0	0	0.0567394	0	0	0	0	0	0	0	0	0	0	0
chr1	213037066	213046160	+	0	0	0.012999	0	0	0.0108224	0.0248414	0.010745	0	0	0	0	0.00894846	0	0	0	0	0.0226174	0	0	0	0	0	0.0637237	0	0.0775497	0.0097245	0	0	0	0	0.0061247	0	0	0.0425546	0.0680024	0	0.0295064	0	0	0	0	0	0	0	0
chr1	213037066	213058738	+	0	0	0.012999	0	0	0	0.0124207	0	0.0104516	0	0	0	0	0	0	0.0194792	0	0	0.0231048	0	0	0	0.0555072	0	0	0	0	0	0	0	0.035431	0.0979952	0	0	0.0567394	0	0.0343071	0	0	0	0.010936	0	0.0101409	0.01261	0	0
chr1	213037066	213061936	+	0	0.0124198	0	0	0	0	0	0	0.0104516	0	0	0	0	0	0	0	0	0.0527739	0	0	0	0	0	0	0	0	0	0	0	0	0.0141724	0.0061247	0	0	0	0	0	0	0	0	0.021872	0	0	0	0	0
chr1	213046019	213062599	+	0	0.0248396	0.012999	0.107387	0	0	0	0	0	0	0	0	0	0	0	0	0	0.105548	0.00577619	0.0245633	0	0	0.0092512	0	0	0	0	0	0	0	0.0496034	0.0061247	0	0	0.0851092	0	0	0	0	0	0	0.0246276	0	0	0	0
chr1	21306826	21307720	-	0	0	0	0	0.0103537	0	0	0.0752152	0.0104516	0	0.0310845	0	0	0	0	0	0	0	0	0	0	0	0.0092512	0	0	0.0110785	0.0291735	0	0	0	0.113379	0	0	0	0	0	0	0	0.0119467	0	0	0	0.0101409	0	0	0
chr1	21306826	21377487	-	0	0	0	0.0322162	0	0	0	0	0	0	0	0	0	0	0	0	0	0	0	0	0	0.277203	0	0	0	0	0	0	0	0	0	0.0367482	0	0	0	0.113337	0	0	0	0	0	0	0.0507043	0	0	0
chr1	213139063	213139687	+	0	0	0	0.107387	0	0	0.0248414	0	0	0	0	0	0	0	0	0	0	0	0	0	0	0	0.0647584	0.00910338	0	0	0	0	0	0	0	0	0	0	0	0	0	0	0	0	0	0	0.0101409	0	0	0
chr1	213178374	213180540	-	0	0	0	0	0	0	0.0124207	0	0	0	0	0	0	0	0	0	0	0	0	0.00614083	0	0	0	0	0	0	0	0	0	0	0	0	0	0	0	0	0	0	0	0	0	0	0	0	0	0
chr1	21324093	21329301	-	0	0	0	0	0	0	0	0	0	0	0	0	0	0	0	0	0	0	0	0	0	0	0	0	0	0	0	0	0	0	0	0	0	0	0	0	0	0	0	0	0	0	0	0.01261	0	0
chr1	213244347	213277911	+	0	0	0	0	0	0	0	0	0	0	0	0	0	0	0	0	0	0	0	0	0	0	0	0	0	0	0	0	0	0	0	0	0	0	0	0	0	0	0	0	0	0	0	0	0	0
chr1	213244347	213290752	+	0.0416497	0	0	0.118126	0	0	0	0	0	0	0.0518076	0	0	0.0325763	0	0	0	0	0	0	0	0	0	0	0	0	0	0	0	0	0	0	0	0	0	0	0	0	0.0238933	0	0.010936	0	0	0	0	0
chr1	213246211	213277911	+	0.0277665	0.111778	0.012999	0.0107387	0	0.0432897	0.0124207	0.15043	0	0	0.0310845	0.0739788	0	0	0	0	0	0.00753913	0	0.0122817	0	0	0.0647584	0	0	0	0	0.0211757	0	0	0	0	0	0	0	0	0	0	0	0	0	0	0	0	0	0
chr1	213251037	213277911	+	0	0	0	0	0	0	0.0496829	0	0	0	0	0.0123298	0	0	0	0	0	0	0	0	0	0	0	0	0	0	0	0	0	0	0	0	0	0	0	0	0	0	0	0	0	0	0	0	0	0
chr1	213251037	213290752	+	0.388731	0.285656	0.987925	0.483243	0	0.0216448	0.136628	0.0752152	0.0104516	0.0270254	0.227953	0.110968	0.456372	0.271469	0	0	0.0872878	0.0527739	0.0693143	0.29476	0	0.0163061	0.0555072	0	0	0	0.0097245	0	0.0320505	0	0.368482	0.355233	0.260256	0	0.099294	0.204007	0	0.0786838	0.191146	0	0	0	0	0	0	0
chr1	213251037	213303232	+	0	0.0993584	0	0.0644324	0	0	0.0496829	0.311606	0.0418063	0	0.0310845	0	0	0	0	0	0.0805734	0	0	0.0429858	0	0.0652243	0	0.00910338	0	0.022157	0	0	0	0	0	0	0	0	0	0	0	0.00983547	0	0.105401	0.0546799	0	0	0	0	0
chr1	213251037	213349835	+	0	0	0.0909931	0	0	0	0	0	0	0.094589	0	0	0	0	0	0	0	0	0	0	0	0	0	0	0	0	0.0097245	0	0	0	0	0	0	0	0	0	0	0	0	0	0	0	0	0.02522	0	0
chr1	213290658	213303232	+	0.124949	0.310495	0.0909931	0.504721	0.0724757	0.140691	0.161469	0.257881	0.073161	0.189178	0.145061	0.0739788	0.00894846	0.162882	0.0381945	0	0.0335722	0	0.0231048	0.122817	0	0.195673	0.15727	0	0	0	0.038898	0.0529393	0.331188	0.0665998	0	0.0367482	0	0.0819015	0.0709243	0	0.0686142	0.0491774	0.119467	0.0210801	0.0656159	0.0123138	0.0304226	0.02522	0	0
chr1	213290658	213349835	+	0	0	0	0	0	0	0	0	0	0	0	0	0	0	0	0	0	0	0	0	0	0	0	0	0	0	0	0	0	0	0	0	0	0	0	0	0	0	0	0	0	0	0	0	0	0
chr1	21329205	21437876	-	0.0138832	0.0745188	0.012999	0.0107387	0.0517684	0	0	0.0214901	0	0	0	0	0	0	0	0	0	0.0904695	0.0231048	0.159662	0.0287904	0	0	0	0	0	0	0	0	0	0	0.061247	0.130128	0	0.255328	0	0	0.0590128	0.0597333	0	0	0	0.0202817	0	0	0
chr1	213302869	213349835	+	0	0.459533	0	0.139604	0.031061	0.0541121	0.186311	0.0429801	0.104516	0.405381	0.103615	0.0739788	0	0	0.0763891	0	0.00671445	0.0301565	0	0	0	0	0.0092512	0	0	0	0	0	0	0	0	0	0	0	0	0	0.0228714	0	0	0	0	0	0	0	0	0
chr1	213341200	213349835	+	0.152716	0.124198	0	0.0107387	0	0	0.0745243	0.0429801	0	0	0.0621691	0	0	0.0217176	0.00954863	0	0	0	0	0.00614083	0	0	0	0.0637237	0	0.0775497	0	0	0	0	0	0	0	0	0	0	0	0.0885193	0.0119467	0.0105401	0	0	0	0	0	0
chr1	213403839	213405598	+	0.180482	0	0	0.128865	0	0	0.124207	0	0	0	0	0	0	0	0	0.0876564	0.0402867	0	0	0.0675491	0	0	0	0	0	0	0	0	0	0	0	0	0.0487979	0	0	0	0	0	0	0	0	0	0.0202817	0	0	0
chr1	213403839	213416001	+	0	0	0	0	0.0103537	0	0	0	0	0	0	0	0	0	0	0	0	0	0	0	0	0	0	0	0	0	0	0	0	0	0	0.0183741	0	0	0	0	0	0	0	0	0	0	0	0	0	0
chr1	21377358	21437876	-	0	0.0745188	0.103992	0.182559	0.0207074	0.0649345	0.0372621	0.0214901	0.0313547	0	0.176146	0	0	0	0	0.0292188	0	0.060313	0	0.0675491	0	0	0	0	0	0	0.038898	0	0.042734	0.0761141	0.035431	0	0	0	0	0	0	0.0196709	0	0	0.0874879	0	0	0.0504399	0	0
chr1	214068005	214068861	-	0	0.149038	0	0	0	0	0	0	0	0	0	0	0	0	0	0	0	0.00753913	0	0	0	0	0	0	0	0	0	0	0	0	0	0	0	0	0	0	0	0	0	0	0	0	0	0	0	0
chr1	21415630	21437876	-	0.305431	0.360174	0.363972	0.590631	0	0.0216448	0.583774	0.633957	0.0104516	0	0.352291	0.221936	0.313196	0.477786	0.286459	0.944742	0.208148	0.369417	0.00577619	0.270197	0.0575807	0	0.684589	0.100137	0.124276	0.132942	0.038898	0	0	0.0665998	0.0992068	0.146993	0.227724	0.0819015	0.0425546	0.498685	0	0.403254	0.298666	0.0843205	0.153104	0.0246276	0.131831	0.20176	0	0
chr1	214169811	214185058	+	0.180482	0	0	0	0	0	0.0248414	0	0	0	0	0	0.0178969	0	0	0	0.154432	0.271409	0.132852	0.288619	0	0	0.0277536	0	0	0	0	0	0	0.0570855	0.333051	0.061247	0.146394	0.0273005	0.198588	0	0	0	0	0	0	0.0246276	0	0	0	0
chr1	214488104	214492326	+	0	0	0.012999	0	0	0	0	0.0322351	0	0	0	0	0	0	0	0	0	0	0	0	0	0	0	0	0	0	0	0	0	0	0	0	0	0	0.0141849	0	0	0	0	0	0	0	0	0.02522	0	0
chr1	214564330	214571344	-	0	0.372594	0.0519961	0.161081	0	0.0865794	0.149049	0.214901	0	0	0.0621691	0	0.277402	0.119447	0	0.185052	0.0671445	0	0	0.0429858	0	0	0.0277536	0	0.135574	0.144021	0.10697	0	0	0.0761141	0.0070862	0.0244988	0	0	0	0	0	0	0	0.0210801	0	0.0123138	0	0.02522	0	0
chr1	214564330	214588069	-	0	0	0	0	0	0	0	0	0	0	0	0	0	0	0	0	0	0	0	0	0	0	0	0	0	0.144021	0	0	0	0	0	0	0	0	0	0	0	0	0	0	0	0	0	0	0	0
chr1	214637972	214638300	-	0	0	0	0	0	0	0	0.010745	0	0.175665	0	0	0	0	0	0	0	0	0	0	0	0	0.0092512	0	0	0	0	0	0	0	0	0	0	0	0	0	0	0	0	0	0	0	0	0	0	0
chr1	215259710	215345526	+	0	0	0	0	0	0	0	0	0	0	0	0	0	0	0	0	0	0	0	0	0	0	0	0	0	0.022157	0	0.0105879	0	0	0	0	0	0	0	0	0	0	0	0	0	0	0	0	0	0
chr1	215259710	215368435	+	0	0	0	0	0	0	0	0	0	0	0	0	0	0	0	0	0	0	0	0	0	0	0	0	0	0	0	0	0	0	0	0	0	0	0	0	0.0114357	0	0	0	0	0	0	0	0	0
chr1	215342541	215345526	+	0	0	0.012999	0	0	0	0.111786	0	0	0	0	0.0123298	0	0.0760114	0.162327	0.0292188	0.161147	0.165861	0.0693143	0.196507	0	0	0	0	0	0	0.019449	0	0.128202	0.256885	0.325965	0.0796211	0	0	0	0	0	0	0	0	0	0	0	0	0	0.281306
chr1	215342541	215368435	+	0	0	0	0	0	0	0	0	0	0	0	0	0	0.0108588	0	0	0	0	0	0	0	0	0	0	0	0	0.019449	0	0	0.0761141	0.0070862	0.0428729	0	0	0	0	0	0	0	0	0	0	0	0	0	0
chr1	21548239	21554534	-	0	0.161457	0.12999	0.0536937	0	0.0108224	0.0124207	0.0752152	0	0	0.0518076	0	0	0.0108588	0	0	0	0.0150783	0.00577619	0.0122817	0	0	0.0277536	0	0	0	0	0	0.0534175	0.00951426	0.2055	0	0.016266	0	0	0	0	0.0295064	0	0.0105401	0	0.0123138	0.0202817	0.0504399	0	0
chr1	21551742	21554534	-	0	0.111778	0	0	0	0	0	0	0	0	0.0103615	0	0	0	0	0	0	0	0	0	0	0	0	0	0	0	0	0	0	0	0	0	0	0	0	0	0	0	0	0	0	0	0	0	0	0
chr1	21553651	21554534	-	0.0555329	0.111778	0.0909931	0.418811	0	0	0	0	0	0	0	0	0	0.0868702	0	0.00973961	0.0268578	0	0	0	0	0	0.0555072	0	0	0	0	0	0	0.00951426	0	0	0	0	0	0	0	0	0	0	0	0	0	0	0	0
chr1	21562342	21564737	-	0	0.0372594	0.181986	0	0	0	0	0	0	0	0	0	0	0	0	0	0.00671445	0	0	0	0	0	0	0	0.0225956	0	0	0	0.0106835	0	0	0	0	0	0	0	0	0	0	0	0	0	0	0	0	0
chr1	21562342	21571596	-	0	0.124198	0	0	0	0	0	0	0	0	0	0	0	0	0	0	0	0	0	0	0	0	0	0	0	0	0	0	0	0	0	0	0	0	0	0	0	0	0	0	0	0	0.0202817	0	0	0
chr1	21563238	21564737	-	0	0	0	0	0	0	0	0	0	0	0	0	0	0	0	0	0	0	0	0	0	0	0	0	0	0	0	0	0	0	0	0	0	0	0	0	0	0	0	0	0	0	0	0	0	0
chr1	21573713	21582631	-	0	0.062099	0	0.139604	0	0	0	0	0	0	0.0310845	0.0863086	0	0	0	0	0	0	0	0	0	0	0	0	0	0	0	0	0	0.038057	0	0	0	0	0	0	0	0	0	0	0	0	0	0	0	0
chr1	215749243	215752480	+	0.0971826	0.434693	0.25998	0.354378	0.0517684	0.0432897	0.235994	0.010745	0.0209031	0	0.248676	0	0.0447423	0.0434351	0.0286459	0.048698	0.0872878	0.0753913	0.028881	0.153521	0	0.114143	0.092512	0.0273101	0.158169	0	0	0	0	0.0856283	0.0283448	0.0428729	0	0	0	0	0.0114357	0.0196709	0.03584	0.0316202	0.0328079	0.0123138	0.0202817	0.02522	0	0
chr1	215759837	215768813	+	0	0.310495	0.012999	0.107387	0.0103537	0.0324673	0.0372621	0.0859602	0.0940641	0	0.0725306	0.0123298	0.11633	0.0108588	0.124132	0	0.0402867	0.0150783	0	0.00614083	0.129557	0	0.0555072	0	0	0	0	0.0211757	0.0106835	0.0475713	0.177155	0.061247	0.016266	0	0	0	0	0	0.0716799	0.0210801	0.021872	0.0369413	0	0.02522	0	0
chr1	21582439	21586885	-	0	0	0	0	0	0	0	0	0	0	0	0	0	0	0	0	0	0	0	0	0.172742	0	0	0	0	0	0	0	0	0	0	0	0	0	0	0	0	0	0	0	0	0	0	0	0	0
chr1	21599191	21599404	-	0	0.0869386	0.038997	0	0	0.129869	0.0372621	0	0	0.175665	0.0103615	0.061649	0	0	0	0	0	0	0	0	0	0	0	0	0	0	0	0	0	0	0.0921206	0	0	0	0	0	0	0	0	0	0	0	0	0	0	0
chr1	21599191	21616649	-	0.208249	0.931485	0.38997	0.708757	0.155305	0.324673	0.260835	0.204156	0.0836126	0.202691	0	0.0246596	0.0715877	0	0	0.048698	0.0537156	0.0829304	0	0.0122817	0	0	0.0832608	0.00910338	0	0	0.0097245	0	0	0.0856283	0.191327	0.0061247	0	0	0.0425546	0.0226675	0	0.0983547	0.0836266	0.105401	0.0656159	0	0.0405635	0	0	0
chr1	216138658	216270555	-	0	0	0	0	0	0	0	0	0	0	0	0	0	0	0	0	0	0	0	0	0	0	0	0	0	0	0	0	0.021367	0	0	0	0	0	0	0	0	0	0	0	0	0	0	0	0	0
chr1	216243442	216251704	-	0	0	0	0	0	0	0	0	0	0	0	0	0	0	0	0	0	0	0	0	0	0	0	0	0	0	0	0	0	0	0	0	0	0	0	0	0	0	0	0	0	0	0	0	0	0
chr1	216243442	216270555	-	0	0	0	0	0	0	0	0	0	0	0	0	0	0	0	0	0	0	0	0	0	0	0	0	0	0	0	0	0	0	0	0	0	0	0	0	0	0	0	0	0	0	0	0	0	0
chr1	216348593	216380773	-	0	0	0	0	0	0	0	0	0	0	0	0	0	0	0	0	0	0	0	0	0	0	0	0	0	0	0	0	0	0	0	0	0	0	0	0	0	0	0	0	0	0	0	0	0	0
chr1	216495224	216500996	-	0	0	0	0	0	0	0	0	0	0	0	0	0	0	0	0	0	0	0	0	0	0	0	0	0	0	0	0	0	0	0	0	0	0	0	0	0	0	0	0	0	0	0	0	0	0
chr1	216737560	216741440	-	0	0	0	0	0	0	0.0248414	0	0	0	0	0	0	0	0	0	0	0	0	0	0	0	0	0	0	0	0	0	0	0	0	0	0	0	0	0.0906699	0	0	0	0	0	0	0	0	0	0
chr1	216824314	216850833	-	0	0	0	0	0	0	0	0	0	0	0	0	0	0	0	0	0	0	0	0.0122817	0	0	0	0	0	0	0	0	0	0	0	0	0	0	0	0	0	0	0	0	0	0	0	0	0	0
chr1	216850417	216850833	-	0	0	0	0	0	0.0108224	0	0	0	0	0	0	0	0	0	0	0	0	0	0	0	0	0.0092512	0	0	0	0	0	0	0.00951426	0	0	0	0	0	0	0	0	0	0	0	0	0	0	0	0
chr1	217665021	217671737	-	0.0971826	0.322915	0.142989	0.0966487	0	0	0.0372621	0	0	0	0	0	0	0	0	0	0.0537156	0	0	0	0	0	0.0092512	0	0	0	0	0	0	0.0190285	0	0	0	0	0	0	0	0.00983547	0	0	0.010936	0	0	0	0	0
chr1	22007300	22021714	-	0	0	0	0	0	0	0	0.0322351	0	0	0.041446	0	0	0	0	0	0	0	0	0.00614083	0	0	0	0	0	0	0	0	0	0	0	0	0	0	0	0	0	0.00983547	0	0	0	0	0	0	0	0
chr1	220145410	220152061	-	0	0.0869386	0.103992	0.107387	0	0	0.0496829	0.0322351	0	0	0.0103615	0	0	0	0	0.292188	0	0	0.0115524	0.00614083	0	0.0326122	0	0	0	0	0	0	0	0	0	0	0	0	0	0	0	0	0.0238933	0	0	0	0	0	0	0
chr1	220154719	220156740	-	0	0	0	0	0	0	0	0	0	0	0	0.123298	0	0	0	0	0	0	0	0	0	0	0	0	0	0	0	0	0	0	0	0	0	0	0	0	0	0	0	0	0	0	0	0	0	0
chr1	220174479	220180680	-	0	0	0	0.0107387	0	0	0	0.0322351	0	0	0	0	0.134227	0	0	0	0	0	0	0	0	0	0.0092512	0	0	0	0	0	0	0	0	0	0	0.0409508	0	0	0	0	0	0	0	0	0	0	0	0
chr1	220178589	220180680	-	0.0138832	0	0	0.0536937	0	0	0	0.118195	0	0.0270254	0	0	0	0	0	0.0194792	0	0	0	0	0	0	0	0	0	0	0.019449	0	0	0.00951426	0	0	0.113862	0.0136503	0	0	0	0	0.0119467	0	0	0	0	0	0	0
chr1	220179447	220180680	-	0.152716	0.062099	0.155988	0.0859099	0	0.0865794	0.0372621	0.0214901	0	0	0.103615	0.0246596	0.0626393	0.0217176	0	0.0389584	0.0134289	0	0.0635381	0.0245633	0	0	0.0277536	0.00910338	0	0	0	0	0	0	0	0	0.0650639	0.0682513	0.0283697	0	0.0228714	0	0.0716799	0	0	0	0	0.0504399	0	0
chr1	220275470	220276119	+	0	0.0124198	0	0.0107387	0	0	0.0124207	0.0214901	0	0	0	0	0.00894846	0	0	0	0	0	0	0	0	0.114143	0	0	0	0	0	0	0	0	0.0141724	0	0	0.136503	0	0	0	0.0196709	0.0238933	0	0	0.0123138	0	0	0	0
chr1	22027990	22030111	-	0	0.0745188	0.12999	0.0644324	0.11389	0.140691	0.17389	0.193411	0.156774	0	0	0	0	0	0.296008	0.00973961	0.107431	0.143243	0.00577619	0.07369	0	0	0	0	0	0	0	0	0.042734	0.00951426	0	0.0061247	0.0325319	0.0273005	0.0283697	0	0	0	0	0	0	0	0	0	0	0
chr1	22027990	22056325	-	0	0	0	0	0	0	0	0	0	0	0	0	0	0	0	0	0	0	0	0	0	0.114143	0	0	0	0	0	0	0	0	0	0	0	0	0	0	0	0	0	0	0	0	0	0	0	0
chr1	22030754	22048257	-	0	0	0.142989	0	0	0	0	0	0	0	0	0	0	0	0	0	0	0	0	0	0	0	0	0	0	0	0	0	0	0	0	0	0	0	0	0	0	0	0	0	0	0	0	0	0	0
chr1	220340634	220383831	-	0	0	0	0	0	0	0	0	0	0	0.103615	0	0	0	0	0	0	0	0.0173286	0	0	0	0	0	0	0	0	0	0	0	0.0070862	0	0	0	0	0	0	0	0	0	0	0	0	0	0	0
chr1	220363718	220383831	-	0.124949	0	0	0	0	0	0	0	0	0	0	0	0	0	0	0	0	0	0	0	0	0	0	0	0	0	0	0	0	0	0	0	0	0	0	0	0	0	0	0	0	0	0	0	0	0
chr1	220386228	220387321	-	0	0	0	0.0966487	0	0	0.0248414	0	0	0	0	0	0.00894846	0	0	0.0389584	0.00671445	0	0	0.0122817	0	0	0	0	0	0	0	0	0	0	0	0	0	0.0136503	0	0	0	0	0	0	0	0	0.0405635	0	0	0
chr1	22041881	22048257	-	0.111066	0.745188	0.38997	0.332901	0.124244	0.0974018	0.360201	0.419056	0.0627094	0.0675636	0.248676	0.209607	0.393732	0.260611	0.152778	0	0.194719	0.233713	0.138629	0.362309	0	0.0489182	0.259034	0	0.0790846	0.0553926	0.155592	0.074115	0.288454	0.1332	0.432258	0.189866	0.292787	0.150153	0.127664	0.18134	0	0.0786838	0.0716799	0	0.142168	0.0861964	0.131831	0.0378299	0	0
chr1	22041881	22050588	-	0.0971826	0.223556	0	0.225514	0.0828294	0.129869	0.124207	0.0322351	0.0209031	0.364843	0.290122	0.0493192	0.178969	0.0434351	0	0.0876564	0	0	0.028881	0.104394	0	0	0.166522	0.00910338	0.0338934	0.0553926	0.0875205	0.0211757	0	0.0761141	0.141724	0.10412	0.0325319	0.054601	0	0	0.0571785	0	0.03584	0.0210801	0.0874879	0.0738827	0.0304226	0.0378299	0	0
chr1	22041881	22056325	-	0	0.149038	0.155988	0.0107387	0	0.0108224	0.0124207	0	0.0104516	0.0135127	0.020723	0	0	0.0217176	0	0	0.0134289	0	0.0115524	0	0	0	0	0	0	0	0	0	0	0	0.113379	0	0	0	0	0	0	0	0	0.0105401	0.010936	0	0.0202817	0	0	0
chr1	22041881	22079612	-	0	0	0	0	0	0	0	0	0	0	0	0	0	0	0	0	0	0	0	0	0	0	0	0	0	0	0	0	0	0	0	0	0	0	0	0	0	0	0	0	0	0	0	0	0	0
chr1	22041881	22084276	-	0	0	0	0.0107387	0	0	0	0	0	0	0	0	0	0	0	0	0	0	0	0	0	0	0	0	0	0	0	0	0	0	0	0.0061247	0	0	0	0	0	0	0	0	0	0	0	0	0	0
chr1	22047528	22048257	-	0	0.149038	0.0909931	0.0214775	0.031061	0.0649345	0.111786	0.0537252	0	0	0.0828921	0	0.0357939	0.0542939	0	0.0876564	0.0671445	0.0226174	0	0.0552675	0	0.358734	0.166522	0.0182068	0.0903824	0	0.077796	0	0.0320505	0.0475713	0.0212586	0.0061247	0.016266	0.0136503	0	0	0	0.0393419	0.0477866	0	0.021872	0.0123138	0.0608452	0.01261	0	0
chr1	22047528	22056325	-	0	0.0496792	0	0	0	0	0.0248414	0	0.0104516	0	0.0103615	0	0	0	0.0572918	0	0	0	0.0173286	0.0245633	0	0	0	0	0	0	0.0291735	0	0	0.0475713	0.0212586	0	0	0.0136503	0.0567394	0	0	0	0	0	0	0	0	0	0	0
chr1	22073559	22084276	-	0	0	0	0	0	0	0	0	0	0	0	0	0	0	0	0	0.0268578	0	0	0	0	0	0	0	0	0	0	0	0	0	0	0	0	0	0	0	0	0	0	0	0	0	0	0	0	0
chr1	22074630	22078108	-	0.0832994	0.161457	0	0.268468	0.031061	0.0541121	0.0993657	0.0322351	0	0	0.145061	0.110968	0	0.0108588	0	0.0194792	0.0470011	0	0.028881	0.0122817	0	0	0	0	0	0	0	0.0423514	0	0.00951426	0	0.0122494	0	0.0409508	0.0283697	0	0	0	0	0	0	0	0	0	0	0
chr1	220752695	220752899	+	0	0	0	0	0	0	0.0372621	0	0	0.0540508	0	0	0	0	0	0	0.00671445	0.0376956	0	0	0	0	0.0277536	0	0	0	0	0	0	0	0	0	0	0	0	0	0	0	0	0	0	0	0	0	0	0
chr1	220752695	220771721	+	0	0.0496792	0.012999	0.0107387	0	0	0	0	0	0	0	0	0	0	0	0	0	0	0	0.036845	0	0	0.046256	0	0	0	0	0	0	0	0	0	0	0	0	0	0.0343071	0	0	0	0	0.0369413	0	0	0	0
chr1	220752695	220777479	+	0.0138832	0.0496792	0	0.0107387	0	0	0.0124207	0	0	0	0	0.0123298	0	0	0	0	0	0	0	0	0	0	0	0	0	0	0	0	0	0	0	0	0	0	0	0	0	0	0	0	0.010936	0	0	0	0	0
chr1	220752695	220792097	+	0	0.0248396	0	0	0	0	0	0.010745	0	0	0.0310845	0	0	0	0	0	0	0	0.1213	0.0245633	0	0	0	0.00910338	0	0	0	0	0	0	0	0	0	0	0	0	0	0.00983547	0	0	0.010936	0	0	0	0	0
chr1	220771672	220792097	+	0	0	0	0	0	0	0	0	0	0	0	0	0	0	0	0	0	0	0.0115524	0	0	0	0.0185024	0	0	0	0	0.0105879	0	0	0	0	0	0	0	0	0	0	0	0	0	0	0	0	0	0
chr1	220777408	220792097	+	0	0.0496792	0	0	0	0	0	0	0	0	0.0621691	0	0.0268454	0	0	0	0	0	0	0	0	0	0	0	0	0	0.0291735	0	0	0	0	0	0	0	0	0	0	0.00983547	0	0	0	0	0	0	0	0
chr1	22077999	22079612	-	0	0	0	0.042955	0	0	0	0	0	0	0	0	0	0	0	0	0	0	0	0	0	0	0.0185024	0	0	0	0	0	0	0	0.134638	0	0	0	0	0	0	0	0	0	0	0	0.0101409	0	0	0
chr1	220789280	220792097	+	0	0	0	0	0	0	0.0372621	0	0	0	0.0103615	0	0	0	0	0	0	0.0150783	0.0173286	0	0	0	0	0	0	0	0.0097245	0	0	0	0	0.0061247	0	0	0	0	0.0114357	0	0	0	0	0	0	0	0	0
chr1	22159959	22160418	-	0	0	0.12999	0	0	0	0	0	0	0	0	0	0	0	0	0	0	0	0	0	0	0	0	0	0	0	0	0	0	0	0	0	0	0	0	0	0	0	0	0	0	0	0	0	0	0
chr1	22162032	22163499	-	0	0	0	0.0107387	0.0207074	0.0216448	0	0	0.114967	0	0	0	0	0	0	0	0	0	0	0	0	0	0	0	0	0	0	0	0	0	0	0	0	0	0	0	0	0	0	0	0	0	0	0	0	0
chr1	22165317	22166510	-	0.0416497	0	0	0.34364	0.134598	0.183981	0.186311	0.0322351	0.0104516	0.14864	0	0	0.0536908	0	0.229167	0	0	0	0	0	0	0	0	0.00910338	0	0	0	0	0	0.0475713	0	0	0	0	0	0	0	0	0	0	0.0437439	0	0.0202817	0	0	0
chr1	22174023	22174181	-	0.208249	1.0681	0.38997	0.483243	0.134598	0.281383	1.22965	1.11748	0.219483	0.635097	0.89109	0.406884	0.331093	0.17374	0.42014	0.0292188	0.0402867	0.060313	0	0	0.172742	0.293509	0.61983	0	0	0	0	0	0	0	0	0	0	0	0	0	0	0.167203	0.274773	0.126481	0.0328079	0.0615689	0.0608452	0.0756599	0	0
chr1	22188249	22188608	-	0.138832	0.0248396	0.0649951	0.0751712	0	0	0	0.0859602	0	0	0	0.0369894	0.214763	0.108588	0.0286459	0	0.0268578	0.0527739	0	0.0184225	0	0	0	0.0364135	0	0	0	0	0	0	0	0	0	0	0	0	0	0.0786838	0	0	0.021872	0.0123138	0.0101409	0.0504399	0.240159	0
chr1	22206599	22207995	-	0	0.0496792	0.0649951	0	0.031061	0.0108224	0.0372621	0	0	0	0	0	0	0	0	0	0	0	0	0	0	0	0	0	0	0	0	0	0.170936	0	0	0	0	0	0	0.0680024	0	0	0	0	0	0	0	0	0	0
chr1	22213707	22214559	-	0	0.0496792	0.012999	0.0536937	0	0.0108224	0.111786	0.010745	0	0	0	0.0369894	0	0	0.0190973	0	0	0	0	0	0	0	0	0	0	0	0	0	0	0	0	0	0	0	0	0	0	0	0	0	0	0	0	0	0	0
chr1	22216473	22217187	-	0	0.161457	0	0.204036	0	0.0865794	0.111786	0.10745	0	0	0.124338	0.147958	0.0268454	0	0	0.379845	0	0	0	0	0	0	0	0	0	0	0	0	0	0	0	0	0	0	0	0	0	0	0	0	0	0.0123138	0.0202817	0.0630499	0	0
chr1	222750786	222757639	-	0	0	0	0.0536937	0	0	0	0	0	0	0.0103615	0	0	0	0	0	0	0	0	0	0	0	0	0	0	0.0443141	0	0	0	0	0	0	0	0	0	0.18134	0	0	0	0	0	0	0	0	0	0
chr1	222889025	222895856	+	0	0	0	0	0	0	0.0248414	0.0537252	0	0.0270254	0	0	0.107382	0	0.0381945	0	0	0.060313	0.028881	0.00614083	0	0	0.0092512	0	0	0	0	0	0	0	0	0	0	0	0	0	0	0.00983547	0.0238933	0	0	0.0246276	0	0	0	0
chr1	222897433	222898897	+	0	0	0	0.0322162	0	0	0.0248414	0	0	0	0.0103615	0	0.0268454	0	0	0	0.0940023	0.0150783	0.0115524	0	0	0	0.0370048	0	0	0	0.0486225	0	0	0	0.162983	0.0061247	0	0.0136503	0	0	0	0	0	0	0.010936	0	0	0	0	0
chr1	222897433	222903519	+	0	0.0372594	0	0.0107387	0	0	0	0.0429801	0.0104516	0	0	0	0	0.0542939	0	0.107136	0.00671445	0	0.0115524	0	0	0	0.0185024	0	0	0	0.038898	0	0	0	0	0.0489976	0.016266	0	0	0	0	0	0	0	0	0	0	0.0378299	0	0
chr1	223305816	223308206	-	0	0	0.103992	0	0	0	0.0124207	0	0	0	0	0	0.187918	0	0	0	0	0.00753913	0.0115524	0.0491266	0	0.0326122	0	0	0	0	0	0	0	0	0	0	0.016266	0	0.0425546	0.0226675	0	0	0.0836266	0	0	0.0246276	0	0	0	0
chr1	223305816	223310605	-	0	0.0248396	0	0	0.0103537	0	0.0124207	0	0	0.0270254	0	0	0	0	0.00954863	0	0	0	0	0.00614083	0	0.114143	0.0092512	0	0.0225956	0.022157	0.019449	0	0	0	0	0	0	0	0	0	0	0	0.0119467	0	0.021872	0	0	0	0	0
chr1	223437971	223442017	-	0	0	0	0	0	0	0	0	0	0	0	0	0	0	0	0	0	0	0	0	0.0287904	0.211979	0	0	0	0	0	0	0	0	0.0070862	0	0	0	0	0	0	0	0	0	0	0	0	0	0	0
chr1	2234416	2236024	+	0	0	0.025998	0.0214775	0.0207074	0	0	0	0	0	0	0.0123298	0	0	0	0.00973961	0.0268578	0.00753913	0.00577619	0.0491266	0	0	0.0185024	0.0182068	0.0225956	0	0.0486225	0	0	0	0	0	0	0	0	0	0	0.0196709	0	0	0	0.0369413	0	0	0	0
chr1	223946971	223959941	+	0	0	0	0	0	0	0	0	0	0	0.103615	0	0	0	0.00954863	0	0	0	0.00577619	0	0	0	0	0	0	0	0	0	0.0747845	0	0.0070862	0	0	0	0	0	0	0	0	0	0	0	0	0.02522	0	0
chr1	223951851	223959941	+	0	0.0124198	0	0.042955	0	0	0	0	0	0	0	0	0	0	0	0	0	0	0.00577619	0	0	0	0	0	0	0	0	0	0	0	0	0	0	0	0	0	0	0	0	0	0	0	0	0	0	0.18084
chr1	223991875	223994649	-	0.0694162	0.186297	0.038997	0	0	0.0324673	0.0745243	0.0967053	0.0627094	0.256742	0.0518076	0.0246596	0.0805362	0.0868702	0	0.0292188	0.0268578	0.00753913	0.0115524	0.227211	0	0	0.0647584	0	0	0.0332356	0.038898	0	0	0	0	0	0	0.0136503	0	0	0	0.0590128	0.03584	0	0.010936	0.0123138	0.0101409	0.0504399	0	0
chr1	22404921	22413359	+	0.0416497	0.223556	0.0779941	0.118126	0	0.0324673	0.0745243	0.0214901	0	0	0.0310845	0	0.0626393	0	0	0.0389584	0.0268578	0.00753913	0.0173286	0.0122817	0	0	0.0370048	0.0455169	0	0	0.0486225	0	0	0	0	0.0061247	0.0325319	0.0409508	0.0141849	0.045335	0	0	0.0238933	0	0.0656159	0.0123138	0	0	0	0
chr1	224377278	224378021	+	0.180482	0.111778	0.0519961	0.311423	0.11389	0.0108224	0.0496829	0.0322351	0	0.094589	0.020723	0.123298	0.134227	0	0	0	0.0201433	0.0678521	0.0173286	0.0614083	0	0.163061	0.0370048	0	0.237254	0.121864	0.0291735	0	0	0	0	0	0	0	0	0	0	0.0393419	0.0477866	0	0.010936	0.0369413	0	0.0882698	0	0
chr1	224553580	224559125	+	0.166599	0.173877	0.116991	0.214775	0.0517684	0	0.0621036	0.408311	0	0	0.0828921	0.0369894	0.0268454	0.0217176	0.410591	0.0779168	0.0335722	0.0452348	0.00577619	0.0552675	0	0	0.185024	0	0.112978	0.542848	0.019449	0	0	0.038057	0	0.0551223	0.0487979	0.0273005	0.127664	0.204007	0	0.0491774	0.131413	0	0.010936	0.0123138	0.0304226	0.0756599	0	0.0803733
chr1	224585798	224588771	-	0	0	0.0519961	0	0	0	0	0	0	0	0	0	0	0	0	0	0	0	0	0	0	0	0.0092512	0	0	0	0	0	0	0	0.0850344	0	0	0	0	0	0	0	0	0	0	0	0	0	0	0
chr1	224592131	224599267	-	0	0	0	0.107387	0	0	0	0	0	0	0	0	0	0	0	0	0	0	0	0	0	0	0	0	0	0	0	0	0	0	0	0	0	0	0	0	0	0	0	0	0	0	0	0	0	0
chr1	224592131	224612356	-	0	0.111778	0	0	0.0414147	0	0.0496829	0	0	0	0	0	0	0	0	0.146094	0	0	0.0115524	0.036845	0	0	0.046256	0	0.0225956	0	0	0	0.235037	0	0.0070862	0	0	0	0.0851092	0	0	0	0	0	0.010936	0.0123138	0.0101409	0	0	0
chr1	224605961	224612356	-	0	0.0745188	0.116991	0.042955	0	0	0.0124207	0	0.073161	0.0270254	0	0.0123298	0.0178969	0	0	0	0.0134289	0	0.0519857	0.0614083	0	0	0.0370048	0.0182068	0	0	0	0	0	0.00951426	0	0.0183741	0	0.0136503	0	0	0	0.0786838	0	0	0.021872	0.0246276	0.0202817	0	0	0
chr1	224918163	224922408	+	0	0	0	0	0	0	0	0	0	0	0	0	0	0	0	0	0	0	0	0	0	0	0	0	0	0	0	0	0	0	0	0.0918705	0	0	0	0	0	0	0.0238933	0	0	0	0	0	0	0
chr1	225140371	225161855	+	0	0.0372594	0.0779941	0.107387	0.134598	0.0324673	0.273256	0.17192	0.13587	0.0810763	0.186507	0	0.0447423	0.0760114	0	0	0.409581	0.278948	0.28881	0.448281	0	0.0815304	0.0092512	0.072827	0	0	0	0	0	0.114171	0.106293	0.122494	0	0	0.0567394	0	0	0.0393419	0	0	0.010936	0.0369413	0	0	0	0
chr1	225140371	225195246	+	0.0555329	0.0496792	0	0	0.165659	0.0216448	0.111786	0.17192	0.167225	0.189178	0.196869	0	0	0	0	0	0.349151	0.196017	0.265705	0.190366	0	0	0.0832608	0	0	0	0	0	0	0	0.0992068	0.0428729	0	0	0	0	0	0	0	0	0.010936	0	0	0	0	0
chr1	225140371	225211567	+	0	0	0	0	0	0	0.0124207	0	0	0	0.0103615	0	0	0	0	0	0	0	0	0.036845	0	0	0	0	0	0	0	0	0	0	0	0	0	0	0	0	0	0	0	0	0	0	0	0	0	0
chr1	225161792	225284941	+	0	0	0	0	0	0	0	0	0	0	0	0	0	0	0	0	0	0.135704	0	0	0	0	0	0	0	0	0	0	0	0	0	0	0	0	0	0	0	0	0	0	0	0	0	0	0	0
chr1	225190484	225284941	+	0	0	0	0	0.0103537	0	0	0.010745	0	0	0	0	0	0	0	0	0	0	0.0115524	0.0245633	0	0	0	0.00910338	0	0	0	0	0	0	0	0.0061247	0	0	0	0	0	0	0	0	0.010936	0	0	0	0	0
chr1	225266908	225284941	+	0	0	0	0	0	0.0216448	0	0.0967053	0	0	0.020723	0	0.00894846	0	0	0	0.12086	0.060313	0.028881	0.0491266	0	0	0	0	0	0	0	0	0	0.0475713	0	0.0061247	0	0	0	0	0	0	0	0	0.010936	0	0	0	0	0
chr1	225332098	225373127	+	0	0	0	0	0	0	0	0	0	0	0	0	0	0	0	0	0	0	0	0	0	0	0	0	0	0	0	0	0	0	0	0	0	0	0	0	0	0	0	0	0	0	0	0	0	0
chr1	225372992	225394922	+	0	0	0	0	0	0	0.0372621	0	0	0	0	0	0	0	0	0	0	0	0	0	0	0	0	0	0	0	0	0	0.341872	0	0.0637758	0	0	0	0	0	0	0.00983547	0	0	0	0	0	0	0	0
chr1	225451898	225496112	+	0	0	0	0	0	0	0	0	0	0	0	0	0	0	0	0	0	0	0	0	0	0	0	0	0	0	0	0	0.128202	0	0	0	0	0	0	0	0	0	0	0	0	0	0	0	0	0
chr1	225600155	225603034	-	0.0832994	0.65825	0.181986	0.365117	0	0	0.471987	0.354586	0	0	0.404099	0.394554	0	0	0	0.146094	0	0	0	0	0	0	0.212778	0	0	0	0	0	0	0	0	0	0	0	0	0	0	0	0	0	0	0	0	0	0	0
chr1	225688693	225700416	-	0	0	0	0.128865	0	0	0	0	0	0	0	0	0	0	0	0	0	0	0	0	0	0	0	0	0	0	0	0	0	0	0	0	0	0	0	0	0	0	0	0	0	0	0	0	0	0
chr1	225742607	225755116	-	0.0416497	0.062099	0.012999	0.225514	0	0.0216448	0.0248414	0	0	0	0	0.147958	0	0	0	0	0	0	0	0	0	0	0	0	0	0	0	0	0.0106835	0.0570855	0	0	0	0	0	0	0	0	0.0238933	0	0	0	0	0	0	0
chr1	226016425	226019660	+	0	0	0	0.0644324	0	0	0.0248414	0	0	0	0.020723	0	0	0	0	0	0.0940023	0	0	0	0	0	0.0370048	0	0	0	0	0	0	0.0665998	0.070862	0.116369	0	0	0	0	0	0	0	0	0	0	0	0	0	0
chr1	226175596	226176089	-	0	0	0.012999	0.150342	0	0.0108224	0.0248414	0	0	0	0	0	0	0	0	0	0	0	0.00577619	0	0	0.0326122	0.0092512	0	0	0	0.0680715	0	0	0	0	0	0	0	0	0.0680024	0	0	0	0	0	0	0	0	0	0
chr1	227073238	227076750	+	0.0277665	0.0248396	0.0649951	0.042955	0	0	0.111786	0.0214901	0.0627094	0	0.0310845	0	0	0	0	0	0	0	0.0115524	0	0	0	0	0	0	0	0	0	0	0	0	0	0.016266	0	0	0	0	0	0	0	0	0	0	0	0	0
chr1	227075791	227076750	+	0.0138832	0.173877	0.155988	0.0214775	0.031061	0.119047	0.136628	0.0537252	0.0104516	0.0405381	0.0103615	0	0	0	0	0	0	0	0	0.00614083	0	0	0.0277536	0	0	0	0	0	0	0.00951426	0	0.0183741	0	0	0	0	0	0	0	0	0	0	0	0	0	0
chr1	227192694	227204751	-	0	0.235976	0.181986	0	0.0621221	0.0757569	0.0993657	0.10745	0	0.0270254	0.20723	0.0986384	0.0178969	0.0434351	0.162327	0.0389584	0	0	0.0173286	0.159662	0	0	0.0740096	0	0	0	0.116694	0	0	0.038057	0.0212586	0.0857458	0	0.0273005	0.0567394	0	0	0.0590128	0.0597333	0.115941	0.021872	0.0615689	0.0811269	0.0756599	0	0
chr1	227192694	227213853	-	0	0	0	0	0	0	0	0	0	0	0	0	0	0	0	0	0	0	0	0	0	0	0	0	0	0	0	0	0	0	0	0	0	0	0	0	0	0	0	0	0	0	0	0	0	0
chr1	227192694	227223308	-	0	0	0	0	0	0.0541121	0.0124207	0	0	0.256742	0.041446	0.0369894	0	0	0	0	0	0	0	0	0	0	0.0185024	0	0	0	0	0	0	0	0	0.0183741	0	0	0	0	0	0	0	0	0	0	0	0	0	0
chr1	227210963	227213853	-	0	0.0248396	0	0	0	0	0.0248414	0	0	0	0	0	0	0	0	0	0	0	0	0	0	0	0	0	0	0	0	0	0	0	0	0	0	0	0	0.113337	0	0	0	0	0	0	0	0	0	0
chr1	227216357	227223308	-	0	0.0993584	0.012999	0	0	0	0.0124207	0	0	0	0.0932536	0.061649	0	0	0	0	0	0	0	0.00614083	0	0	0	0	0	0	0	0	0	0.0475713	0.0212586	0	0	0	0	0	0	0	0.0119467	0	0	0	0	0	0	0
chr1	227227831	227257554	-	0	0	0	0	0	0	0	0.010745	0	0	0.0310845	0	0	0	0	0	0	0	0	0	0	0	0	0	0	0	0	0	0	0	0.0141724	0	0	0	0	0	0	0	0	0	0.0328079	0.0123138	0	0	0	0
chr1	227227831	227441856	-	0	0.161457	0	0	0	0	0.0124207	0	0	0	0	0	0	0	0	0	0	0	0	0	0	0	0	0	0	0	0	0	0	0	0	0	0	0	0	0	0	0	0	0	0	0	0	0	0	0
chr1	227300012	227316932	-	0	0	0	0	0	0	0.0124207	0.010745	0.125419	0	0	0	0	0	0	0	0	0	0	0	0	0	0.0092512	0	0	0	0	0	0	0	0	0	0	0	0	0	0	0	0	0	0	0	0	0	0	0
chr1	227327276	227335260	-	0.0138832	0.0869386	0.038997	0.107387	0.031061	0.0108224	0.0372621	0.0859602	0.0313547	0.0135127	0.041446	0	0.0268454	0	0	0	0.0402867	0.0678521	0.0115524	0.0307041	0	0	0.0370048	0	0	0	0.019449	0	0	0.0190285	0	0.0428729	0	0	0	0	0	0	0.0119467	0.0210801	0.010936	0	0	0	0	0
chr1	227327276	227348337	-	0	0	0.116991	0	0	0.0324673	0	0	0	0	0	0	0	0	0	0	0	0	0	0	0	0	0	0	0	0	0	0	0	0	0	0	0	0	0	0	0	0	0	0	0	0	0	0	0	0
chr1	227348243	227441856	-	0	0.062099	0	0	0	0	0	0	0	0	0	0	0	0	0	0	0	0	0.0115524	0	0	0	0	0	0	0	0	0	0	0	0	0	0	0	0	0	0	0	0	0	0	0.0123138	0.0101409	0	0	0
chr1	227381486	227400920	-	0	0.260816	0.142989	0	0	0	0.0496829	0	0	0	0	0	0	0	0	0	0.0201433	0	0	0	0	0	0	0	0	0	0	0	0	0	0	0	0	0	0	0	0	0	0.0238933	0	0	0	0	0	0	0
chr1	227381486	227441856	-	0	0	0.0649951	0.0214775	0	0	0.0621036	0	0	0.0270254	0.176146	0.0123298	0	0	0	0.00973961	0	0	0.0173286	0	0	0	0.0092512	0	0	0	0	0	0	0.00951426	0	0.0183741	0	0	0	0	0.0114357	0	0	0	0	0	0	0	0	0
chr1	227935392	227935934	+	0	0.409854	0.025998	0.0536937	0.0103537	0.238093	0.149049	0.0537252	0.0418063	0	0.0621691	0.061649	0	0	0	0	0.00671445	0	0	0	0	0.146755	0.0647584	0	0	0	0.0097245	0	0	0	0	0	0	0	0	0	0	0	0	0	0	0	0.0101409	0	0	0
chr1	227935392	227947186	+	0	0	0	0	0	0	0	0	0	0	0	0	0	0	0	0	0	0	0	0	0	0	0	0	0	0	0	0	0	0	0	0	0	0	0	0	0	0	0	0	0	0	0	0	0	0
chr1	22816372	22818026	+	0.0555329	0.335335	0.155988	0.214775	0.11389	0.140691	0.310518	0.0644702	0.0836126	0	0.0621691	0	0	0	0.0477432	0	0.0537156	0	0.103971	0.153521	0	0	0.0555072	0.00910338	0.0338934	0	0.097245	0	0	0.0285428	0.0779482	0.0183741	0	0.0136503	0	0	0.0686142	0	0	0	0.0437439	0.0123138	0.0101409	0	0	0
chr1	228412159	228432272	+	0	0	0	0	0	0	0	0	0	0	0	0	0	0	0	0	0	0	0	0	0	0	0	0	0	0	0	0	0	0	0	0	0	0	0	0	0	0	0	0	0	0	0	0	0	0
chr1	228431996	228432272	+	0	0	0	0	0	0	0	0	0	0	0	0	0	0	0	0	0	0	0	0	0	0	0	0	0	0	0	0	0	0	0	0	0	0	0	0	0	0	0	0	0	0	0	0	0	0
chr1	228437665	228437941	+	0	0	0	0	0	0	0	0	0	0	0	0	0	0	0	0	0	0	0	0	0	0	0	0	0	0	0	0	0	0	0	0	0	0	0	0	0	0	0	0	0	0	0	0	0	0
chr1	228486154	228511307	+	0	0	0	0	0	0	0	0	0	0	0	0	0	0	0	0	0	0	0	0	0	0	0	0	0	0	0	0	0	0	0	0	0	0	0	0	0	0	0	0	0	0	0	0	0	0
chr1	228492003	228493087	+	0	0	0	0	0	0	0.0248414	0	0	0	0	0	0	0	0	0	0	0	0	0	0	0	0	0	0	0	0.0097245	0	0	0	0	0	0	0	0	0	0	0	0	0	0	0	0	0	0	0
chr1	228495811	228497260	+	0	0	0	0	0	0	0	0	0	0	0	0	0	0	0	0	0	0	0	0	0	0	0	0	0	0	0	0	0	0	0	0	0	0	0	0	0	0	0	0	0	0	0	0	0	0
chr1	228496799	228497260	+	0	0	0	0.0214775	0	0	0	0.0429801	0	0	0	0.123298	0	0	0	0	0	0	0	0	0	0	0	0	0	0	0	0	0	0	0	0.0122494	0	0	0	0	0	0	0	0	0	0.0123138	0.0101409	0	0	0
chr1	229580660	229601266	-	0.0416497	0.0372594	0	0	0	0.0108224	0.0124207	0	0	0	0.020723	0	0	0	0	0	0	0	0.0231048	0	0	0	0	0	0	0	0	0	0	0	0	0	0	0	0	0	0	0	0	0	0.010936	0.0123138	0	0	0	0
chr1	229586271	229601266	-	0	0.0124198	0	0	0.0207074	0	0	0	0.0104516	0	0	0.0246596	0.00894846	0	0	0	0.0470011	0	0	0.0245633	0	0	0.0740096	0	0.0112978	0	0	0	0	0	0	0	0	0	0	0	0	0	0	0	0	0	0	0.0378299	0	0
chr1	229593907	229601266	-	0	0.0124198	0	0.0644324	0	0.0324673	0.0372621	0.0967053	0.0522578	0.0540508	0	0	0.00894846	0	0	0.224011	0	0	0.028881	0.036845	0	0	0	0	0	0	0	0	0	0	0.0283448	0.10412	0	0	0.0141849	0	0	0.00983547	0	0	0	0.0492551	0	0	0	0
chr1	229593907	229613507	-	0	0.0745188	0.0779941	0.042955	0.0103537	0	0.0621036	0	0.0209031	0	0.0103615	0	0	0	0	0	0.0134289	0.128165	0	0.00614083	0	0.0978365	0.0185024	0	0	0	0	0	0	0.00951426	0.0141724	0	0	0	0.0283697	0	0	0	0	0	0	0	0	0	0	0
chr1	229596357	229601266	-	0.0138832	0.149038	0.0519961	0	0	0.129869	0.0248414	0.0214901	0	0.202691	0.020723	0.0739788	0.00894846	0.260611	0	0.0194792	0	0	0	0	0	0	0.0185024	0	0	0	0	0	0	0	0.0070862	0	0	0	0	0	0	0.00983547	0.0119467	0	0	0	0	0	0	0
chr1	229599289	229601266	-	0	0	0	0.0107387	0	0	0	0	0	0.094589	0.020723	0.0123298	0	0	0	0	0	0	0	0.0491266	0	0	0	0	0	0	0	0	0	0	0.0283448	0	0	0	0.0709243	0	0	0	0	0	0	0	0	0	0	0
chr1	229599289	229631794	-	0	0	0	0	0	0	0	0	0	0	0	0	0	0	0	0	0	0	0	0	0	0.244591	0	0	0	0	0	0	0	0	0	0	0	0	0	0	0	0	0	0	0	0	0	0	0	0
chr1	229602380	229634053	-	0	0.0372594	0	0	0.0207074	0	0	0	0	0	0.0103615	0	0	0	0	0	0	0	0	0	0	0	0	0	0.248552	0	0	0	0	0.0285428	0	0	0	0	0	0	0	0	0	0	0	0	0	0	0	0
chr1	229631241	229634053	-	0	0	0	0	0	0	0	0	0	0	0	0	0	0.0108588	0	0	0	0	0.00577619	0	0	0	0	0	0	0.121864	0	0	0	0	0	0	0	0	0	0	0	0	0	0	0	0	0	0	0	0
chr1	229665945	229667478	-	0	0.235976	0	0.118126	0.0103537	0.0216448	0.0993657	0.0967053	0	0	0.0518076	0.110968	0	0	0	0	0	0	0	0	0	0	0.046256	0	0	0	0	0	0	0	0	0	0	0	0	0	0	0	0.0119467	0	0	0	0	0	0	0
chr1	229675202	229678118	-	0	0	0.012999	0	0.0103537	0	0	0	0.0104516	0	0	0	0	0	0	0	0	0	0.028881	0	0	0	0.0185024	0	0	0	0	0	0	0	0	0	0	0	0	0	0	0	0	0	0	0.0123138	0	0	0	0
chr1	229677983	229683448	-	0	0.0372594	0	0	0	0	0	0	0	0	0	0	0	0	0	0	0	0	0	0	0	0	0	0	0	0	0	0	0	0	0	0	0	0.0273005	0	0	0	0	0	0	0	0	0	0	0	0
chr1	230313963	230339036	+	0	0	0	0	0	0.0216448	0.0248414	0.0322351	0.0104516	0	0	0	0	0	0	0.0779168	0	0	0	0	0	0	0	0	0	0	0	0	0	0.0475713	0.0141724	0.0122494	0.016266	0	0	0	0	0	0	0	0	0.0492551	0	0.01261	0.0379198	0
chr1	230313963	230391090	+	0	0	0	0	0	0	0	0	0	0	0	0	0	0	0	0	0	0	0	0	0	0	0	0	0	0	0	0	0	0	0	0	0	0	0	0.27201	0	0	0	0	0	0	0	0	0	0
chr1	230371759	230386306	+	0	0	0	0	0	0	0	0	0	0	0	0	0	0	0	0	0	0	0	0	0	0	0	0	0	0	0	0	0	0	0	0	0	0	0	0	0	0	0	0	0	0	0	0.02522	0	0
chr1	230379051	230391090	+	0	0.0124198	0.116991	0	0	0.0216448	0	0.010745	0	0	0	0	0	0	0	0	0	0	0	0	0	0	0	0	0	0	0	0	0	0	0	0	0	0	0	0	0	0	0	0	0	0	0	0	0	0
chr1	230798886	230800333	+	0.0694162	0.223556	0.194985	0.483243	0	0	0.211152	0.214901	0	0	0.0932536	0.0863086	0.0805362	0.0217176	0.0190973	0.0876564	0.0537156	0.226174	0.00577619	0.0184225	0	0	0.092512	0.0273101	0.0112978	0.0886282	0	0	0	0.0190285	0.0141724	0	0.0650639	0.122852	0.099294	0.0680024	0	0.127861	0.0716799	0	0.021872	0	0.0405635	0	0	0
chr1	230798886	230807386	+	0	0.124198	0.038997	0.17182	0.0724757	0.0432897	0.409884	0.17192	0.0313547	0	0.113977	0.0123298	0.107382	0	0	0	0.0268578	0	0.127076	0.0307041	0	0	0.046256	0.0182068	0	0	0.038898	0	0	0.0190285	0	0	0	0	0	0	0	0.00983547	0.0119467	0	0	0.0246276	0	0	0	0
chr1	230798886	230810870	+	0.0416497	0.124198	0	0.182559	0.134598	0.0432897	0.235994	0.462036	0.0836126	0	0.1347	0.0369894	0.0805362	0.17374	0.0381945	0.0389584	0.0402867	0	0.0404334	0.165802	0	0	0.166522	0	0.0225956	0	0.0486225	0	0.042734	0.038057	0	0.0183741	0.016266	0.0682513	0	0	0	0	0.0238933	0	0.010936	0.0369413	0	0	0	0
chr1	230804421	230810870	+	0	0	0	0.107387	0	0	0	0	0	0	0	0	0	0	0	0	0	0	0	0	0	0	0	0	0	0	0	0	0	0	0.0212586	0	0	0	0	0	0	0	0	0	0	0	0	0	0	0
chr1	230979099	230979642	-	0.0277665	0	0	0.0214775	0	0	0	0	0	0	0	0	0	0	0	0.165573	0	0	0	0	0.143952	0	0	0	0	0	0	0	0	0	0	0	0	0	0	0	0	0.00983547	0	0	0	0	0	0	0	0
chr1	231044457	231044766	-	0	0	0	0	0	0	0	0	0	0	0	0	0	0	0	0	0	0	0	0	0	0	0	0.00910338	0	0	0	0	0	0	0	0	0	0	0.0141849	0	0	0.00983547	0	0	0	0	0	0	0	0
chr1	23107913	23111569	+	0.0138832	0	0	0	0	0	0	0	0	0	0	0	0	0	0	0	0	0	0	0	0	0	0	0	0	0	0	0	0	0	0	0.0061247	0	0	0	0	0	0	0	0	0	0	0	0	0	0
chr1	231079551	231097049	-	0.0694162	0.223556	0.025998	0.0214775	0	0	0.0124207	0.0322351	0	0	0.0518076	0	0.00894846	0.0108588	0	0	0	0.0376956	0	0.00614083	0	0	0.0092512	0	0	0	0	0	0	0	0	0.0061247	0.0487979	0	0	0	0	0	0.0119467	0	0	0.0123138	0	0	0	0
chr1	231090078	231097049	-	0	0.782448	0.350973	0.42955	0.0517684	0.162336	0.471987	0.526506	0.0313547	0.608072	0.20723	0.160287	0.357939	0.119447	0.114584	0.428543	0.0738589	0.143243	0.0115524	0.0798308	0.0719759	0.244591	0.286787	0.00910338	0.0903824	0.0332356	0.0680715	0	0	0.0951426	0.070862	0.0122494	0.0813299	0.136503	0.127664	0	0	0.118026	0.131413	0.0421602	0.10936	0.135452	0.0608452	0.1261	0	0
chr1	231506307	231509845	-	0.0694162	0.968745	0.298977	0.859099	0.0517684	0.119047	0.745243	0.838112	0.156774	0.29728	0.632052	0.986384	0.429526	0.249752	0.133681	0.389584	0.114146	0.0980086	0.0173286	0.141239	0.0143952	0.0326122	0.305289	0	0	0.199413	0.058347	0.0952907	0.042734	0.0190285	0.219672	0.0428729	0.0487979	0.0136503	0.0567394	0.0226675	0	0.10819	0.131413	0.0632403	0.16404	0.123138	0.070986	0.10088	0	0
chr1	231672958	231678357	+	0	0.149038	0.012999	0	0	0	0.0496829	0	0	0	0.0621691	0.0246596	0	0	0.0190973	0	0	0	0	0.0122817	0	0	0.0092512	0.0273101	0	0	0	0	0	0.0285428	0	0	0	0	0.0283697	0	0.0228714	0	0.03584	0	0.0328079	0	0.0202817	0.0882698	0	0
chr1	231837700	231885822	+	0	0	0	0	0	0	0	0	0	0	0	0	0	0	0	0	0	0	0	0	0.143952	0	0	0	0	0	0	0	0	0	0	0	0	0	0	0	0	0	0	0	0	0	0	0	0	0
chr1	231837700	231906816	+	0	0	0	0	0	0.0108224	0	0	0	0.256742	0	0	0	0	0	0	0	0	0	0	0	0	0	0	0	0	0	0	0	0.00951426	0	0	0	0	0	0	0	0	0	0	0	0	0	0	0	0
chr1	231885671	231906816	+	0	0	0	0	0	0.0324673	0	0.0644702	0.0313547	0	0	0	0.0268454	0.141164	0	0	0	0	0	0	0	0	0	0	0	0	0.0486225	0	0	0.0190285	0	0	0	0	0	0	0	0	0	0	0	0	0	0.0378299	0	0
chr1	231885671	231954263	+	0	0	0	0	0	0.0108224	0	0	0	0	0	0	0	0	0	0	0	0	0	0	0	0	0	0	0	0	0	0	0	0	0	0	0	0	0	0.136005	0	0	0	0	0	0	0	0	0	0
chr1	231930987	231954263	+	0.0555329	0.111778	0	0.107387	0.176012	0.35714	0.571353	0	0.323999	0.743199	0.54916	0.123298	0.474269	0.586374	0.544272	0.525939	0.0201433	0	0.150181	0	0	0.407652	0.240531	0	0.293743	0	0.233388	0.127054	0.202986	0	0	0.10412	0	0	0	0	0.0343071	0.0688483	0.32256	0.105401	0.0874879	0.0985102	0.070986	0.0756599	0	0
chr1	231954074	231954263	+	0	0.0124198	0	0.0322162	0	0.0324673	0.0496829	0.010745	0	0.094589	0.0310845	0	0	0	0.0190973	0.194792	0	0	0	0	0	0	0.0277536	0	0	0	0.038898	0.0211757	0	0	0	0.0061247	0	0	0	0	0	0	0.03584	0	0.010936	0.0123138	0.0101409	0	0	0
chr1	232551239	232596907	-	0	0	0	0.107387	0	0	0	0	0	0	0	0	0	0	0	0	0	0	0	0	0	0	0	0	0	0	0	0	0	0.00951426	0	0	0	0	0	0	0	0	0	0	0	0	0	0	0	0
chr1	232596632	232607274	-	0.0416497	0.285656	0.0649951	0.25773	0	0.259738	0.149049	0.204156	0.0522578	0	0.145061	0.0123298	0.0984331	0	0.0286459	0.224011	0	0	0.0462095	0.0859716	0.0863711	0	0.0832608	0	0	0	0	0.0423514	0	0.00951426	0	0	0.016266	0	0.0709243	0	0	0	0	0	0	0	0.0304226	0	0	0
chr1	2327222	2332374	+	0	0.0372594	0	0.107387	0	0	0	0	0	0	0	0	0	0	0	0	0	0	0	0	0	0	0.0370048	0	0	0	0	0	0	0	0	0	0	0	0	0	0	0.0196709	0	0	0	0	0	0	0	0
chr1	2328554	2332374	+	0	0	0	0	0	0	0	0	0	0	0.0103615	0	0	0	0	0	0	0	0	0	0	0	0.0370048	0	0	0.022157	0	0.105879	0	0	0	0	0	0	0	0	0	0	0.0119467	0	0	0.0123138	0	0	0	0
chr1	233160891	233193036	-	0	0	0	0	0	0	0	0	0	0	0.020723	0	0	0	0	0	0	0	0	0	0	0	0	0	0	0	0	0	0	0	0	0	0	0	0	0	0	0	0	0	0	0	0	0	0	0
chr1	233190013	233193036	-	0	0	0.012999	0	0	0	0	0	0	0	0	0	0	0.0108588	0	0	0.0470011	0	0	0.0184225	0	0	0	0	0	0	0	0	0	0	0	0	0	0	0	0	0	0	0	0	0	0	0	0	0	0
chr1	233190013	233231609	-	0	0	0	0	0	0	0	0	0	0	0	0	0	0	0	0	0	0	0	0	0	0	0	0	0	0	0	0	0	0	0	0	0	0	0	0	0	0.0196709	0	0	0	0	0	0	0	0
chr1	233225806	233231609	-	0	0	0	0	0	0	0	0	0.0209031	0.121614	0.20723	0.0493192	0	0	0	0	0.0470011	0.00753913	0	0	0	0	0	0.0455169	0	0	0	0	0	0	0	0	0	0	0	0	0	0	0	0	0.010936	0	0	0	0	0
chr1	233270758	233297109	-	0	0	0	0	0	0	0	0.0214901	0	0	0.0518076	0	0	0	0.0190973	0	0.0201433	0.0226174	0.00577619	0.0552675	0	0	0	0	0	0.0332356	0	0	0	0	0	0.0183741	0	0	0	0	0	0	0	0	0.010936	0	0	0	0	0
chr1	233270758	233314921	-	0	0	0	0	0	0	0	0	0	0	0	0	0	0	0	0	0.0134289	0.0150783	0.00577619	0	0	0	0	0	0	0.0110785	0.0291735	0	0	0	0	0.0061247	0	0	0	0	0	0	0	0	0	0	0	0	0	0
chr1	233270758	233344435	-	0	0	0	0	0.0103537	0	0	0	0	0	0	0	0.00894846	0	0	0	0	0	0.028881	0	0	0	0	0	0	0.0110785	0	0	0	0	0.0070862	0.0489976	0	0	0	0	0	0	0.0119467	0	0	0	0	0	0	0
chr1	233270758	233372726	-	0	0	0	0	0	0	0	0	0	0	0	0	0	0.0108588	0	0	0	0	0.0173286	0	0	0	0	0	0	0	0.019449	0	0	0	0.0070862	0	0	0	0	0	0	0.00983547	0	0	0	0	0	0	0	0
chr1	233296028	233344435	-	0	0.0745188	0	0	0	0	0	0	0	0	0.0103615	0	0	0	0	0	0	0	0	0	0	0	0	0	0	0	0	0	0	0	0	0	0	0	0	0	0	0	0.0238933	0	0	0	0	0	0	0
chr1	233313547	233344435	-	0	0.062099	0	0	0.0207074	0	0	0	0	0	0	0	0.0178969	0	0	0	0	0	0	0	0	0	0	0	0.0225956	0	0	0	0	0.0190285	0	0	0	0	0	0	0	0.00983547	0	0	0	0	0	0	0	0
chr1	233334684	233344435	-	0	0	0	0	0	0	0	0	0	0	0	0.0123298	0	0	0	0	0.0268578	0	0.0635381	0.0184225	0	0	0	0	0	0	0.0097245	0	0	0.00951426	0	0	0	0	0	0	0	0	0.0238933	0	0.010936	0	0	0	0	0
chr1	233334684	233372726	-	0	0.124198	0.025998	0	0	0	0	0	0.0104516	0	0	0.172617	0	0	0	0	0	0	0	0.0245633	0	0	0	0	0.056489	0	0.097245	0	0	0.0570855	0	0	0.0325319	0	0.0283697	0	0	0.0196709	0	0	0.021872	0	0	0	0	0
chr1	233334684	233388534	-	0	0	0	0	0.0207074	0	0	0	0	0	0.020723	0	0	0.0108588	0	0	0	0.0150783	0.0519857	0	0	0	0	0	0	0	0	0	0	0	0	0	0	0	0	0	0	0	0	0	0	0	0	0	0	0
chr1	233353644	233363117	-	0.0138832	0.111778	0.012999	0.150342	0	0.0324673	0.235994	0.0644702	0	0	0	0	0	0	0	0.097396	0.167861	0	0.0115524	0.178084	0	0	0.175773	0.0910338	0	0.121864	0.0680715	0	0	0	0	0.0428729	0	0	0	0	0	0.0393419	0	0	0.0656159	0	0	0	0	0
chr1	23356961	23370979	+	0	0.0993584	0.038997	0	0	0.0541121	0.124207	0.0322351	0	0	0.0518076	0	0.134227	0	0.0572918	0	0.0134289	0.158322	0	0	0	0	0.0370048	0	0	0.0443141	0.0680715	0.0211757	0	0.00951426	0.0496034	0	0	0.0273005	0	0	0	0	0.0716799	0.0105401	0	0.0369413	0.0608452	0	0	0
chr1	23356961	23377013	+	0.51368	2.45912	0.896932	1.23496	0.279549	0.898261	1.25449	1.23568	0.627094	0.554021	1.347	0.468533	0.653238	0.336622	0.286459	0.798648	0.342437	0.414652	0.150181	0.509689	0	0.0815304	0.740096	0	0.237254	0.343434	0.233388	0.211757	0.0534175	0.51377	0.446431	0.189866	0.211458	0.273005	0.127664	0	0.0228714	0.196709	0.262826	0.295122	0.2734	0.19702	0.0405635	0.453959	0	0.0200933
chr1	23356961	23385660	+	0	0.273236	0.103992	0.311423	0.19672	0.0757569	0.124207	0	0.0209031	0.256742	0.124338	0.0246596	0.0268454	0	0	0.126615	0.127575	0	0.115524	0.110535	0	0.114143	0.120266	0.0364135	0.271147	0	0.058347	0.074115	0	0.0951426	0.162983	0.140868	0.0487979	0.0273005	0	0	0	0.0295064	0.0955732	0.0948605	0.0656159	0.0492551	0	0.0378299	0	0
chr1	23376879	23385660	+	0	0.0496792	0	0.0536937	0	0.0108224	0.0124207	0	0	0.0675636	0.0310845	0	0	0	0	0	0	0	0.0115524	0	0	0.0326122	0.0555072	0	0	0	0.038898	0	0	0.0761141	0	0	0	0	0	0	0	0	0	0	0.021872	0	0	0.02522	0	0
chr1	23381561	23395644	+	0	0.0124198	0.0779941	0.0214775	0	0	0	0	0	0	0	0.0246596	0.00894846	0	0	0.0389584	0	0	0.00577619	0.0184225	0	0	0	0	0	0	0	0	0	0.0190285	0	0	0	0	0	0	0	0	0	0	0	0	0	0.01261	0	0
chr1	23395031	23406160	+	0	0	0	0	0	0.0108224	0	0	0	0	0	0	0	0	0	0	0.0335722	0	0	0	0	0	0	0	0	0	0.0875205	0	0	0	0	0	0	0	0	0	0	0	0	0	0	0	0	0	0	0
chr1	23397717	23398690	+	0.194365	0.869386	0.337974	0.322162	0.031061	0.0108224	0.198731	0.515761	0.073161	0.0810763	0.373014	0.184947	0.259505	0.0760114	0.171875	0.389584	0.214862	0.226174	0.0462095	0.135098	0	0	0.268285	0.0546203	0.0225956	0.0553926	0.0291735	0	0	0.0665998	0.240931	0.0306235	0.0325319	0	0.0425546	0.408015	0	0.0786838	0.0119467	0.0632403	0.0546799	0.0246276	0.0405635	0.17654	0	0
chr1	23435514	23436143	-	0	0.0745188	0.0779941	0.118126	0	0	0.0248414	0.0752152	0	0	0.103615	0.0246596	0	0	0	0.0194792	0	0	0	0.00614083	0	0	0	0	0	0	0	0	0	0	0	0	0	0	0	0	0	0	0	0	0	0	0.0202817	0	0	0
chr1	234553829	234563512	-	0	0	0	0	0	0	0.0124207	0	0	0	0	0	0	0	0	0	0	0	0	0.0184225	0	0	0	0	0	0	0	0	0	0	0	0	0	0	0.0567394	0	0	0	0.0119467	0	0	0	0	0	0	0
chr1	234553829	234586312	-	0	0	0	0	0	0	0	0	0	0	0	0	0	0	0	0	0	0	0	0	0	0	0	0	0	0	0	0	0	0	0	0	0	0	0	0	0	0	0	0	0	0	0	0	0	0
chr1	234582548	234608557	-	0	0	0	0	0	0	0	0	0	0	0	0	0	0	0.00954863	0	0	0.060313	0	0	0	0.309816	0	0	0	0	0.0291735	0	0	0	0	0	0	0	0	0	0	0	0	0	0	0	0	0	0	0
chr1	235316020	235318427	-	0.0832994	0.322915	0.12999	0.161081	0.0414147	0	0.0993657	0.17192	0.0209031	0	0.248676	0.0246596	0.170021	0.206317	0.00954863	0	0.0470011	0	0.0115524	0.0245633	0	0	0.129517	0	0	0	0	0	0	0	0	0	0	0.0136503	0	0	0.0114357	0	0	0	0.010936	0	0	0	0	0
chr1	235357327	235377341	-	0.0138832	0	0	0	0.0207074	0	0	0	0	0	0	0	0.187918	0.0868702	0	0	0	0	0	0	0	0	0	0	0	0	0	0	0	0	0	0	0	0	0	0	0	0	0	0	0	0	0	0	0	0
chr1	235416044	235424067	-	0	0.0124198	0	0	0	0	0.0124207	0	0	0	0	0	0	0	0	0	0	0	0	0	0	0	0	0	0	0	0	0	0	0	0	0	0	0	0	0	0	0	0	0	0	0	0	0	0	0
chr1	235582731	235597595	+	0	0.0372594	0.0649951	0.0859099	0	0	0.0124207	0.10745	0	0	0	0	0.0268454	0	0	0	0.00671445	0	0	0	0	0	0	0	0	0.0110785	0	0	0	0	0	0	0	0.0136503	0.0141849	0	0	0	0	0	0	0.0246276	0	0	0	0
chr1	235582787	235590554	+	0.0138832	0	0.012999	0.042955	0	0	0.0621036	0	0	0	0.0103615	0.0986384	0	0	0.0668404	0.175313	0.00671445	0.0376956	0	0.0429858	0	0	0.046256	0	0	0	0	0	0	0	0	0	0.016266	0	0.0141849	0	0	0.00983547	0.0477866	0	0.010936	0	0.0202817	0	0	0
chr1	235582787	235594119	+	0.0416497	0.285656	0.025998	0.289946	0	0.0324673	0.0496829	0.0214901	0.0836126	0	0.0932536	0	0.0357939	0.206317	0	0	0.0671445	0	0	0.0982533	0	0	0	0	0.0112978	0	0	0	0	0	0	0	0.016266	0.0136503	0	0	0.0228714	0.0196709	0.131413	0.0105401	0.021872	0.0246276	0.0405635	0	0	0
chr1	235582787	235597595	+	0	0.0869386	0.012999	0.0536937	0.0414147	0	0.136628	0.0752152	0	0.0135127	0.041446	0	0.00894846	0.0542939	0	0.0779168	0.00671445	0	0	0.0982533	0	0.260897	0.0277536	0	0	0	0	0	0	0	0	0	0	0	0.0425546	0	0	0	0	0	0	0	0	0.0504399	0	0
chr1	235594019	235600789	+	0.138832	0.0372594	0	0	0	0	0	0	0	0	0	0	0	0	0	0	0	0	0	0	0	0	0.0277536	0	0	0	0	0	0	0	0.0070862	0.0551223	0	0	0	0	0	0	0	0	0	0	0	0	0	0
chr1	235597518	235600789	+	0	0.0745188	0	0.0214775	0	0	0.0124207	0.0214901	0	0	0.020723	0	0	0.0217176	0	0	0.0335722	0	0.028881	0	0	0	0.0370048	0	0	0	0	0	0	0.0285428	0	0	0	0	0	0.0226675	0	0	0.0477866	0	0	0	0	0	0	0
chr1	235600636	235602237	+	0	0.149038	0.012999	0.0751712	0	0	0.0496829	0	0	0	0.0103615	0	0	0.0217176	0	0	0.0201433	0	0.0404334	0.0122817	0	0	0.0092512	0	0	0	0	0	0	0	0.035431	0.0061247	0	0	0	0	0	0	0	0	0	0	0	0	0	0
chr1	235600636	235605197	+	0.0138832	0.0248396	0.181986	0.139604	0	0	0	0	0.073161	0.162153	0.020723	0.0123298	0.0178969	0	0	0.0389584	0	0	0.0115524	0.14738	0	0	0	0	0.158169	0	0	0.0105879	0	0	0	0.0061247	0.0325319	0.0136503	0	0	0	0	0	0	0	0	0	0	0	0
chr1	235600636	235606226	+	0.0555329	0	0.012999	0.0107387	0.0103537	0.0216448	0.0621036	0.10745	0.0627094	0	0	0	0.0178969	0	0	0	0.0537156	0.203556	0.0462095	0.0491266	0	0	0.0185024	0	0	0	0	0	0	0.0285428	0	0	0	0.054601	0.0141849	0.0226675	0.0114357	0	0.0119467	0	0.010936	0.0246276	0	0	0	0
chr1	235617467	235647831	-	0	0	0	0.0751712	0	0	0	0	0.0313547	0	0	0.0986384	0	0	0	0	0	0	0	0	0	0	0	0	0	0	0	0	0	0	0	0	0	0	0	0	0	0	0	0	0	0	0	0	0	0
chr1	235618870	235647831	-	0	0	0	0.0859099	0	0	0.0745243	0	0	0.0135127	0.0103615	0	0	0	0	0	0	0	0.0173286	0	0	0.195673	0	0	0	0	0	0	0	0	0	0	0	0	0	0	0	0	0	0	0	0	0	0.01261	0	0
chr1	235628952	235634274	-	0	0.0372594	0	0	0	0.0324673	0	0	0	0	0.020723	0	0	0	0	0	0	0	0	0.0184225	0	0	0	0.0364135	0	0.132942	0.0097245	0	0	0	0	0	0	0	0	0	0	0	0.0119467	0	0	0	0	0	0	0
chr1	235634163	235647831	-	0	0.0124198	0.0779941	0.042955	0	0.0108224	0.0621036	0.0859602	0	0	0	0	0	0	0	0.185052	0	0.0150783	0	0.00614083	0	0	0.0185024	0.0182068	0	0	0	0	0	0	0	0	0	0	0	0	0	0.00983547	0.0119467	0	0	0	0	0	0	0
chr1	235643369	235658138	-	0	0	0.025998	0	0.0414147	0	0.0248414	0	0	0	0	0.0123298	0	0	0	0	0	0	0	0	0	0	0.0277536	0.0637237	0	0.110785	0	0	0	0	0	0	0	0.0273005	0	0	0	0.0196709	0	0	0	0	0	0	0	0.0100467
chr1	235937141	235940608	-	0	0	0	0.0107387	0	0	0	0	0	0	0	0.0369894	0	0	0	0	0	0	0	0	0	0	0	0	0	0.177256	0	0.0211757	0	0.0190285	0	0	0	0	0	0	0	0	0	0	0	0	0.0101409	0.0504399	0	0
chr1	235937141	235945387	-	0	0.111778	0	0.0107387	0.0207074	0	0	0	0	0	0	0	0	0	0	0	0	0	0.00577619	0	0	0	0	0	0	0.022157	0	0	0	0	0.0141724	0.0122494	0	0	0	0	0	0	0	0	0.021872	0	0	0	0	0
chr1	235937141	235950673	-	0	0	0	0	0	0	0	0	0	0	0	0	0	0	0	0	0	0	0	0	0	0	0	0	0	0	0	0	0	0	0	0	0	0	0	0	0	0	0	0	0	0	0	0	0	0
chr1	235944164	235945387	-	0.0138832	0.0248396	0.0519961	0	0	0	0.0124207	0	0	0	0	0	0.0268454	0	0	0	0	0.0376956	0	0	0	0.0815304	0	0	0	0.243728	0	0	0	0.00951426	0.0141724	0	0	0.054601	0.156033	0	0.0228714	0.00983547	0	0	0	0	0	0	0	0
chr1	235956802	235964397	-	0	0	0.012999	0.107387	0	0	0	0	0	0	0	0.221936	0	0	0	0	0	0	0	0.00614083	0	0	0.0555072	0	0	0	0	0	0	0	0	0	0	0	0	0	0	0	0	0	0	0	0	0	0	0
chr1	235963619	235964397	-	0.0277665	0.173877	0	0.182559	0	0	0	0.0537252	0	0	0.0310845	0	0	0	0	0.224011	0	0	0	0.00614083	0	0	0.046256	0	0	0	0	0	0	0	0	0	0	0.0819015	0	0	0	0.0295064	0	0.0316202	0	0	0.0202817	0	0	0
chr1	235993525	235996967	-	0.0277665	0.385014	0.207984	0.483243	0.0103537	0.162336	0.186311	0.0644702	0.0313547	0.216203	0.279761	0.172617	0.0805362	0	0	0.0584376	0.127575	0.0150783	0.0173286	0.0552675	0	0.0652243	0.23128	0.127447	0.36153	0.0553926	0.116694	0.0529393	0	0.104657	0	0	0.0813299	0	0.113479	0	0.0228714	0.0295064	0.131413	0	0.010936	0.0738827	0.0811269	0.0882698	0	0
chr1	236148678	236154358	-	0	0.0248396	0	0	0	0.0216448	0	0.118195	0	0	0.0518076	0	0	0	0	0.0292188	0	0.0226174	0	0	0	0	0	0	0	0	0	0	0	0.0285428	0	0	0	0	0.0141849	0	0	0	0	0	0	0	0	0	0	0
chr1	236148678	236157172	-	0.0416497	0.0124198	0	0	0	0.0108224	0.0496829	0.010745	0	0	0	0	0.11633	0	0	0	0.0402867	0	0	0	0	0.0163061	0.046256	0	0.0225956	0	0	0	0	0	0.0212586	0.0061247	0	0	0	0	0	0.00983547	0.0119467	0	0	0	0.0101409	0	0	0
chr1	236148678	236201553	-	0	0	0	0	0	0	0	0	0	0	0	0	0	0	0	0.107136	0	0	0	0	0	0	0	0	0	0	0	0	0	0	0	0	0	0	0	0	0	0	0	0	0	0	0	0	0	0
chr1	236154185	236157172	-	0	0.0124198	0	0.042955	0.031061	0.108224	0.0496829	0	0.0313547	0	0	0	0	0	0	0	0	0	0	0	0	0	0	0	0	0	0	0	0	0	0	0	0	0	0	0	0	0	0	0	0.010936	0	0	0	0	0
chr1	236154185	236212289	-	0	0.235976	0	0	0.031061	0	0	0	0	0	0	0	0	0	0	0	0	0	0	0	0	0	0	0	0	0	0	0	0	0	0.113379	0	0	0	0	0	0	0	0	0	0	0	0	0	0	0
chr1	236175220	236187513	-	0	0	0	0.0107387	0	0	0	0	0	0.337818	0	0	0	0	0	0	0	0	0	0	0	0	0	0	0	0	0	0	0	0	0	0	0	0	0	0	0	0	0	0	0	0	0	0	0	0
chr1	236175220	236212289	-	0.0138832	0.0248396	0	0	0.031061	0.0541121	0	0.010745	0	0	0	0	0.0447423	0.0434351	0	0	0	0	0	0	0	0	0.0092512	0	0	0	0	0	0	0.00951426	0.113379	0.0122494	0	0	0	0	0	0	0	0	0	0	0	0	0	0
chr1	236187369	236201553	-	0.0416497	0.596151	0.233982	0.25773	0.0414147	0.194804	0.124207	0	0.19858	0.135127	0.259038	0.0246596	0.125279	0.0868702	0	0.0584376	0.0402867	0.00753913	0	0	0	0	0.0740096	0	0	0	0	0.0847028	0	0	0.0070862	0	0	0.0136503	0	0	0	0.00983547	0.0119467	0.0105401	0	0	0	0.15132	0	0
chr1	236192849	236201553	-	0	0.149038	0	0.107387	0.0621221	0	0.111786	0.0429801	0	0.0675636	0	0	0	0	0	0	0	0	0	0	0	0	0.0277536	0	0	0	0	0	0	0	0	0	0	0.0136503	0	0	0	0	0	0	0	0	0	0	0	0
chr1	236195700	236201553	-	0.138832	0.919066	0.753943	1.24569	0	0.0541121	0.372621	0.354586	0.073161	0.270254	0.165784	0.221936	0.313196	0.195458	0	0	0.0134289	0	0	0.00614083	0	0	0.185024	0	0	0	0	0.0423514	0	0	0	0.0796211	0	0	0.099294	0.0680024	0	0.0393419	0.0836266	0	0.0656159	0	0	0.0630499	0	0
chr1	236205209	236212289	-	0	0	0	0.0751712	0.0621221	0	0.0248414	0	0	0	0	0.0123298	0	0	0	0	0	0.00753913	0	0	0	0	0	0	0	0	0	0	0	0	0.035431	0	0	0	0	0	0	0	0	0	0	0	0	0	0	0
chr1	236332005	236341936	+	0	0	0	0	0	0	0.0372621	0	0	0	0	0	0.170021	0.184599	0	0	0	0	0	0	0	0	0	0	0	0	0	0.0211757	0	0	0	0	0	0	0	0	0	0	0	0	0	0	0	0	0	0
chr1	236332005	236343328	+	0	0	0	0.0107387	0	0	0.0124207	0	0	0	0	0	0.0268454	0	0.0859377	0	0	0.060313	0	0	0	0	0	0	0	0	0.0291735	0	0	0	0	0	0	0	0	0	0	0.00983547	0.0119467	0	0	0	0	0	0	0
chr1	236332005	236347206	+	0	0.235976	0	0.107387	0	0.0649345	0.0248414	0.0322351	0	0.0135127	0.041446	0	0.223712	0.141164	0.0381945	0.0779168	0.06043	0.0301565	0	0	0	0	0	0	0	0.0110785	0	0.0105879	0	0.123685	0	0	0	0	0	0	0	0.0196709	0	0	0	0.0492551	0	0	0	0
chr1	236332005	236368550	+	0	0	0	0	0	0	0	0	0	0	0	0	0	0	0	0	0	0	0	0	0	0	0	0	0	0	0	0	0	0	0	0	0	0	0	0	0	0	0	0	0	0	0	0	0	0
chr1	236384131	236385310	-	0	0	0	0	0	0	0	0	0	0	0	0	0	0	0	0	0	0.0150783	0	0	0	0	0	0	0	0	0	0	0	0	0	0	0	0	0	0	0	0	0	0	0	0	0	0	0	0
chr1	236727797	236732424	-	0	0	0	0	0	0	0	0	0	0	0	0.0246596	0	0	0	0.175313	0	0	0	0.0122817	0	0	0	0	0	0	0	0	0	0	0	0	0	0	0	0	0	0	0	0	0.0328079	0	0	0	0	0
chr1	236881157	236883491	+	0	0	0	0	0	0	0	0	0	0	0	0.0369894	0	0	0	0	0	0	0	0	0	0	0	0	0	0	0	0	0	0	0	0	0	0	0	0	0	0	0	0	0	0	0	0	0	0
chr1	236889232	236894614	+	0	0	0	0	0	0	0	0	0	0	0	0	0	0	0	0	0	0	0	0	0	0	0	0	0	0	0	0	0	0	0	0	0	0	0	0	0	0	0	0	0	0	0	0	0	0
chr1	236914769	236920932	+	0	0	0	0	0	0	0	0.010745	0	0	0	0.0123298	0	0	0	0	0	0	0	0	0	0	0	0	0	0	0	0	0	0	0	0	0	0	0	0	0	0	0	0	0	0	0	0	0	0
chr1	236969443	236979843	+	0.0555329	0.881806	0.285978	0.397333	0.279549	0.476187	0.223573	0.161175	0.313547	0.540508	0.290122	0.061649	0.178969	0.119447	0.0477432	0.126615	0.114146	0.286487	0.196391	0.325464	0.0143952	0.0978365	0.111014	0.00910338	0.0790846	0.0443141	0.0875205	0	0	0.1332	0.0283448	0.0122494	0.0650639	0.054601	0.226958	0	0.0571785	0	0.0119467	0	0.0546799	0.0492551	0.0304226	0.0756599	0	0
chr1	236987418	236990196	+	0.0694162	0.136618	0.012999	0.042955	0	0	0.0372621	0.139685	0	0	0	0.0246596	0.0178969	0.0108588	0	0.048698	0.0402867	0.0150783	0.0115524	0.0921124	0	0	0	0	0	0	0	0	0	0	0.0566896	0	0	0.0273005	0	0	0	0	0.119467	0	0.010936	0.0123138	0	0	0.176959	0
chr1	236987418	237016388	+	0	0	0	0	0	0	0	0	0	0	0	0	0	0	0	0	0	0	0	0	0	0	0	0	0	0	0	0	0	0	0	0	0	0	0	0	0	0	0	0	0	0	0	0	0	0
chr1	236987418	237026854	+	0	0	0	0	0.0103537	0.119047	0	0	0.0104516	0	0.020723	0	0	0	0	0	0	0	0	0.00614083	0	0.0489182	0	0.00910338	0.112978	0	0	0	0	0	0	0	0.016266	0	0	0	0	0	0	0	0	0	0	0	0	0
chr1	237013643	237016388	+	0	0.062099	0	0	0	0.0108224	0.0248414	0.0214901	0	0	0	0	0.0178969	0	0	0	0	0	0	0.0184225	0.172742	0.0815304	0	0	0	0.0443141	0	0	0	0.00951426	0.155896	0	0.0325319	0	0.0141849	0	0	0.0196709	0.0119467	0	0	0	0.0202817	0	0	0
chr1	237023132	237026854	+	0	0.0124198	0.0519961	0.0751712	0.0828294	0.0541121	0.0124207	0	0.0313547	0.445919	0	0	0.0447423	0.0760114	0	0	0.0671445	0.0452348	0.00577619	0	0	0	0.0092512	0	0.0338934	0	0	0	0.0106835	0	0	0	0	0.0136503	0	0	0	0	0.0238933	0	0	0	0	0	0	0
chr1	23735156	23745632	-	0.347081	0.161457	0.0519961	0.042955	0	0.0541121	0.0745243	0.010745	0	0	0.0725306	0	0	0	0	0	0.00671445	0	0	0	0	0	0.0185024	0	0	0	0	0	0	0	0.035431	0.0673717	0	0	0	0	0	0	0.0597333	0	0	0	0.0101409	0.01261	0	0
chr1	237433796	237494282	+	0	0.0248396	0	0	0	0.119047	0	0.0214901	0.0104516	0	0	0	0	0	0	0	0	0	0	0.0184225	0	0	0	0	0	0	0	0	0	0	0	0	0	0	0	0	0	0	0	0	0	0	0	0	0	0
chr1	237532833	237540735	+	0	0	0	0.118126	0.0103537	0.0108224	0.0993657	0.0644702	0.13587	0.0135127	0.0725306	0.0863086	0	0	0	0	0	0.0150783	0	0	0	0	0.0740096	0	0	0	0	0	0	0	0	0	0	0	0	0	0	0	0	0	0	0	0	0	0	0
chr1	237532833	237551483	+	0.0277665	0.0248396	0	0.0322162	0.0103537	0.0216448	0.111786	0.0967053	0	0	0.0621691	0	0	0	0	0	0	0	0.0231048	0.00614083	0	0	0.0092512	0	0	0	0	0.0211757	0	0	0	0	0	0	0	0	0	0	0	0	0	0	0	0	0	0
chr1	237532833	237586548	+	0	0	0	0	0.124244	0.0757569	0.198731	0.10745	0.0522578	0.175665	0.041446	0.0986384	0	0	0	0	0.0134289	0	0	0.0122817	0	0	0.0092512	0	0	0	0	0	0	0	0	0	0	0	0	0	0	0	0	0	0	0	0	0	0	0
chr1	237532833	237620035	+	0	0	0	0	0.217427	0.0974018	0.17389	0.257881	0.114967	0.229716	0.041446	0	0	0	0	0	0.0470011	0.060313	0	0	0	0	0	0	0	0	0	0	0	0	0	0	0	0	0	0	0	0	0	0	0	0	0	0	0	0
chr1	237532833	237632487	+	0.0138832	0	0.025998	0.0322162	0.186366	0.151514	0.149049	0.010745	0.177677	0.0540508	0.0310845	0.0739788	0	0	0	0	0	0	0.0231048	0.0184225	0	0	0.0185024	0	0	0	0	0	0	0	0	0	0	0	0	0	0	0	0	0	0	0	0.0304226	0	0	0
chr1	237532833	237675091	+	0	0	0	0.0107387	0.0621221	0	0.0372621	0.0214901	0	0.121614	0.0310845	0	0	0	0	0	0	0.00753913	0	0	0	0.260897	0	0	0	0	0	0	0	0	0	0	0	0	0	0	0	0	0	0	0	0	0	0	0	0
chr1	237532833	237693810	+	0	0	0.103992	0	0.0103537	0	0	0.0214901	0	0	0.0725306	0	0	0	0	0	0	0	0.0173286	0	0	0	0	0	0	0	0	0	0	0	0	0	0	0	0	0	0	0	0	0	0	0	0	0	0	0
chr1	237532833	237713991	+	0	0	0	0	0	0.0108224	0	0.0214901	0.114967	0	0.0310845	0	0	0	0	0	0	0	0.00577619	0	0	0	0	0	0	0	0	0	0	0	0	0	0	0	0	0	0	0	0	0	0	0	0	0	0	0
chr1	237532833	237732619	+	0	0	0	0	0	0	0	0	0	0.283767	0	0	0	0	0	0	0	0	0	0	0	0	0	0	0	0	0	0	0	0	0	0	0	0	0	0	0	0	0	0	0	0	0	0	0	0
chr1	237538016	237540735	+	0	0.062099	0.116991	0.0751712	0	0	0.285676	0.0967053	0	0.0135127	0.113977	0.0863086	0	0	0	0	0	0	0	0	0	0	0.0832608	0	0	0	0	0	0	0	0	0	0.016266	0	0	0	0	0	0	0	0	0	0	0	0	0
chr1	237538016	237580423	+	0	0	0	0	0	0.0324673	0.0248414	0	0	0	0.020723	0	0	0	0	0	0.00671445	0	0	0	0	0.146755	0.0277536	0	0	0	0	0	0	0	0	0	0	0	0	0	0	0	0	0	0	0	0	0	0	0
chr1	237538016	237620035	+	0	0.0124198	0	0	0.0724757	0	0	0.0537252	0.073161	0	0.0310845	0	0	0	0	0	0	0.00753913	0.00577619	0.0122817	0.187137	0	0	0	0	0	0	0	0	0	0	0	0	0	0	0	0	0	0	0	0	0	0	0	0	0
chr1	237550580	237586548	+	0	0	0	0	0.0621221	0.0649345	0.136628	0.214901	0	0.0135127	0.20723	0	0	0	0	0	0	0	0	0	0	0	0.0740096	0	0	0	0	0	0	0	0	0	0	0	0	0	0	0	0	0	0.021872	0	0	0	0	0
chr1	237550580	237608822	+	0	0	0	0.0644324	0	0.129869	0.0248414	0.0322351	0	0.0405381	0.0828921	0	0	0	0	0	0	0	0.0115524	0	0	0	0	0	0	0	0	0	0	0	0	0	0	0	0	0	0	0	0	0	0	0	0	0	0	0
chr1	237550580	237632487	+	0	0	0.012999	0	0	0	0.0621036	0.0322351	0	0.202691	0.0621691	0	0	0	0	0	0	0	0.0173286	0.00614083	0	0	0.0277536	0	0	0	0	0	0	0	0	0	0	0	0	0	0	0	0	0	0.021872	0	0	0	0	0
chr1	237580348	237586548	+	0	0	0	0	0	0	0	0	0	0	0	0	0	0	0	0	0	0	0	0	0	0.309816	0	0	0	0	0	0	0	0	0	0	0	0	0	0	0	0	0	0	0	0	0	0	0	0
chr1	237586391	237608822	+	0	0.0124198	0.038997	0	0	0.0216448	0.0248414	0.0537252	0	0	0.020723	0	0	0	0	0	0	0	0.00577619	0.0245633	0	0	0.046256	0	0	0	0	0	0	0	0	0	0	0	0	0	0	0	0	0.0105401	0	0	0	0	0	0
chr1	237586391	237620035	+	0	0	0	0.0214775	0.134598	0	0.0621036	0.0752152	0	0.135127	0.176146	0	0	0	0	0	0	0.00753913	0.0115524	0	0	0	0.0555072	0	0	0	0	0	0	0	0	0	0	0	0	0	0	0	0	0	0	0	0	0	0	0
chr1	237604618	237632487	+	0	0	0	0	0	0	0.0124207	0	0	0.14864	0.0310845	0	0	0	0	0	0	0	0.00577619	0	0	0	0	0	0	0	0	0	0	0	0	0	0	0	0	0	0	0	0	0	0	0	0	0	0	0
chr1	237729866	237732619	+	0	0.0372594	0.142989	0.042955	0.0931831	0.0324673	0.372621	0.15043	0.125419	0.121614	0.217592	0.197277	0	0	0	0	0	0	0	0.0184225	0	0	0.138768	0	0	0	0	0	0	0	0	0	0	0.0409508	0	0	0	0	0.0477866	0	0.010936	0	0	0	0	0
chr1	237729866	237780786	+	0	0	0	0	0	0	0	0	0	0.175665	0	0	0	0	0	0	0	0	0	0	0	0	0	0	0	0	0	0	0	0	0	0	0	0	0	0	0	0	0	0	0	0	0	0	0	0
chr1	237756775	237778143	+	0	0	0.0519961	0	0	0.0541121	0.0248414	0.268626	0.156774	0	0.020723	0	0	0	0	0	0	0.00753913	0.028881	0.0184225	0	0	0	0	0	0	0.0097245	0	0	0	0	0	0	0	0	0	0	0	0	0	0	0	0	0	0	0
chr1	237837395	237850804	+	0	0	0	0	0	0	0	0	0.0104516	0	0	0	0	0	0	0	0	0	0	0	0	0	0	0	0	0	0	0	0	0	0	0	0	0	0	0	0	0	0	0	0	0	0	0	0	0
chr1	237841347	237850804	+	0	0	0	0	0	0	0	0	0	0	0	0	0	0	0	0	0	0	0	0	0	0	0	0	0	0	0	0	0	0	0	0	0	0	0	0	0	0	0	0	0	0	0	0	0	0
chr1	237961336	237965216	+	0	0	0.025998	0.042955	0	0	0.136628	0.0537252	0	0	0.0518076	0.0123298	0	0	0	0	0	0	0	0.036845	0	0	0.0185024	0	0	0	0	0	0	0	0	0	0	0	0	0	0	0	0	0	0	0	0	0	1.42831	0
chr1	237991680	237994865	+	0	0	0	0	0	0	0	0	0	0	0	0	0	0	0	0	0	0	0	0	0	0	0	0	0	0	0	0	0	0	0	0	0	0	0	0	0	0	0	0	0	0	0	0	0	0
chr1	240286478	240351562	+	0	0.124198	0	0	0	0	0	0	0	0	0	0	0	0	0	0	0	0	0	0	0	0	0	0	0	0	0	0	0	0	0	0	0	0	0	0	0	0	0	0	0	0	0	0	0	0
chr1	240341220	240351562	+	0.0138832	0.0745188	0.0519961	0.0536937	0	0	0.0124207	0	0	0	0	0.0246596	0	0	0	0	0	0	0	0	0	0	0	0	0	0	0	0	0	0	0	0	0	0	0	0	0	0	0	0	0	0	0	0	0	0
chr1	240370098	240374535	+	0	0	0	0	0	0	0	0	0.0313547	0	0	0.160287	0	0	0	0	0	0	0	0	0	0	0	0	0	0	0	0	0	0	0	0.0183741	0	0	0	0	0	0	0	0	0	0	0	0	0	0
chr1	240370098	240421332	+	0.0555329	0.0124198	0	0.0859099	0.0103537	0	0	0	0.0836126	0	0	0	0	0	0	0.00973961	0	0	0	0	0.115161	0	0	0	0	0	0	0	0	0	0	0	0	0	0	0	0	0	0	0	0	0	0	0	0	0
chr1	240370098	240458183	+	0	0	0	0.182559	0.0103537	0	0	0	0	0	0	0	0.0715877	0.0760114	0	0	0	0	0	0	0	0	0	0	0	0	0	0	0	0	0	0.0061247	0	0	0	0	0	0	0	0	0	0	0	0	0	0
chr1	240421244	240497529	+	0	0	0	0	0	0	0	0	0	0	0	0	0	0	0	0	0	0	0	0	0	0	0	0	0	0	0	0	0	0	0	0	0	0	0	0	0	0	0	0	0	0	0	0	0	0
chr1	240421244	240519208	+	0	0.0372594	0	0	0	0	0	0	0.0104516	0	0	0	0.0715877	0.0434351	0	0	0	0	0	0	0	0	0	0	0	0	0	0	0	0	0	0	0	0	0	0	0	0	0.0119467	0	0	0	0	0	0	0
chr1	240421244	240555862	+	0	0	0.012999	0	0	0	0	0	0	0	0	0	0.125279	0	0	0.0584376	0	0	0	0	0	0	0	0	0	0	0	0	0	0	0	0	0	0	0	0	0	0	0	0	0	0	0	0	0	0
chr1	240492375	240497529	+	0	0	0	0	0	0	0	0	0	0	0	0	0.0178969	0	0	0	0	0	0	0	0	0	0.0092512	0	0	0	0	0	0	0.00951426	0	0	0	0	0	0	0	0	0	0	0	0	0	0	0	0
chr1	240519115	240601510	+	0	0.0869386	0	0	0	0	0	0	0	0	0	0	0.107382	0	0	0	0	0	0	0	0	0	0	0	0	0	0	0	0	0	0	0	0	0	0	0	0	0	0	0	0	0	0	0	0	0
chr1	24077334	24079008	+	0	0.0372594	0	0	0	0	0.0124207	0	0	0	0	0.0246596	0.0178969	0	0	0	0	0	0.0115524	0	0	0.114143	0.0370048	0	0	0	0	0	0	0	0	0	0.0487979	0.0273005	0.0425546	0	0	0	0	0	0	0	0	0	0	0
chr1	24098600	24098916	-	0	0.111778	0	0	0	0	0	0	0	0	0.0103615	0	0	0	0	0	0	0	0	0.0122817	0	0	0	0.0182068	0	0	0	0	0	0	0	0	0	0	0	0	0	0	0	0	0	0	0	0	0	0
chr1	2409914	2411751	+	0	0	0	0	0	0	0	0	0	0	0	0	0	0	0	0	0	0	0	0	0	0	0	0	0.124276	0	0	0	0	0	0	0	0	0	0	0	0	0	0	0	0	0	0	0	0	0
chr1	241031886	241033419	-	0	0	0	0	0	0	0	0	0	0	0	0	0	0	0	0	0	0	0	0	0	0	0	0	0	0	0	0	0	0	0	0	0	0	0	0	0	0	0	0	0	0	0	0	0	0
chr1	241094016	241100006	-	0.152716	0	0	0	0	0	0	0	0	0	0	0	0.0357939	0	0	0	0	0	0	0	0	0	0	0	0	0	0	0	0	0	0	0	0	0	0	0	0	0	0	0	0	0	0	0	0	0
chr1	241094016	241146429	-	0	0	0	0	0	0	0	0	0	0	0	0	0	0	0	0	0	0	0	0	0	0	0	0	0	0	0	0	0	0	0	0	0	0	0	0	0	0	0	0	0	0	0	0	0	0
chr1	24130889	24147083	-	0	0.0124198	0	0	0	0	0	0	0	0	0	0	0	0	0	0.146094	0	0	0	0	0	0	0	0	0	0	0	0	0	0	0	0	0	0	0	0	0	0	0	0	0	0	0	0	0	0
chr1	24140679	24147083	-	0.0971826	0.434693	0.025998	0.214775	0	0	0.0124207	0.161175	0.0627094	0	0.113977	0.0246596	0	0	0.0190973	0	0.0201433	0.060313	0.0231048	0.0614083	0	0	0.0370048	0	0	0	0	0	0	0	0	0.0244988	0	0.0273005	0	0	0	0	0.03584	0	0	0.0123138	0	0.0504399	0	0
chr1	24143164	24147083	-	0	0.0993584	0	0.25773	0	0	0.0248414	0.0859602	0	0	0	0	0	0	0	0	0	0.0452348	0	0	0	0	0.0092512	0	0	0	0	0	0	0	0	0	0	0.0273005	0	0	0	0	0	0.0105401	0	0	0	0	0	0
chr1	241669302	241672085	-	0	0.0124198	0	0	0	0	0	0.0644702	0	0	0	0.184947	0	0	0	0	0	0	0	0	0	0	0	0	0	0	0	0	0	0	0	0	0	0	0	0	0	0	0	0	0	0	0	0	0	0
chr1	242511407	242511544	-	0	0	0	0	0	0	0	0	0	0	0	0	0	0	0	0	0	0	0	0	0	0	0	0	0	0	0	0	0	0	0	0	0	0	0	0	0	0	0	0	0	0	0	0	0	0
chr1	243327585	243349724	-	0	0	0.025998	0	0	0	0	0	0	0	0	0	0	0	0	0	0	0	0	0	0	0	0	0	0	0	0	0	0	0	0	0	0	0	0	0	0	0	0	0	0	0	0	0	0	0
chr1	243327585	243388623	-	0	0	0	0	0	0.0541121	0	0	0	0	0	0	0	0	0	0	0.107431	0	0.103971	0.184225	0	0	0	0	0	0	0	0	0	0	0	0	0	0	0	0	0	0.00983547	0	0.0843205	0	0	0	0	0	0
chr1	243349080	243388623	-	0	0	0	0	0	0	0	0	0	0	0	0	0	0	0	0	0	0.0527739	0.115524	0	0	0	0	0	0	0	0.0097245	0	0	0	0	0.0122494	0	0	0	0	0	0	0	0	0	0	0	0	0	0
chr1	243362361	243388623	-	0.166599	0	0	0	0	0	0	0	0	0.0540508	0	0	0	0	0	0	0	0	0.0577619	0.0184225	0	0	0	0	0	0	0	0	0	0	0	0	0.016266	0	0.0141849	0	0	0	0	0	0	0	0	0	0	0
chr1	243433406	243589860	+	0	0.0124198	0	0	0	0.0108224	0	0	0	0	0	0.0863086	0	0.0542939	0	0	0	0	0.00577619	0	0	0	0	0	0	0	0	0.0529393	0	0	0.0212586	0	0	0	0	0	0	0.0196709	0	0	0	0	0	0	0	0
chr1	243456392	243471479	+	0.0138832	0	0	0.0107387	0	0	0.0248414	0	0	0.0135127	0	0	0	0	0	0.00973961	0.00671445	0.0150783	0.0115524	0.128957	0	0	0.0092512	0	0	0.0110785	0.0097245	0	0.064101	0	0	0	0	0	0	0.0226675	0	0	0	0	0	0	0	0	0	0
chr1	243456392	243507633	+	0	0.0248396	0	0.0107387	0.0414147	0	0	0	0	0	0.0103615	0	0	0	0	0	0	0	0	0	0	0	0	0	0	0	0	0	0	0.00951426	0	0	0	0.0273005	0	0.045335	0	0	0	0.0632403	0	0	0.0101409	0	0	0
chr1	243456392	243542165	+	0	0	0	0	0	0	0	0	0.0104516	0	0	0.0246596	0	0.0325763	0	0.25323	0.0872878	0	0	0.00614083	0	0	0	0	0	0.0443141	0	0	0	0	0	0	0	0.0136503	0	0	0	0	0	0	0.0437439	0	0	0	0	0
chr1	243456392	243589860	+	0.0277665	0.111778	0	0.0107387	0	0	0.0496829	0.0537252	0	0.0675636	0.0828921	0.0246596	0	0.0217176	0	0	0.0671445	0.0904695	0.0231048	0.036845	0	0	0	0	0	0.022157	0	0	0	0	0	0	0.0325319	0	0	0	0	0	0	0	0	0	0.0405635	0	0	0
chr1	243468014	243480195	+	0	0.0124198	0.0519961	0.0322162	0.0103537	0	0.0496829	0.010745	0	0	0.041446	0	0	0	0	0	0.0134289	0	0.0173286	0.07369	0	0	0.0185024	0.00910338	0	0	0	0	0	0.0285428	0.106293	0	0	0	0.0425546	0	0	0.00983547	0.0477866	0	0	0	0.0202817	0	0	0
chr1	243468014	243507633	+	0.124949	0	0.038997	0.0322162	0	0.0108224	0	0	0	0	0.0725306	0	0	0	0	0	0	0.0301565	0.0346572	0.0122817	0	0	0	0	0	0	0	0	0	0	0	0.0061247	0	0	0	0	0	0.0196709	0	0	0	0.0492551	0.0101409	0	0	0
chr1	243480056	243507633	+	0	0	0	0.0214775	0	0.0216448	0.0372621	0	0.0627094	0	0.0621691	0	0	0.0217176	0	0	0	0.0527739	0	0.0122817	0	0	0.0277536	0	0	0	0	0.0211757	0	0	0.0425172	0	0	0	0	0	0	0	0	0	0	0	0	0	0	0
chr1	243480056	243589860	+	0.0277665	0.062099	0.0779941	0	0.0414147	0.0541121	0	0.0322351	0	0	0.0103615	0.0369894	0	0	0	0	0	0.00753913	0.00577619	0.0184225	0	0	0	0	0	0.0110785	0	0	0	0.00951426	0	0	0	0	0	0	0	0	0	0	0.0328079	0	0	0	0	0
chr1	243579003	243589860	+	0.208249	0.260816	0.207984	0.193297	0.0414147	0.0649345	0.248414	0.0967053	0.114967	0.851301	0.300484	0.0739788	0.277402	0.0542939	0.27691	0.0584376	0.248435	0.1734	0.0981953	0.270197	0.100766	0.0326122	0.166522	0.0182068	0	0	0.077796	0.169406	0	0.0570855	0.0283448	0.0122494	0.016266	0.054601	0.0141849	0	0.0571785	0.137697	0.155306	0.0527003	0.0546799	0.0861964	0.0912678	0.0378299	0	0
chr1	243675625	243736350	-	0.0277665	0.161457	0.038997	0.107387	0	0.0432897	0	0.0322351	0	0	0	0	0	0.0108588	0	0.594116	0.0537156	0.060313	0.0115524	0	0	0	0.0370048	0	0	0	0	0	0	0.00951426	0	0.0673717	0	0	0	0	0.0343071	0.0885193	0	0	0	0.0246276	0.0405635	0.02522	0	0
chr1	243675625	244006584	-	0	0	0	0	0.0103537	0	0.0248414	0	0	0	0	0	0	0	0	0	0.0402867	0.0376956	0.0346572	0.00614083	0	0	0	0	0	0	0	0	0	0	0	0	0	0	0.0141849	0	0	0	0	0	0.010936	0	0	0	0	0
chr1	243708811	243727150	-	0	0	0.025998	0.0107387	0	0.0108224	0	0	0	0	0	0	0	0	0	0	0.00671445	0.0527739	0	0.00614083	0	0	0	0	0	0	0.0097245	0	0	0.0570855	0	0	0	0	0	0	0	0	0.0716799	0	0	0.0369413	0	0	0	0
chr1	243708811	243736350	-	0.416497	0.64583	0.25998	0.418811	0.155305	0.40043	0.645877	0.300861	0.188128	0.513483	0.145061	0.0986384	0.196866	0.0868702	0.0859377	0.175313	0.295436	0.278948	0.127076	0.196507	0	0.0489182	0.0647584	0.0455169	0.0112978	0	0.058347	0.201169	0.0534175	0.390085	0.255103	0.0796211	0	0.0955518	0.0283697	0.317345	0	0.0393419	0.0477866	0.242421	0.120296	0.184707	0.0912678	0.11349	0	0
chr1	243708811	243778463	-	0	0	0	0.0107387	0	0	0.0248414	0	0	0	0	0	0	0	0	0	0.00671445	0	0	0	0	0	0	0	0	0	0	0.0317636	0	0	0	0	0	0	0	0	0	0	0	0	0	0	0	0	0	0
chr1	243708811	243801044	-	0	0	0	0	0	0	0	0	0	0	0.0103615	0	0	0	0	0	0	0	0	0	0	0	0	0	0	0	0	0	0	0.00951426	0	0	0	0	0	0	0	0	0	0	0	0	0	0	0	0
chr1	243708811	243809339	-	0	0.111778	0	0	0	0	0	0	0	0	0	0	0	0	0	0	0	0	0	0	0	0	0	0	0	0	0	0	0	0	0	0	0	0	0	0	0	0	0	0	0	0	0	0	0	0
chr1	243708811	243859018	-	0.0138832	0.0124198	0.0649951	0.0536937	0	0.0324673	0.0621036	0.0322351	0.0522578	0.283767	0.020723	0	0	0	0	0	0.00671445	0.0226174	0.0173286	0.0859716	0	0	0	0	0	0	0	0	0	0.0285428	0	0.0061247	0	0	0.0141849	0.0906699	0.0457428	0.00983547	0	0	0	0	0	0	0	0
chr1	243708811	244006584	-	0	0.124198	0	0.0322162	0.0828294	0.0324673	0.0745243	0	0.0836126	0	0	0	0.0357939	0	0.200521	0.00973961	0.12086	0.180939	0.0924191	0.0859716	0	0.0815304	0.0555072	0	0	0	0.0097245	0	0	0.123685	0.318879	0.0673717	0	0.0273005	0	0	0.0571785	0	0	0	0.0437439	0	0	0	0	0
chr1	243716030	243859018	-	0	0	0	0	0	0	0	0	0.0418063	0	0	0	0	0	0	0	0	0	0	0	0	0.114143	0	0	0	0	0	0	0	0	0	0	0	0	0	0	0	0	0	0	0	0	0	0	0	0
chr1	243716030	244006584	-	0	0	0.012999	0.0107387	0	0	0.0372621	0	0.104516	0	0	0	0.00894846	0	0	0	0	0	0.00577619	0.0245633	0	0	0	0	0	0	0	0	0	0	0.0496034	0	0.016266	0	0	0	0.0228714	0	0	0.0105401	0	0	0	0	0	0
chr1	243727021	243801044	-	0	0	0	0	0	0	0	0	0	0.0135127	0	0	0	0	0	0	0	0	0	0	0	0	0	0	0	0	0	0	0	0	0	0	0	0.0409508	0	0	0	0	0	0	0	0	0	0	0	0
chr1	243727021	243859018	-	0	0	0	0	0	0	0	0	0	0	0	0	0	0	0	0	0	0	0	0	0	0	0	0	0	0	0	0	0	0	0.0850344	0.0122494	0	0	0	0	0	0.00983547	0	0	0	0	0	0	0	0
chr1	243727021	244006584	-	0	0.0248396	0.012999	0.0214775	0.0207074	0.0324673	0	0	0	0.486458	0	0	0.0447423	0	0	0	0.0402867	0.0301565	0.0462095	0.0552675	0	0	0.0370048	0.0182068	0	0	0	0.0105879	0.021367	0	0.120465	0.0061247	0.016266	0	0	0	0	0	0	0	0.0328079	0.0492551	0.0101409	0	0	0
chr1	243736227	243859018	-	0	0	0	0	0	0	0.0248414	0	0	0	0	0	0	0	0	0	0.06043	0	0	0	0	0	0	0	0	0	0	0	0	0	0	0	0	0.0136503	0	0	0	0	0	0	0	0	0	0	0	0
chr1	243736227	244006584	-	0.0555329	0.0496792	0	0.0214775	0.11389	0	0	0.010745	0.0104516	0.094589	0.0621691	0.0123298	0	0	0	0	0.0268578	0.0301565	0.0231048	0.036845	0	0	0.0092512	0	0	0	0.0680715	0	0	0.152228	0.0496034	0.0122494	0.016266	0.0273005	0.0141849	0.113337	0	0	0.0238933	0	0.021872	0.0123138	0.0202817	0	0	0
chr1	243776972	243801044	-	0	0.0993584	0.0649951	0.25773	0	0.0216448	0.161469	0.0537252	0	0	0.0310845	0	0	0	0	0.0681772	0.114146	0.0150783	0	0.0184225	0	0	0.0277536	0.00910338	0.0112978	0	0	0	0	0.00951426	0.0070862	0	0	0	0	0	0	0	0.0836266	0	0.0546799	0	0	0	0	0
chr1	243776972	243828185	-	0	0	0	0	0	0.0865794	0	0	0	0	0.020723	0	0	0	0	0	0	0	0	0	0	0	0	0	0	0	0	0	0	0	0	0.0061247	0	0	0	0	0	0	0	0	0	0.0123138	0	0	0	0
chr1	243776972	243859018	-	0.0416497	0.0869386	0.0519961	0.118126	0.0207074	0.119047	0.0372621	0.0644702	0.104516	0.0810763	0.0725306	0	0.0268454	0.0760114	0.0668404	0.0681772	0.0872878	0.120626	0.0577619	0.122817	0	0	0.0185024	0	0	0	0.0291735	0	0	0.0475713	0.0566896	0.0857458	0	0.0136503	0.0709243	0.0680024	0	0	0.0597333	0	0.0656159	0	0	0.01261	0	0
chr1	243776972	244006584	-	0	0.173877	0.0779941	0.0859099	0.144951	0.0757569	0.0248414	0	0.0418063	0.189178	0.155423	0.0739788	0.161072	0.0434351	0.0286459	0	0.100717	0.180939	0.184838	0.190366	0	0	0.23128	0	0	0	0.019449	0.29646	0.0106835	0.0570855	0.106293	0.0489976	0.0325319	0.136503	0.0567394	0.136005	0.0457428	0	0.0836266	0.0210801	0.0437439	0.0369413	0.0608452	0.10088	0	0
chr1	243800912	243859018	-	0	0	0	0.0107387	0	0	0	0	0	0	0.0518076	0	0	0	0	0.0194792	0.0201433	0	0.0231048	0.0122817	0	0	0	0	0	0	0	0	0	0.0190285	0	0	0	0	0	0	0	0.00983547	0	0	0	0	0	0	0	0
chr1	243800912	244006584	-	0.0277665	0	0	0.0322162	0.0207074	0	0.0124207	0	0.0418063	0	0	0	0	0.17374	0	0	0.0335722	0	0.0635381	0.036845	0.143952	0	0.0185024	0	0	0	0	0	0.0106835	0	0	0	0	0	0.0283697	0	0	0	0.0238933	0	0.010936	0.0123138	0	0	0	0
chr1	243809194	244006584	-	0	0	0.246981	0	0	0	0	0	0	0.0135127	0	0	0	0	0	0.0292188	0.00671445	0	0.0173286	0	0	0	0	0	0	0	0	0	0	0	0.0070862	0	0	0	0	0	0	0.00983547	0	0	0	0	0	0	0	0
chr1	243828073	244006584	-	0	0.0496792	0	0	0	0	0	0	0	0	0	0	0	0	0	0	0	0	0	0.0122817	0	0	0	0	0	0	0	0	0	0	0	0	0	0	0	0	0	0	0	0	0.010936	0	0.0202817	0	0	0
chr1	243858892	243859018	-	0	0	0	0	0	0	0	0	0	0	0	0	0	0	0	0	0.00671445	0	0.00577619	0.0122817	0	0	0	0	0	0	0	0	0	0	0	0	0	0	0	0	0	0	0	0	0	0	0.0101409	0	0	0
chr1	243858892	244006584	-	0.0277665	0.0248396	0	0.0214775	0	0	0.0248414	0.0214901	0	0.0270254	0	0	0	0	0	0	0.00671445	0	0.00577619	0	0.0431856	0	0.0277536	0	0	0	0	0	0	0.0190285	0	0	0	0	0	0	0	0.0590128	0.0238933	0	0.021872	0	0.0101409	0.01261	0	0
chr1	24401808	24402763	-	0	0	0	0	0	0	0	0	0	0	0	0	0	0	0	0	0	0	0	0	0	0	0	0	0	0	0	0	0	0	0	0	0	0	0	0	0	0	0	0	0	0	0	0	0	0
chr1	24410957	24413317	-	0	0	0	0	0.0103537	0	0	0	0	0	0	0	0	0	0	0	0	0	0	0	0	0	0	0	0	0	0	0	0	0	0	0	0	0	0	0	0	0	0	0	0	0	0	0	0	0
chr1	244580929	244583598	-	0	0	0	0	0	0	0	0	0	0.256742	0	0	0	0	0	0	0	0	0	0	0	0	0	0	0	0	0	0	0	0	0	0	0	0	0	0	0	0	0	0	0	0	0	0	0	0
chr1	244582061	244583598	-	0	0.124198	0.012999	0	0.0414147	0	0.086945	0.0752152	0	0	0.0621691	0	0.0178969	0	0.248264	0.0292188	0	0	0	0.036845	0	0.0652243	0.0092512	0	0	0	0	0	0	0	0	0	0.016266	0	0.0141849	0	0	0	0.0119467	0	0	0.0123138	0	0	0	0
chr1	244640842	244643086	+	0	0	0	0	0	0	0.0993657	0	0	0	0	0	0	0	0	0	0	0	0	0	0	0	0	0	0	0	0	0	0	0	0	0	0	0	0	0	0	0	0	0	0	0	0	0	0.265439	0
chr1	244640842	244682000	+	0.0138832	0	0.220983	0	0	0	0.0124207	0	0	0	0	0	0	0	0	0	0	0	0	0	0	0	0	0	0	0	0	0	0	0	0	0	0	0	0	0	0	0	0	0	0	0	0	0	0	0
chr1	244715623	244724447	+	0	0.124198	0	0.0322162	0.0621221	0	0.086945	0.0322351	0	0.14864	0.0103615	0.0123298	0	0	0	0	0	0.143243	0.0866429	0.036845	0	0	0.0370048	0	0	0	0	0	0	0	0	0.0061247	0	0	0	0	0	0.0196709	0.0238933	0	0	0.0123138	0	0	0	0
chr1	245021312	245022143	-	0	0	0	0.0107387	0	0	0	0	0	0	0	0.0123298	0	0	0.152778	0	0	0	0	0	0	0	0.0277536	0	0	0	0	0	0	0	0	0	0	0	0	0	0	0	0	0	0	0	0.0304226	0	0	0
chr1	245165422	245180628	+	0	0	0	0	0.0103537	0	0.0621036	0	0	0	0	0	0	0.0542939	0.0381945	0.0194792	0	0	0.0346572	0	0	0	0.0185024	0	0	0	0.038898	0	0	0.00951426	0.0070862	0	0.016266	0	0.0283697	0.045335	0	0.0196709	0.0238933	0	0.010936	0.0123138	0	0	0	0
chr1	245165422	245222760	+	0	0	0.012999	0.0107387	0.0103537	0.0216448	0.0496829	0.0214901	0.0209031	0.202691	0.020723	0	0	0	0.0477432	0	0	0.0150783	0.00577619	0	0	0	0.0277536	0	0	0	0	0	0	0	0	0	0	0	0	0	0	0.00983547	0	0.0421602	0	0.0123138	0	0	0	0
chr1	245180543	245222760	+	0	0	0	0	0	0.0108224	0.124207	0.0322351	0	0	0	0	0	0	0	0.0194792	0	0	0.0173286	0	0	0	0	0	0	0	0	0	0	0	0	0	0	0	0	0	0	0.0196709	0	0	0	0	0	0.01261	0	0
chr1	245180543	245246990	+	0	0.0248396	0.0649951	0.0107387	0.0931831	0	0.0621036	0.0322351	0	0	0.0725306	0	0.0894847	0	0.0859377	0	0	0	0.0173286	0.116676	0	0	0.0555072	0	0	0	0	0	0	0	0	0.0244988	0	0	0	0	0.0571785	0	0.0597333	0	0	0.0369413	0	0	0	0
chr1	2452775	2453156	-	0	0	0	0	0.0621221	0.173159	0.0745243	0.0537252	0	0.0135127	0	0	0	0	0.0286459	0	0	0	0	0	0	0	0.0092512	0	0	0	0	0	0	0	0	0	0	0	0	0	0	0	0.03584	0	0.0328079	0	0	0	0	0
chr1	245765878	245775278	+	0	0	0	0	0	0	0	0	0	0	0	0	0	0	0	0	0	0	0	0	0	0	0	0	0	0	0	0	0	0	0	0	0.0325319	0	0	0	0	0	0	0	0	0	0	0	0	0
chr1	246021797	246093239	-	0	0.149038	0	0.0751712	0	0.0216448	0.149049	0.214901	0	0.0540508	0.0725306	0	0	0	0.00954863	0	0.127575	0	0	0.00614083	0	0	0.0555072	0	0	0	0	0	0	0	0	0	0	0	0	0	0	0.00983547	0	0	0	0.0123138	0	0	0	0
chr1	246078831	246093239	-	0.0277665	0.298075	0	0.193297	0.103537	0.0974018	0.0372621	0.204156	0	0.0405381	0.145061	0.110968	0	0.130305	0.0954863	0	0.114146	0	0	0.0184225	0	0	0.120266	0	0	0	0.0097245	0.0423514	0	0.0856283	0.198414	0	0	0	0.0141849	0.045335	0	0	0	0	0	0.0246276	0	0.01261	0	0
chr1	246490502	246498776	-	0.138832	0.0745188	0	0.150342	0	0.0216448	0.0745243	0.0429801	0.0627094	0.0405381	0.0518076	0	0.0178969	0.119447	0.0381945	0	0.335722	0	0.00577619	0.178084	0	0	0.0647584	0	0	0	0	0	0	0.0285428	0	0	0	0.109202	0.0283697	0	0	0	0.0119467	0	0.0437439	0	0	0	0	0
chr1	246754813	246755243	+	0.138832	0.235976	0.454966	0.0859099	0.0931831	0.119047	0.397463	0.0537252	0.0940641	0.283767	0.310845	0.123298	0.0536908	0	0	0	0	0.0376956	0.0115524	0.0552675	0.0143952	0	0.138768	0	0	0.0110785	0.019449	0	0	0.038057	0.0779482	0	0	0	0.099294	0.0226675	0	0.0786838	0.0238933	0	0.0328079	0.0246276	0	0.11349	0	0
chr1	246784730	246797889	+	0.0694162	0.124198	0.025998	0.0214775	0	0.108224	0.111786	0.0752152	0.0313547	0.0810763	0.0725306	0.0369894	0	0	0	0	0.0268578	0	0	0	0	0	0	0	0	0	0.0097245	0	0	0.038057	0	0	0	0	0	0	0	0	0	0	0	0	0	0	0	0
chr1	246890193	246903603	+	0	0.0993584	0	0.0751712	0	0	0	0.0429801	0	0	0.0103615	0	0.0805362	0.0325763	0	0.0876564	0	0	0	0.0122817	0	0	0	0	0	0	0	0	0	0	0.0425172	0	0	0	0	0.0226675	0	0	0	0	0	0	0	0	0	0
chr1	246890193	246907427	+	0	0	0	0	0	0	0.0124207	0	0	0	0	0	0	0.0108588	0	0.0292188	0.0402867	0.00753913	0	0	0	0	0	0	0	0	0	0	0	0	0	0	0	0	0	0	0	0	0	0	0	0	0	0	0	0
chr1	247039338	247040604	-	0.0555329	0.0372594	0.0649951	0.0644324	0	0	0.0124207	0.0429801	0	0.0405381	0.0725306	0.0863086	0	0.0108588	0	0.0194792	0.00671445	0	0.0231048	0	0	0	0.0185024	0	0.0225956	0	0	0	0.0106835	0	0	0.0244988	0.016266	0	0	0.045335	0	0.0196709	0	0	0.0328079	0.0246276	0	0	0	0
chr1	247322307	247323115	-	0	0.0124198	0	0.0751712	0	0	0.111786	0	0	0.0135127	0.0828921	0	0	0	0	0	0	0.0452348	0	0.0122817	0	0	0.111014	0	0	0	0	0	0	0.0285428	0	0	0.016266	0	0	0	0	0.0393419	0.0597333	0	0	0	0	0	0	0
chr1	24766661	24771734	+	0	0.136618	0	0.0107387	0	0	0	0	0.073161	0	0	0	0	0	0	0	0	0	0	0	0.0287904	0	0.0277536	0	0	0	0	0	0	0	0	0.0306235	0	0	0	0	0	0	0	0	0	0	0	0	0	0
chr1	248023918	248031365	+	0	0	0.038997	0.0966487	0	0	0.0248414	0	0	0	0	0	0.107382	0	0	0	0.0201433	0	0	0.116676	0	0	0	0	0	0.022157	0	0	0	0	0.0070862	0	0	0	0	0	0	0	0	0	0	0	0	0	0	0
chr1	24840803	24841057	+	0	0.186297	0	0.118126	0.0724757	0.194804	0.198731	0.182666	0	0.189178	0.559522	0.160287	0.214763	0.0434351	0	0.0194792	0.0537156	0.0980086	0.103971	0.0798308	0.0287904	0.114143	0.185024	0.0455169	0.056489	0.0553926	0.097245	0.0847028	0	0	0	0	0.016266	0.0955518	0.099294	0	0	0.0196709	0.10752	0.0421602	0.0328079	0	0.0202817	0.02522	0.151679	0
chr1	24840803	24859744	+	0	0	0	0.0107387	0	0	0	0	0	0	0	0	0	0	0	0	0	0	0	0	0	0	0	0	0.180765	0	0	0	0	0	0	0	0	0.0136503	0	0	0	0	0	0	0	0	0	0	0	0
chr1	24857707	24859744	+	0	0.173877	0	0.17182	0	0	0.0124207	0.0429801	0	0	0.124338	0.0123298	0	0.0108588	0	0.0779168	0.00671445	0.0150783	0.0231048	0.116676	0	0.163061	0.0370048	0.0364135	0.0112978	0	0.0097245	0.0211757	0	0.00951426	0	0	0	0	0.0851092	0.226675	0	0	0.03584	0	0	0.0123138	0.0101409	0.02522	0	0
chr1	24987209	24987887	+	0	0	0.155988	0.0644324	0.0207074	0	0.0745243	0	0	0	0.1347	0	0.0715877	0	0.124132	0.146094	0.0134289	0.060313	0.0231048	0	0	0	0.0832608	0	0	0	0	0	0.021367	0	0.0425172	0	0	0.0682513	0.0283697	0	0	0	0.167253	0	0.0328079	0	0	0.02522	0	0
chr1	24989150	24996806	+	0	0	0	0	0	0	0	0	0	0	0	0	0	0	0	0	0	0	0	0	0	0	0	0	0	0	0	0	0	0	0	0	0	0	0	0	0	0	0	0	0	0	0	0	0	0
chr1	2520064	2520344	+	0	0	0	0	0.144951	0	0	0	0	0	0	0	0	0	0	0	0	0	0	0	0	0	0	0	0	0	0	0	0	0	0	0	0	0	0	0	0	0	0	0	0	0	0	0	0	0
chr1	25553932	25554726	-	0.0138832	0.062099	0.038997	0.0751712	0	0	0.0124207	0.0859602	0.0104516	0	0.0518076	0.0863086	0.0715877	0.0108588	0.0190973	0.0779168	0.0335722	0.0904695	0.0115524	0.0307041	0	0	0.0370048	0	0	0	0	0	0	0	0	0	0.113862	0	0	0.113337	0	0.00983547	0.03584	0	0.021872	0.0369413	0	0	0	0
chr1	25666964	25669564	+	0.0277665	0.136618	0	0.0966487	0	0	0	0.0214901	0.0104516	0	0.145061	0	0	0	0	0	0.00671445	0.0452348	0	0.0491266	0	0	0.111014	0	0	0	0	0	0	0.00951426	0.0141724	0	0	0.0273005	0	0	0	0	0.0955732	0.0210801	0	0.0123138	0	0	0	0
chr1	25666964	25678184	+	0.194365	0.596151	0.0649951	0.193297	0.031061	0.0432897	0.211152	0.214901	0.13587	0	0.020723	0.0986384	0.375836	0	0	0.136354	0	0	0.00577619	0.0307041	0	0	0.120266	0	0	0	0	0	0	0.104657	0	0.0122494	0	0.0273005	0.0141849	0.0226675	0.0228714	0	0	0	0	0	0.0101409	0.01261	0	0
chr1	25678116	25679465	+	0.0138832	0	0.0519961	0.0966487	0	0.0324673	0.161469	0.0214901	0.114967	0	0.103615	0.0369894	0	0.0108588	0.0190973	0.0876564	0.0470011	0.0150783	0.00577619	0	0.0143952	0	0.0370048	0	0	0	0	0.0423514	0	0.038057	0	0.0367482	0	0.0409508	0	0	0	0.0590128	0.0597333	0.0210801	0.0328079	0	0	0	0	0
chr1	25678116	25683344	+	0	0	0.0649951	0.042955	0	0	0.0496829	0	0	0	0.0621691	0.0123298	0	0.0760114	0	0.00973961	0	0.0376956	0.0173286	0.0122817	0	0	0.0832608	0	0	0	0	0	0	0	0.155896	0	0	0	0.0709243	0	0	0.0590128	0.0119467	0	0	0.0246276	0	0	0	0
chr1	25773252	25783322	+	0	0	0	0	0	0	0	0	0	0	0	0	0	0	0	0	0	0	0	0.00614083	0	0	0	0	0	0	0	0	0	0	0.0070862	0	0	0	0	0	0	0	0	0	0	0	0	0	0	0
chr1	25773252	25785383	+	0	0.0248396	0.012999	0	0	0.0757569	0.0248414	0	0	0	0.0103615	0.135628	0	0	0	0	0	0	0.0231048	0	0	0	0	0	0	0	0	0	0	0	0	0	0	0.0273005	0	0	0	0	0	0	0	0	0	0	0	0
chr1	25775298	25780873	+	0	0	0	0	0	0	0	0	0	0	0	0	0	0	0	0	0	0	0	0	0	0	0	0	0	0	0	0	0	0	0	0	0	0	0	0	0	0	0	0	0	0	0	0	0	0
chr1	25775298	25783322	+	0	0.0124198	0	0	0.0207074	0	0.0124207	0	0	0	0	0	0	0	0	0	0.0134289	0.0452348	0.0462095	0	0	0	0.0092512	0	0	0	0	0	0	0	0.0141724	0	0	0	0	0.0226675	0	0	0	0	0	0	0	0	0	0
chr1	25775298	25785383	+	0	0.0124198	0	0.0107387	0.0103537	0	0	0	0	0	0	0	0	0	0	0	0.00671445	0	0	0.0122817	0	0	0	0.00910338	0	0	0.0291735	0	0	0	0	0	0	0	0	0	0	0	0	0	0	0	0	0	0	0
chr1	26230304	26231154	-	0	0	0	0	0	0	0	0	0	0	0	0	0	0	0	0	0	0	0	0	0	0	0	0	0	0	0	0	0	0	0	0	0	0	0	0	0	0	0	0	0	0	0	0	0	0
chr1	26299048	26301141	-	0.0694162	0	0	0.0107387	0.0103537	0	0	0.0214901	0	0	0.113977	0	0	0	0	0	0.0470011	0	0	0	0	0	0	0	0	0	0	0	0	0	0	0	0	0	0	0	0	0	0	0	0	0	0.0202817	0.02522	0	0
chr1	26310436	26311019	-	0	0.124198	0	0	0	0	0.0372621	0	0	0	0	0	0	0	0	0	0	0	0	0	0	0	0	0	0	0	0	0	0	0	0	0	0	0.0136503	0	0	0	0	0	0	0	0	0	0	0	0
chr1	26314721	26317354	-	0	0.0124198	0	0.042955	0	0	0	0.0322351	0	0	0	0	0	0	0	0	0	0	0	0	0	0	0.129517	0	0	0	0	0	0	0	0	0	0	0	0	0	0	0	0	0	0	0	0	0	0	0
chr1	26584087	26586293	+	0	0.360174	0	0.042955	0	0.0216448	0.086945	0.0537252	0	0	0.0621691	0.123298	0.125279	0.195458	0	0.467501	0.0671445	0.0904695	0.0808667	0.0982533	0.244718	0	0.166522	0.00910338	0.056489	0.0775497	0	0.0105879	0	0.104657	0.0283448	0	0	0	0.0283697	0	0.0114357	0.0590128	0	0	0	0	0.0304226	0.02522	0	0.0200933
chr1	26610632	26620822	-	0	0	0	0	0	0	0	0	0	0	0	0	0	0	0	0	0	0	0	0	0	0	0	0	0	0.387748	0	0	0	0	0	0	0	0	0	0	0	0	0	0	0	0	0	0	0	0
chr1	26620695	26624553	-	0.0277665	0.0496792	0	0.0107387	0.0103537	0.108224	0.111786	0.0537252	0.0104516	0	0.0621691	0.0739788	0	0	0	0.00973961	0.0134289	0	0	0.0122817	0	0	0	0	0	0	0	0	0	0	0	0	0	0.0136503	0	0	0	0.00983547	0	0	0	0.0123138	0.0101409	0.01261	0	0
chr1	26772806	26774151	+	0.0694162	0.322915	0.428967	0.246991	0.0724757	0.0541121	0.161469	0.515761	0.073161	0.0810763	0.445545	0.320575	0.187918	0.0108588	0.200521	0.24349	0.214862	0.188478	0.0346572	0.116676	0.201533	0.211979	0.0832608	0.0546203	0.0903824	0.188335	0.0097245	0	0	0.104657	0.191327	0.146993	0.130128	0	0.0567394	0	0.0114357	0.177039	0.525653	0.0948605	0.131232	0.0615689	0.0608452	0.0504399	0	0
chr1	26784281	26786635	+	0	0.248396	0	0.0644324	0.031061	0	0.0372621	0.204156	0	0	0.041446	0.209607	0	0	0	0	0	0	0	0.0122817	0	0	0.111014	0	0.429316	0.265885	0	0	0	0	0.0070862	0	0	0	0	0.113337	0	0.0393419	0.0238933	0	0.021872	0	0	0	0	0
chr1	27056141	27059283	+	0	0.161457	0.116991	0.107387	0.144951	0.0757569	0	0	0	0	0.196869	0.0493192	0.00894846	0	0.0477432	0.0292188	0.0671445	0.0452348	0.0981953	0.128957	0.0575807	0	0.0277536	0	0.056489	0.110785	0.165317	0	0	0	0.0425172	0.0673717	0.0650639	0.0409508	0.170218	0	0	0.0491774	0	0	0.021872	0.0246276	0.0811269	0.02522	0	0
chr1	27120603	27121725	+	0	0	0	0	0	0	0	0.010745	0	0	0	0	0	0	0	0	0	0	0	0	0	0	0.0370048	0	0.0225956	0	0	0	0	0	0	0	0	0	0	0	0	0	0	0	0	0	0	0	0	0
chr1	27267947	27268309	+	0	0.0745188	0.0649951	0.0859099	0.144951	0.129869	0.149049	0.204156	0.0522578	0.243229	0.0828921	0.0246596	0.0805362	0.0108588	0	0.233751	0.114146	0.0301565	0.0462095	0.0429858	0	0.0326122	0.0740096	0.0546203	0	0.0553926	0.077796	0	0.341872	0.0761141	0.0637758	0.134743	0.0325319	0.0273005	0.0141849	0	0	0	0.0477866	0.0316202	0	0	0.0304226	0.01261	0	0
chr1	27269150	27269556	+	0.805228	2.04927	0.909931	1.35308	0.414147	1.04977	1.00608	1.39685	0.86748	1.31073	1.51278	0.60416	0.733774	0.597233	0.0859377	0.49672	0.315579	0.105548	0.0808667	0.350027	0.0863711	0.37504	0.407053	0.273101	0.0677868	0.343434	0.486225	0.529393	0.555542	0.646969	0.262189	0.447103	0.276521	0.122852	0.113479	0.045335	0.0571785	0.0491774	0.32256	0.337282	0.142168	0.19702	0.212958	0.441349	0.265439	0
chr1	27432375	27436268	-	0.0277665	0.0869386	0.142989	0.0107387	0	0	0	0	0	0	0.103615	0	0	0	0	0	0.00671445	0	0.028881	0.0122817	0	0.619631	0.0092512	0	0	0	0.0486225	0	0	0.1332	0.0212586	0.0061247	0	0.0136503	0.0709243	0	0	0	0.0597333	0	0	0.0369413	0	0	0	0
chr1	27440316	27440777	-	0	0.186297	0.0909931	0	0.0207074	0.0108224	0	0	0.0104516	0.0135127	0.0103615	0.0246596	0	0	0	0	0	0	0	0.0245633	0	0	0	0	0.0338934	0	0	0	0	0	0	0.0306235	0	0	0	0.045335	0	0	0	0	0	0	0	0	0	0
chr1	27660772	27661840	+	0	0	0	0	0	0	0	0	0	0	0	0	0	0	0	0	0	0	0	0	0	0	0	0	0	0	0	0	0	0	0	0	0	0	0	0	0	0	0	0	0	0	0	0	0	0
chr1	27682516	27682991	-	0	0.0248396	0.012999	0	0.031061	0	0	0	0	0	0.0103615	0	0	0.152023	0	0	0	0	0	0.00614083	0	0	0	0	0	0	0.019449	0	0	0.00951426	0	0	0	0	0	0	0	0	0	0	0	0	0	0.02522	0	0
chr1	27684909	27685357	-	0	0	0	0	0	0	0	0	0	0	0	0	0	0	0	0	0	0	0	0	0.158347	0	0	0	0	0	0	0	0	0	0	0	0	0	0	0	0	0	0	0	0	0	0	0	0	0
chr1	28075578	28081841	+	0	0.161457	0.0519961	0.322162	0.0207074	0.0324673	0.136628	0.0644702	0.0104516	0.216203	0.248676	0.0493192	0.0268454	0.0108588	0.200521	0.0194792	0.0134289	0.0226174	0.0115524	0.00614083	0	0.0326122	0.111014	0	0.0112978	0.0886282	0	0	0	0.1332	0	0	0	0.0273005	0	0.0906699	0.0114357	0.0590128	0.0119467	0	0.010936	0.0246276	0	0	0	0
chr1	28116072	28120143	+	0.0555329	0.385014	0.025998	0.322162	0.0517684	0.0324673	0.260835	0.182666	0.0313547	0	0.155423	0.147958	0.161072	0.0760114	0.0954863	0	0.134289	0.150783	0.0462095	0.178084	0.0287904	0.0489182	0.166522	0.0364135	0.0112978	0	0.0486225	0	0	0.038057	0.0141724	0.0306235	0.016266	0.0273005	0.0425546	0.0680024	0	0	0.10752	0.126481	0.0765519	0.0492551	0.0811269	0.11349	0	0
chr1	28167524	28169841	+	0.0555329	0.0124198	0.025998	0.0322162	0	0	0	0	0	0	0.145061	0	0	0	0	0	0	0	0.0519857	0.0307041	0	0	0	0	0	0	0	0	0	0.00951426	0	0.0122494	0	0.0409508	0	0	0	0	0	0	0	0	0	0	0	0
chr1	28223515	28224218	-	0	0	0	0	0	0	0	0	0	0	0.020723	0	0	0	0	0	0	0.00753913	0	0	0	0	0	0	0	0	0	0	0	0	0.127552	0	0	0	0	0	0	0	0	0	0	0	0	0	0	0
chr1	28337457	28343750	-	0	0.0993584	0.0649951	0	0	0	0.124207	0	0	0	0.041446	0	0.0536908	0.0217176	0	0	0.0268578	0	0.0115524	0	0	0	0	0	0	0	0	0	0	0	0	0	0.016266	0	0	0	0	0	0.03584	0	0	0.0123138	0	0	0	0
chr1	28354299	28384605	-	0	0	0	0	0	0	0	0	0.0104516	0	0	0	0	0	0	0	0	0	0	0.00614083	0	0	0.0092512	0	0	0	0	0	0.106835	0	0	0	0.0325319	0	0.0567394	0	0	0.0196709	0	0	0.0437439	0	0.0101409	0	0	0
chr1	28362054	28374937	-	0	0	0	0	0	0.0324673	0	0	0.0522578	0.135127	0	0	0	0	0	0.204532	0.0872878	0	0	0	0	0	0	0	0	0	0.0097245	0	0	0.0856283	0	0	0.0813299	0	0	0	0	0	0.0119467	0	0.021872	0	0	0	0	0
chr1	28362054	28384605	-	0.111066	0.149038	0	0.0322162	0	0.0324673	0.0248414	0	0.0104516	0.270254	0.0621691	0	0.0268454	0.141164	0	0.272709	0.100717	0.0904695	0.236824	0.128957	0	0.163061	0.0277536	0	0.0112978	0	0.10697	0.0317636	0	0	0	0.0122494	0	0	0.0425546	0	0.0114357	0.00983547	0.03584	0	0.0874879	0.0123138	0	0.18915	0	0
chr1	28365349	28384605	-	0	0.0124198	0	0	0	0	0	0	0	0	0.0103615	0	0	0	0	0	0	0	0	0	0	0	0	0	0	0	0	0	0	0	0	0	0	0	0	0	0	0	0	0	0	0	0	0	0	0
chr1	28800065	28800663	+	0	0.0372594	0.0519961	0	0	0.0865794	0.0745243	0	0.0313547	0	0	0	0	0	0	0	0	0	0.0115524	0	0	0	0	0	0	0	0	0	0	0.0475713	0	0	0	0.0409508	0.0709243	0	0.0800499	0.0491774	0	0	0.010936	0	0.0101409	0	0	0
chr1	28800065	28802803	+	0	0.136618	0.116991	0.0107387	0	0.119047	0	0.0429801	0	0.0270254	0.0621691	0.0986384	0.0894847	0.0217176	0.00954863	0.0389584	0.0537156	0	0	0.0798308	0	0	0.0832608	0	0	0.0553926	0.058347	0	0.0320505	0.0856283	0.0283448	0.0367482	0.146394	0.0819015	0.113479	0	0	0.0786838	0.0238933	0	0.0328079	0.0246276	0.0507043	0	0	0
chr1	28800065	28807116	+	0	0.0496792	0	0.042955	0.0414147	0.0108224	0.0496829	0	0	0.283767	0.0310845	0	0.187918	0	0.0572918	0	0	0.0150783	0.028881	0.0307041	0	0	0.111014	0	0	0	0.019449	0	0	0.0475713	0	0	0	0	0	0	0	0	0	0	0	0.0369413	0.0202817	0.01261	0	0
chr1	28802618	28807116	+	0.0416497	0.124198	0	0	0.0103537	0	0.086945	0	0.0104516	0.121614	0.103615	0	0	0	0	0	0	0	0.0519857	0	0	0	0.0370048	0.00910338	0	0	0	0	0	0	0.0283448	0	0	0.0136503	0.127664	0	0	0.00983547	0.0119467	0	0.010936	0	0	0	0	0
chr1	28817462	28819603	+	0	0.0248396	0	0	0	0	0	0	0	0	0.0103615	0	0.143175	0	0	0	0.0134289	0	0	0	0	0	0	0	0	0	0	0	0	0	0	0.0061247	0	0	0.0141849	0	0.0114357	0	0.0477866	0	0	0	0	0	0	0
chr1	28818161	28819603	+	0	0.0124198	0	0	0	0	0	0	0	0	0.020723	0	0	0	0	0	0	0.0226174	0	0.0122817	0	0	0	0	0	0	0	0	0	0.0285428	0	0	0	0	0	0	0	0	0	0	0	0	0	0	0	0
chr1	28887144	28887910	+	0	0	0	0	0	0.0649345	0	0.0214901	0.0104516	0	0	0	0	0	0	0.00973961	0.0134289	0	0	0	0	0	0.0092512	0	0	0	0	0	0	0.00951426	0	0.0061247	0	0	0	0	0	0	0	0	0.010936	0	0	0	0	0
chr1	28939758	28948677	-	0	0	0	0.0214775	0	0	0.124207	0.0322351	0	0	0	0	0.178969	0	0	0	0	0.00753913	0	0	0	0	0	0	0	0	0	0	0	0	0	0	0	0	0	0	0	0	0	0	0.010936	0.0123138	0	0	0	0
chr1	29018096	29023596	+	0	0	0	0	0	0	0	0.12894	0	0	0	0	0	0	0	0	0	0	0	0	0	0	0	0	0	0	0	0	0	0	0	0	0.016266	0	0	0	0	0	0	0	0	0	0	0	0	0
chr1	29068914	29070498	+	0.0694162	0.248396	0.155988	0.193297	0.103537	0.281383	0.360201	0.0752152	0.188128	0.175665	0.0932536	0.234266	0	0	0	0	0.0268578	0.0980086	0.0173286	0.0921124	0.0431856	0.0978365	0.212778	0.0637237	0.0338934	0.0332356	0.077796	0.0423514	0	0.0190285	0	0.0428729	0	0.0273005	0	0	0.0114357	0	0.0597333	0	0.0328079	0.0123138	0.0405635	0	0	0
chr1	29313942	29314417	+	0.0555329	0	0	0	0.031061	0.140691	0	0.0214901	0	0	0	0	0	0	0	0	0	0.0150783	0	0	0	0	0.0185024	0.0273101	0	0	0	0	0	0	0	0.0673717	0	0.0273005	0	0.0680024	0	0	0	0	0	0	0	0.02522	0	0
chr1	29313942	29323831	+	0	0	0	0	0	0	0	0	0	0	0	0	0	0	0	0	0	0	0	0	0	0	0	0	0	0	0	0	0.0747845	0	0	0	0	0	0	0	0	0	0	0	0	0	0	0.02522	0	0
chr1	29313942	29338419	+	0	0	0	0	0	0	0	0	0	0	0	0	0	0	0	0	0	0	0	0	0	0	0	0	0	0	0	0	0	0	0	0	0	0	0	0	0	0	0	0	0	0	0	0	0	0
chr1	29319841	29323831	+	0	0	0	0	0	0	0	0	0	0	0	0.0123298	0	0	0	0	0	0	0	0	0	0	0	0	0.46321	0	0	0	0	0	0	0	0	0.0273005	0	0	0	0	0	0	0	0	0	0	0	0
chr1	29319841	29344954	+	0	0	0	0.0322162	0	0	0.0124207	0	0	0.094589	0.0103615	0	0	0	0	0	0	0	0	0.00614083	0.0863711	0	0	0	0	0.177256	0	0	0	0	0	0	0	0	0	0	0	0	0	0	0	0	0	0	0	0
chr1	29362337	29365938	+	0	0.260816	0.038997	0.42955	0.031061	0	0	0.193411	0	0.0405381	0	0.0123298	0.0805362	0	0	0.048698	0.0470011	0	0	0.0921124	0	0.0652243	0	0	0	0	0	0	0	0.0570855	0.106293	0.0183741	0	0	0	0.045335	0	0.0295064	0.0238933	0	0.0328079	0.0615689	0.0304226	0	0	0
chr1	29362337	29379824	+	0	0.124198	0.038997	0.150342	0	0	0.0248414	0.0214901	0	0.0270254	0	0	0	0	0	0	0	0	0	0.036845	0.0143952	0	0	0.0182068	0	0	0	0	0	0	0.0070862	0	0	0	0	0	0	0	0.0119467	0	0	0.0123138	0	0	0	0
chr1	29362337	29391670	+	0	0	0	0	0	0	0	0	0	0.0540508	0	0	0	0	0	0	0.00671445	0	0.00577619	0.0245633	0	0	0	0	0	0.0332356	0	0	0	0	0	0	0.0325319	0	0	0	0	0.00983547	0	0	0	0	0	0.01261	0	0
chr1	29362337	29424447	+	0	0	0	0	0	0	0	0	0	0	0	0	0	0	0	0	0	0	0	0	0	0	0	0	0	0	0	0	0	0	0	0	0	0	0	0	0	0	0	0	0	0	0	0	0	0
chr1	29385100	29424447	+	0	0	0	0	0	0	0	0	0	0	0	0	0	0	0	0	0	0	0	0	0	0	0	0	0	0.265885	0	0	0	0	0	0	0	0	0	0	0	0	0	0	0.021872	0	0	0	0	0
chr1	29481207	29481422	-	0.0971826	1.96233	0.649951	0.998703	0.269196	0.6277	0.683139	0.730662	0.209031	0.337818	0.725306	0.382224	0.23266	0.325763	0.0286459	0.116875	0.221577	0.248791	0.1213	0.0921124	0	0.45657	0.767849	0.127447	0.0790846	0.155099	0.155592	0.127054	0	0.114171	0.162983	0.202115	0.16266	0.191104	0.241143	0.204007	0.0228714	0.0983547	0.406186	0.0632403	0.120296	0.0738827	0.131831	0.277419	0	0
chr1	31350538	31351469	-	0.111066	0	0	0	0	0	0	0	0	0	0	0	0	0	0	0	0	0	0	0	0	0	0	0	0	0	0	0	0	0	0	0	0	0	0	0	0	0	0	0	0	0	0	0	0	0
chr1	31413997	31414970	-	0	0.0372594	0	0.0751712	0	0	0.0124207	0	0	0	0.0828921	0	0	0	0	0	0.0134289	0	0	0	0	0	0.0277536	0	0	0	0	0	0	0	0	0	0	0	0	0	0	0	0.0955732	0	0	0	0	0	0	0
chr1	31437520	31454252	-	0	0.0496792	0	0	0.0207074	0.0108224	0	0	0	0	0.0310845	0	0	0	0	0	0	0.060313	0	0	0	0	0	0.00910338	0	0	0	0	0	0	0	0	0	0	0	0	0	0	0	0	0.021872	0.0246276	0.0101409	0	0	0
chr1	31465236	31468067	-	0.0138832	0.235976	0.207984	0.354378	0.11389	0.367962	0.260835	0.279371	0.0627094	0.554021	0.507714	0.123298	0.11633	0	0	0.0194792	0.0402867	0.0904695	0.0346572	0.0798308	0.0719759	0.0815304	0.23128	0.00910338	0.056489	0.144021	0.136143	0.105879	0.160252	0.142714	0.0212586	0	0.195192	0.0819015	0.0283697	0.0226675	0	0.0590128	0.0836266	0.0632403	0.131232	0	0	0.0504399	0	0
chr1	31465236	31479949	-	0.0138832	0.173877	0.0909931	0.161081	0.0828294	0.270561	0.273256	0.10745	0.13587	0.567534	0.1347	0.160287	0.0536908	0	0.0190973	0.0584376	0.107431	0.0904695	0.103971	0.135098	0	0.0489182	0.166522	0	0	0	0	0.14823	0	0.0285428	0	0	0	0	0.0567394	0	0	0.0295064	0.0477866	0	0	0.0246276	0.0405635	0.0378299	0	0
chr1	31478699	31479949	-	0	0.161457	0.012999	0	0.0103537	0.0216448	0.0496829	0	0	0.0270254	0.020723	0	0	0.0760114	0	0	0	0.00753913	0	0.0184225	0	0	0	0.0455169	0	0	0	0	0	0	0	0	0	0	0	0	0	0	0.0238933	0	0	0.0123138	0	0	0	0
chr1	31532050	31532424	-	0	0.0993584	0	0.107387	0	0	0.086945	0.0859602	0.0418063	0.0135127	0.0310845	0.0246596	0.0715877	0	0	0.048698	0	0.0226174	0	0.00614083	0	0.0163061	0	0	0	0	0	0.0105879	0	0.0190285	0	0	0	0.0136503	0	0	0	0	0.0477866	0	0	0	0.0101409	0	0	0
chr1	31656663	31661034	-	0	0	0	0	0	0	0	0	0	0	0	0	0	0	0	0	0	0	0	0	0	0	0	0	0	0	0	0	0	0.00951426	0	0	0	0	0	0	0	0	0	0	0	0	0	0	0	0
chr1	31740717	31764853	-	0	0.0869386	0	0	0.0207074	0	0	0.0429801	0	0.0270254	0.0518076	0	0	0	0	0.360365	0	0	0	0.036845	0	0	0	0	0	0	0	0	0	0	0	0	0	0	0	0	0	0	0	0	0	0	0	0	0	0
chr1	31810021	31811895	+	0	0	0.012999	0	0	0	0.0124207	0.0322351	0	0.0675636	0	0.0123298	0	0	0	0.185052	0	0	0	0	0	0	0.0370048	0	0	0	0	0	0	0	0	0.0122494	0	0	0	0.0226675	0	0	0	0	0	0	0	0	0	0
chr1	31810021	31821821	+	0.0138832	0.273236	0.220983	0.107387	0.0414147	0.0324673	0.161469	0.17192	0.0209031	0	0.0932536	0.0863086	0.0447423	0.141164	0	0	0.0335722	0.0678521	0.0462095	0	0	0	0.0555072	0.0182068	0.0225956	0	0.0680715	0.0105879	0.0106835	0	0.0283448	0	0	0	0.0851092	0.18134	0	0.00983547	0.03584	0	0	0	0.0101409	0.13871	0	0
chr1	31819486	31821821	+	0.111066	0.186297	0.207984	0.0751712	0	0	0.0496829	0.0322351	0	0	0.0310845	0	0	0.184599	0	0	0.06043	0	0	0	0	0	0.0740096	0	0	0	0	0	0	0	0.0212586	0	0	0	0	0	0	0.0196709	0.0119467	0	0	0	0	0	0	0.0100467
chr1	32049061	32051086	+	0.499796	0.583731	0.831937	0.601369	0.207074	0.551943	0.459567	0.558742	0.428514	0.513483	0.176146	0.221936	0	0	0.0286459	0	0	0	0	0	0	0	0.0185024	0	0	0	0	0	0	0	0	0	0	0	0	0	0	0	0	0	0	0	0	0.01261	0	0
chr1	32375638	32377427	-	0	0	0	0	0	0	0	0	0	0	0	0	0	0	0	0	0	0	0	0	0	0	0	0	0	0	0	0	0	0	0	0	0	0	0	0	0	0	0	0	0	0	0	0	0	0
chr1	32381495	32385259	-	0.305431	1.39102	0.38997	0.859099	0.186366	0.541121	0.583774	0.526506	0.355353	0.364843	0.518076	0.579501	0.34899	0.119447	0.0572918	0.331147	0.201433	0.241252	0.196391	0.245633	0.0287904	0	0.342294	0.072827	0	0.0332356	0.077796	0.14823	0.0534175	0.285428	0.134638	0.128619	0.0325319	0.0136503	0.0425546	0	0.0686142	0.206545	0.167253	0.0105401	0.240592	0.0985102	0.111549	0.18915	0.11376	0
chr1	32384570	32385259	-	0	0.0496792	0	0	0	0	0	0	0	0	0.103615	0	0	0	0	0	0	0	0	0	0	0	0	0.0182068	0	0	0	0	0	0	0	0	0	0	0	0	0	0	0.0238933	0	0	0	0	0	0	0
chr1	32495898	32498935	+	0	0.0993584	0.103992	0	0	0	0.0248414	0	0.0104516	0	0	0	0	0	0	0	0	0	0.0173286	0.0245633	0	0	0	0	0	0	0.0291735	0.0211757	0	0	0	0	0	0	0.099294	0	0	0	0	0.0105401	0.0437439	0	0	0	0	0
chr1	32495898	32510991	+	0	0	0.272979	0.0214775	0	0	0	0	0.0522578	0	0	0	0	0	0	0	0	0	0.0173286	0	0	0.0163061	0.0277536	0	0	0	0	0	0	0	0	0.0061247	0	0	0	0	0	0	0.0238933	0	0	0	0	0	0	0
chr1	32502510	32504220	+	0.0416497	0.124198	0	0.0214775	0.031061	0.303028	0.149049	0.204156	0.13587	0	0.186507	0	0	0	0	0	0	0	0	0.0307041	0	0	0.0370048	0	0	0	0.0291735	0	0	0.038057	0	0	0	0	0	0	0.0457428	0	0.0716799	0	0.0328079	0.0246276	0.0101409	0.0504399	0	0
chr1	32502510	32505174	+	0	0	0	0	0.0207074	0	0.0621036	0	0	0	0.020723	0	0	0	0	0	0	0	0	0.0921124	0	0	0	0	0	0	0	0	0	0	0	0	0	0	0	0	0	0	0	0	0	0	0	0	0	0
chr1	32503435	32504220	+	0	0	0	0	0	0	0	0	0	0	0	0.135628	0	0	0	0	0	0	0	0	0	0	0	0	0	0	0	0	0	0	0	0	0	0	0	0	0	0	0	0	0	0	0	0	0	0
chr1	32540551	32566163	+	0	0	0	0.0107387	0	0	0	0	0.0418063	0	0	0	0	0	0	0	0	0	0	0	0	0	0.0092512	0	0.293743	0	0	0	0	0	0	0	0	0	0	0	0	0	0	0	0	0	0	0	0	0
chr1	32625000	32627647	+	0	0	0	0	0	0	0	0	0	0	0	0	0	0	0	0	0	0	0	0	0	0	0	0	0	0	0	0	0	0	0.127552	0	0	0	0	0	0	0	0	0	0	0	0	0	0	0
chr1	32653554	32655850	+	0	0	0.12999	0.118126	0.0414147	0.0108224	0	0.010745	0	0	0	0	0	0	0	0	0	0	0	0	0	0	0	0	0	0	0	0	0	0	0	0	0	0	0.0141849	0	0	0	0	0.0210801	0	0	0	0	0	0
chr1	32689634	32690076	+	0	0.0496792	0.0779941	0.0322162	0	0	0.111786	0.161175	0.104516	0	0.0518076	0	0.0984331	0	0	0	0.0335722	0.00753913	0	0.184225	0	0	0.0555072	0.0637237	0	0	0.0097245	0	0	0.00951426	0	0	0	0.0409508	0	0	0	0.0885193	0	0.0210801	0	0	0	0.02522	0	0
chr1	32694099	32694809	+	0	0.0124198	0	0	0.0207074	0	0	0.0537252	0	0	0	0	0	0	0.0190973	0	0	0	0	0	0	0	0.0092512	0	0	0	0	0	0	0	0	0	0	0	0	0	0	0	0	0	0.021872	0	0	0	0	0
chr1	32790079	32793278	+	0	0.124198	0	0	0	0	0.0248414	0	0	0	0	0	0	0	0	0	0	0	0	0	0	0	0	0	0	0	0	0	0	0	0	0	0	0	0	0	0	0	0	0	0	0	0	0.0378299	0	0
chr1	32792539	32793278	+	0.0416497	0.149038	0.038997	0.0751712	0	0.0974018	0.0745243	0.0644702	0	0	0.0310845	0.0246596	0	0	0	0	0.0537156	0	0.00577619	0	0	0	0.0185024	0.00910338	0	0	0.019449	0	0	0	0.0070862	0	0	0.0136503	0	0	0	0	0	0	0	0	0	0	0	0
chr1	33058531	33059355	+	0	0.149038	0.298977	0.139604	0	0.140691	0.136628	0.0322351	0.13587	0	0.113977	0.0369894	0.0178969	0.0868702	0.0668404	0.00973961	0.0470011	0.105548	0	0.110535	0	0	0.046256	0.00910338	0	0	0.019449	0	0.149569	0	0	0.061247	0	0	0	0	0.0228714	0.00983547	0	0	0	0.0123138	0	0	0	0
chr1	33058531	33060824	+	0	0	0	0	0.0103537	0	0	0	0.0940641	0	0	0	0	0	0	0	0	0	0	0	0	0	0	0	0	0	0	0	0	0	0	0	0	0	0	0	0	0	0	0	0.0328079	0	0	0	0	0
chr1	33097427	33100393	-	0	0.0869386	0	0	0	0	0	0	0.0313547	0.0810763	0.041446	0	0.0447423	0.0108588	0	0	0	0	0.00577619	0	0	0	0.0370048	0	0	0	0	0	0	0	0	0	0.16266	0	0	0	0	0	0	0	0	0	0	0	0	0
chr1	33099245	33100393	-	0	0	0	0	0	0	0	0	0	0	0	0	0.0715877	0	0	0	0	0	0	0	0	0	0	0	0	0	0	0	0	0	0	0	0	0.0955518	0	0	0	0	0	0	0	0	0	0	0	0
chr1	33149610	33149983	-	0.0277665	0.136618	0.025998	0	0.0724757	0.173159	0.111786	0.268626	0.0940641	0.0405381	0.300484	0.221936	0	0	0.0859377	0.0292188	0	0	0	0	0	0.0326122	0.0555072	0	0	0.0553926	0	0	0	0	0	0	0	0	0	0	0	0	0.0477866	0	0.0656159	0	0	0	0	0
chr1	33160465	33161645	-	0	0	0	0	0.0207074	0	0.0124207	0.010745	0	0	0	0.160287	0	0	0	0	0	0	0.00577619	0	0	0	0	0	0	0	0	0	0	0.00951426	0	0	0	0	0	0	0	0	0	0	0	0	0	0	0	0
chr1	33276191	33276658	-	0.0138832	0.0372594	0	0	0	0.0649345	0.0496829	0	0	0	0	0	0	0	0	0	0	0	0	0	0	0	0.0185024	0	0	0	0	0	0	0.0285428	0	0	0	0	0	0	0	0	0	0	0	0	0	0	0	0
chr1	33290913	33295668	+	0	0.149038	0	0.0966487	0	0.0216448	0.0372621	0.0752152	0	0.472945	0	0	0	0	0	0.0194792	0	0.00753913	0.0115524	0	0	0.0163061	0.046256	0	0	0	0	0	0	0	0	0	0.0325319	0	0	0	0	0	0.0119467	0	0.0656159	0	0	0	0	0
chr1	33290913	33318767	+	0	0	0	0	0	0	0	0	0	0	0	0	0	0	0	0	0	0	0	0	0	0	0	0	0	0	0	0	0	0	0	0	0	0	0	0	0	0	0	0	0	0	0	0	0	0
chr1	33407852	33415375	-	0	0.0372594	0	0.0107387	0	0	0	0.0322351	0	0	0	0	0	0	0	0	0	0	0	0.0122817	0	0	0.0092512	0	0	0	0	0	0	0	0	0	0	0	0	0	0	0	0	0	0	0	0	0	0	0
chr1	33409619	33411229	-	0.0971826	0.062099	0	0.0536937	0	0.0108224	0.0621036	0	0	0	0	0.0123298	0	0	0	0	0	0	0	0	0	0	0.0647584	0	0.0112978	0	0	0	0	0	0.106293	0	0	0	0	0	0	0	0	0	0	0	0	0	0	0
chr1	33413822	33415375	-	0.222132	1.2544	0.53296	1.60007	0.176012	0.205626	0.720402	1.1927	0.13587	0.432407	0.54916	1.12201	0.483217	0.347481	0.534724	1.24667	0.100717	0.0527739	0.0115524	0.0491266	0.187137	0.766386	0.573574	0.0364135	0.508401	0.0664711	0.097245	0.254109	0	0.142714	0.113379	0.165367	0.113862	0	0.127664	0	0	0.295064	0.119467	0.0105401	0.174976	0.0861964	0.212958	0.327859	0.151679	0
chr1	33625288	33625545	-	0	0	0	0	0	0	0	0	0	0	0	0	0	0	0.124132	0	0	0	0	0	0	0	0	0.00910338	0	0	0	0	0	0	0	0	0	0	0	0	0	0	0	0	0	0	0	0	0	0
chr1	33745724	33746058	+	0.0277665	0.198717	0	0.0966487	0	0.0649345	0.0496829	0.0752152	0.0104516	0	0.0518076	0	0.0715877	0.0108588	0	0.00973961	0.0671445	0	0	0.0122817	0.0863711	0	0.046256	0	0	0	0	0.0529393	0	0	0	0	0	0	0.0141849	0	0	0	0	0	0	0.0123138	0.0101409	0	0	0
chr1	33760537	33760906	+	1.31891	3.50239	3.22376	2.9102	0.849001	2.20777	2.98097	2.42838	0.971996	2.02691	2.67327	2.14539	0.724826	1.48765	1.23177	1.44146	0.30215	0.444808	0.352348	0.29476	0.230323	0.228285	1.59121	0.00910338	0.350232	1.25187	0.49595	0.455278	0.0106835	0.228342	0.255103	0.263362	0.211458	0.163803	0.170218	0.0680024	0.0343071	0.452432	0.621226	0.0843205	0.360887	0.184707	0.243381	0.290029	0.01264	0.984573
chr1	33832716	33841194	-	0	0	0	0	0	0	0	0	0	0	0	0	0	0	0	0	0	0	0	0	0	0	0	0	0	0	0	0.14823	0	0	0	0.0122494	0	0	0	0	0	0	0	0	0	0	0	0	0	0
chr1	34112247	34118061	-	0	0	0	0	0	0	0	0	0	0	0	0	0	0	0	0	0	0	0	0	0	0	0	0	0	0	0	0	0	0.00951426	0	0	0	0	0	0	0	0	0	0	0	0	0	0	0	0
chr1	34204740	34209207	-	0	0	0	0	0	0	0	0	0	0	0	0	0	0	0	0	0	0	0	0	0	0	0	0	0	0	0	0	0	0	0	0	0	0	0	0	0	0	0.0119467	0	0	0	0	0	0	0
chr1	34254200	34276465	-	0	0	0	0	0	0	0	0	0	0	0	0	0	0	0	0	0	0	0	0	0	0	0	0	0	0	0	0	0	0	0	0	0	0	0	0	0	0	0	0	0	0	0	0	0	0
chr1	35457834	35457988	-	0.0138832	0.173877	0.038997	0.0322162	0	0	0.0248414	0	0	0	0	0	0	0	0	0	0	0	0	0.0122817	0	0.0326122	0.0092512	0	0	0	0	0	0	0	0.0141724	0	0.195192	0	0	0	0	0.0196709	0.0238933	0	0	0	0	0	0	0
chr1	35457834	35480763	-	0.0277665	0.062099	0.025998	0	0.031061	0	0	0.0214901	0.0209031	0	0.041446	0.0123298	0	0	0	0	0.0872878	0.00753913	0.00577619	0	0	0	0.0092512	0	0	0	0.019449	0	0.299138	0	0.0496034	0	0	0	0	0	0.0914856	0.0196709	0	0	0	0	0	0.02522	0	0
chr1	35569895	35570370	+	0	0.0372594	0	0.118126	0	0	0	0.0429801	0.0104516	0	0.0621691	0	0.0268454	0.0108588	0	0	0	0.00753913	0.028881	0.0307041	0	0	0.0740096	0	0	0	0	0	0	0	0	0.0061247	0	0	0	0	0.0800499	0	0	0	0	0	0	0	0	0
chr1	35569895	35576048	+	0.0971826	0	0	0.0107387	0	0	0.0248414	0.010745	0.0104516	0	0.0310845	0	0	0	0	0	0	0	0.0173286	0.0491266	0	0	0.0647584	0	0	0	0.0097245	0	0	0	0	0	0	0	0.0283697	0	0	0	0.0119467	0	0.010936	0	0	0.01261	0	0
chr1	3563229	3564124	-	0	0	0	0	0	0	0	0	0	0	0	0	0	0	0	0.116875	0	0	0	0	0	0	0	0	0	0	0	0	0	0	0	0	0	0	0	0	0	0	0	0	0	0	0	0	0	0
chr1	35790960	35827390	+	0	0	0	0	0	0	0	0	0	0	0	0	0	0.0217176	0	0	0	0	0	0	0	0	0	0	0	0	0	0	0	0	0	0	0	0	0	0	0	0	0	0	0	0	0	0	0	0
chr1	35824525	35827390	+	0.152716	1.41586	1.13091	1.3316	0.238135	0.508654	0.956395	0.515761	0.543482	0.770225	0.580245	0.295915	0.23266	0.184599	0.0381945	0.126615	0.456582	0.376956	0.571843	0.417576	0	0.91314	0.38855	0.345928	0.338934	0.454219	0.369531	0.349399	0.0534175	0.237856	0.14881	0.324609	0.325319	0.204754	0.382991	0.0680024	0.182971	0.373748	0.513706	0.115941	0.240592	0.270903	0.182536	0.0756599	0	0.0803733
chr1	35835629	35865177	+	0	0	0	0	0	0	0	0	0	0	0	0	0	0	0	0	0	0	0	0	0	0	0	0	0	0	0	0.105879	0	0	0	0	0	0	0	0	0	0	0	0	0	0	0	0	0	0
chr1	35846859	35847359	+	0	0.0372594	0.012999	0.0322162	0	0.0216448	0.0621036	0.0429801	0	0.0135127	0	0.135628	0	0	0	0	0.0201433	0	0.00577619	0.0245633	0	0	0.0370048	0	0	0	0.019449	0.137642	0	0.0190285	0.0425172	0	0.016266	0.0273005	0.0141849	0	0	0	0.0597333	0	0.0328079	0.0246276	0.0202817	0	0	0.281306
chr1	35846859	35854683	+	0.0971826	0.062099	0.0909931	0.558414	0.0414147	0.0324673	0.0745243	0.15043	0	0.243229	0.0828921	0.0246596	0.0984331	0	0.0477432	0	0.0671445	0.0829304	0.109748	0.0429858	0	0.163061	0.15727	0.00910338	0	0	0.126419	0.0317636	0.149569	0.123685	0.0070862	0.061247	0.0650639	0.0136503	0.0709243	0.158672	0.0343071	0.0196709	0.0597333	0.0316202	0.16404	0	0.0507043	0	0.126399	0
chr1	35846859	35855699	+	0.124949	0.186297	0.103992	0.0751712	0	0.0324673	0.0745243	0.15043	0.0104516	0	0.0828921	0	0	0.0542939	0	0.0876564	0.0738589	0.0301565	0.028881	0.036845	0.0287904	0.0163061	0	0.0364135	0	0	0	0.14823	0	0	0	0.0428729	0	0	0	0.0226675	0	0.0393419	0.0119467	0	0.0328079	0	0.0101409	0	0	0
chr1	35846859	35859340	+	0.0138832	0	0	0	0.0828294	0.0108224	0.0496829	0	0	0	0	0	0	0	0	0	0	0	0.028881	0.0307041	0	0.130449	0	0	0	0	0	0	0	0	0.0637758	0.0918705	0	0.0136503	0	0	0	0.0590128	0	0	0	0	0	0	0	0
chr1	35846859	35865177	+	0	0.0124198	0	0	0	0	0	0	0.0836126	0	0	0	0	0	0	0	0	0	0	0	0	0	0	0	0	0	0.0097245	0.0211757	0	0	0	0	0	0	0	0	0	0.00983547	0.0597333	0	0	0.0123138	0	0	0	0
chr1	35846859	35871069	+	0	0	0	0	0	0	0	0	0	0	0	0	0	0	0	0	0	0	0.0346572	0.00614083	0	0	0	0	0	0.254806	0	0	0	0	0	0.0122494	0	0	0	0	0.0571785	0	0.0477866	0	0.010936	0	0.0304226	0	0	0
chr1	35851042	35855699	+	0	0	0	0	0	0	0	0	0.0313547	0	0	0	0	0	0	0	0	0	0.0231048	0	0	0	0	0	0	0	0	0	0	0	0	0	0	0	0	0	0	0	0	0	0.010936	0	0	0.01261	0	0
chr1	35854510	35855699	+	0.152716	0.0745188	0.038997	0.042955	0.0103537	0	0.248414	0.0322351	0	0	0.0725306	0	0	0	0	0	0.0805734	0	0	0	0	0	0.0092512	0	0	0	0	0	0	0	0	0	0.0650639	0	0	0	0	0	0	0	0	0.0123138	0	0	0	0
chr1	35859195	35859340	+	0	0.0248396	0	0	0	0	0.0621036	0.10745	0.0209031	0	0.1347	0	0	0	0	0	0.0134289	0	0.028881	0	0	0	0.0092512	0.00910338	0	0	0	0	0	0	0.0141724	0	0	0	0.0425546	0	0	0	0.0477866	0	0	0	0.0101409	0.01261	0	0
chr1	35864464	35865177	+	0.111066	0	0	0	0	0	0	0	0	0	0	0	0	0	0	0.0876564	0	0	0	0	0	0	0	0	0	0	0	0	0	0	0	0	0	0	0	0	0	0	0	0	0	0	0	0	0	0
chr1	35870623	35871069	+	0	0.211137	0	0	0	0.0432897	0	0	0.073161	0	0.103615	0	0	0	0.219619	0	0	0	0	0.00614083	0	0	0	0	0	0	0	0.0317636	0	0	0	0	0	0	0	0	0	0	0	0	0	0	0	0	0	0
chr1	35873608	35881315	+	0	0	0.116991	0	0.0103537	0	0	0	0	0	0	0	0	0	0	0	0	0	0	0	0	0	0	0	0	0	0	0	0	0	0	0	0	0	0	0	0	0	0	0	0	0	0	0	0	0
chr1	35879572	35881315	+	0	0.161457	0.12999	0.0751712	0	0	0.198731	0.247136	0	0	0.103615	0.0369894	0	0	0.0190973	0.0389584	0.06043	0.0150783	0.0519857	0.0552675	0.187137	0	0.0832608	0.00910338	0.0112978	0.288042	0	0	0	0.0190285	0.035431	0.0979952	0.0650639	0	0.113479	0	0	0.0885193	0.119467	0.0316202	0.0328079	0.0615689	0.0811269	0	0	0
chr1	35881066	35881315	+	0	0.0745188	0	0.0214775	0	0	0	0.0537252	0.0209031	0	0	0	0	0	0	0	0	0	0	0.00614083	0	0	0.046256	0	0	0	0	0	0	0	0	0	0	0	0	0	0	0	0.0238933	0	0	0	0	0	0	0
chr1	35906647	35909904	-	0.0694162	0.111778	0.0779941	0.118126	0.11389	0.151514	0.086945	0.225646	0.0209031	0.0270254	0.103615	0.160287	0	0	0	0	0	0	0	0	0	0	0.166522	0	0	0	0	0	0	0	0	0	0	0	0	0	0	0	0	0	0	0	0	0	0	0
chr1	35932208	35944813	-	0	0	0	0	0	0	0	0	0	0	0	0	0	0	0	0	0	0	0	0	0	0	0	0	0	0	0	0	0	0	0	0	0	0	0	0	0	0	0	0	0	0	0	0	0	0
chr1	35936463	35944813	-	0	0.062099	0	0.042955	0.031061	0.0432897	0.0621036	0.0859602	0	0	0.0103615	0.172617	0.161072	0	0	0	0.114146	0.0301565	0	0.0429858	0	0	0.046256	0	0.384125	0	0	0	0	0	0.0637758	0.0122494	0	0.0409508	0	0	0.0114357	0.0786838	0.03584	0	0.021872	0.0246276	0	0	0	0
chr1	35940405	35944813	-	0	0.0372594	0	0	0	0.0108224	0.111786	0	0.0522578	0	0	0	0.00894846	0.0217176	0	0.00973961	0	0	0	0.0122817	0	0	0.0370048	0.00910338	0.0225956	0	0.038898	0	0	0.0190285	0.0283448	0.0122494	0.0975958	0	0	0	0	0.0491774	0	0.0421602	0.0437439	0	0	0	0	0
chr1	35944566	35944813	-	0	0	0	0.0859099	0	0	0.0124207	0	0	0	0	0	0	0.0325763	0	0.0876564	0.00671445	0	0.0577619	0	0	0.179367	0.0277536	0	0	0	0.0680715	0	0	0.0665998	0.0496034	0.0061247	0	0	0.0141849	0	0	0	0	0	0	0	0.0202817	0	0	0
chr1	36290913	36301594	+	0	0	0	0	0	0	0.0372621	0	0	0	0	0	0	0	0	0	0	0	0	0	0	0	0.0092512	0	0	0	0	0	0	0	0	0	0	0	0	0	0	0	0	0	0	0	0	0	0	0
chr1	36297027	36301594	+	0	0.0372594	0	0.0644324	0.0931831	0.0324673	0.0496829	0.0322351	0.0104516	0	0	0.0863086	0	0	0	0	0.0201433	0	0.0693143	0	0	0.0163061	0.0370048	0	0	0	0	0	0	0	0	0	0	0	0	0	0	0	0	0	0	0.0246276	0	0	0	0
chr1	36306765	36316654	+	0	0.0124198	0	0.0107387	0	0.0541121	0.0124207	0	0.073161	0	0	0.0369894	0	0	0	0	0	0	0.0231048	0	0	0	0.0370048	0	0	0.0443141	0.0097245	0	0	0.00951426	0.0637758	0.0122494	0	0	0	0	0	0	0.0119467	0.105401	0	0	0.0304226	0	0	0
chr1	36367074	36367938	+	0	0.0372594	0	0	0.0103537	0.140691	0	0	0.0522578	0	0	0.0246596	0	0.0651527	0	0	0	0	0	0.0184225	0	0.260897	0	0	0.0112978	0	0.019449	0	0	0	0	0	0.016266	0	0	0	0.148664	0	0	0.0210801	0	0.0123138	0	0	0	0
chr1	36432555	36439112	+	0	0.124198	0	0	0	0	0.0248414	0	0	0.0135127	0	0	0	0	0	0	0.0134289	0	0	0	0	0	0.0092512	0	0	0	0	0	0	0	0	0	0	0	0	0	0	0	0	0	0	0	0	0	0	0
chr1	36437624	36439112	+	0.111066	0.0124198	0	0	0	0.0108224	0.0248414	0.0429801	0	0	0.0310845	0	0	0	0	0	0	0	0	0.0307041	0	0	0.0370048	0	0	0	0.0097245	0	0	0	0.0637758	0	0	0	0	0	0	0	0.0477866	0	0	0	0.0101409	0	0	0
chr1	36469941	36479649	+	0	0.0372594	0	0	0.0103537	0.0216448	0.0496829	0	0	0	0	0	0	0	0	0.204532	0.141003	0.0527739	0.0115524	0.0122817	0	0	0.0185024	0	0	0	0	0	0	0.0190285	0	0.0183741	0	0.0409508	0.0141849	0	0	0	0	0	0	0	0	0	0	0
chr1	36475075	36499934	+	0	0	0	0	0	0	0	0	0	0	0	0	0	0	0	0	0.0268578	0	0	0	0	0	0	0	0	0	0	0	0	0	0	0	0	0	0	0	0	0	0	0	0	0	0	0	0	0
chr1	36501777	36506042	+	0	0	0	0	0	0	0	0	0	0	0	0	0	0	0	0	0	0	0	0	0	0	0	0	0	0	0	0	0	0	0	0	0	0	0	0	0	0	0	0	0	0	0	0	0	0
chr1	36505390	36506042	+	0	0.0496792	0	0	0	0	0.0248414	0	0	0	0.0518076	0	0.0984331	0	0	0	0.06043	0.0527739	0.00577619	0	0	0	0.0370048	0	0	0	0	0	0	0	0	0	0.0813299	0	0	0.0226675	0	0	0.0119467	0	0	0.0123138	0.0101409	0	0	0
chr1	36636571	36639079	+	0.124949	0.161457	0.181986	0.0214775	0	0	0.0372621	0.0644702	0	0.0270254	0.020723	0.0739788	0.00894846	0	0	0	0.0537156	0	0.0115524	0.07369	0.0863711	0	0.0370048	0.0273101	0	0.243728	0.10697	0.0105879	0	0	0	0	0	0	0.0851092	0.0680024	0	0.0786838	0	0	0	0.0123138	0.0101409	0.0378299	0	0
chr1	36759451	36762371	+	0	0	0	0	0	0	0	0	0	0	0	0	0	0	0	0	0	0	0	0	0.115161	0	0	0	0	0	0	0	0	0	0	0	0	0	0	0	0	0	0	0	0	0	0	0	0	0
chr1	36823839	36826941	-	0	0	0	0.128865	0	0	0	0.0752152	0	0	0	0	0	0	0	0	0.00671445	0	0	0	0	0	0	0	0	0	0	0.0317636	0	0	0	0	0	0	0	0	0	0.0295064	0	0	0	0	0	0	0	0
chr1	3689352	3689605	+	0	0	0	0	0.103537	0.119047	0.0745243	0	0	0	0	0	0	0	0	0	0	0	0	0	0	0	0.0277536	0	0	0	0	0	0	0	0	0	0	0	0	0	0	0	0	0	0	0	0	0	0	0
chr1	37282660	37291427	-	0	0	0	0	0	0	0	0	0	0	0	0	0	0	0.114584	0	0	0	0	0	0	0	0	0	0	0	0	0	0	0	0	0	0	0	0	0	0	0	0	0	0	0	0	0	0	0
chr1	3761470	3761915	-	0.138832	0	0	0	0	0	0.0372621	0	0.0209031	0	0	0	0	0.0542939	0	0	0	0.0150783	0	0	0	0.505488	0.138768	0.0364135	0	0	0	0	0	0.0285428	0	0	0	0	0.0851092	0	0	0	0.03584	0	0	0	0.0101409	0	0	0
chr1	37974878	37975143	-	0.124949	0.124198	0.0779941	0.042955	0	0.0108224	0.0372621	0.010745	0	0	0	0	0.0447423	0	0	0.116875	0.114146	0.0150783	0	0	0	0	0.0370048	0.0273101	0	0	0	0	0	0.038057	0	0	0.0650639	0.0682513	0	0	0	0	0	0	0.0874879	0	0.0202817	0.02522	0	0
chr1	38331432	38334286	-	0	0.111778	0.0649951	0.0536937	0	0	0.0124207	0.0322351	0.0104516	0	0.0621691	0.0246596	0	0	0	0	0.0134289	0	0	0.0675491	0	0	0	0.0182068	0	0	0	0	0	0	0	0	0	0	0	0	0	0	0	0	0	0	0	0.02522	0	0
chr1	38442555	38445205	-	0	0.211137	0	0	0	0	0	0	0	0	0	0	0	0	0	0	0	0	0	0	0	0	0	0	0	0	0	0	0	0	0	0	0	0	0	0	0	0	0	0	0	0	0	0	0	0
chr1	39332551	39333282	-	0	0.124198	0.025998	0	0	0	0.0124207	0	0	0	0	0.0123298	0	0	0	0	0	0.00753913	0	0	0	0	0	0	0	0	0	0	0	0	0	0	0	0	0	0	0	0	0	0	0	0	0	0	0	0
chr1	39696853	39723700	+	0.111066	0.248396	0.0519961	0.118126	0	0.119047	0.136628	0.236391	0.0418063	0	0.0518076	0	0	0	0	0	0	0.0150783	0.028881	0.0307041	0	0	0.0370048	0	0	0	0.0097245	0	0	0	0	0.0183741	0	0	0	0	0	0	0	0.0316202	0.0437439	0	0	0	0	0
chr1	39719969	39761554	+	0	0	0	0	0	0.0324673	0.0124207	0	0	0.29728	0	0.0369894	0	0	0	0	0	0	0	0	0	0	0	0	0	0	0	0	0	0	0	0	0	0	0	0	0	0	0	0	0	0	0	0	0	0
chr1	39719969	39785419	+	0	0.0993584	0.142989	0	0	0.0541121	0.0745243	0	0	0	0	0	0	0	0	0	0	0	0	0	0	0	0	0	0	0	0	0	0	0	0	0	0	0	0	0	0	0	0	0	0	0	0	0.02522	0	0
chr1	39758515	39759129	+	0	0	0	0	0	0	0	0	0	0	0	0	0	0	0	0	0	0	0	0	0	0.163061	0	0	0	0	0	0	0	0	0	0	0	0	0	0	0	0	0	0	0	0	0	0	0	0
chr1	39788279	39793025	+	0.0832994	0.161457	0.0909931	0.150342	0.0621221	0.0865794	0.0621036	0	0.0418063	0	0	0	0	0	0	0	0	0	0	0	0	0	0	0	0	0	0	0	0	0	0	0.0306235	0	0	0	0	0	0.00983547	0	0	0	0	0	0	0	0
chr1	39788279	39815299	+	0	0.0372594	0	0	0	0.0108224	0	0	0.0104516	0	0	0	0	0	0	0	0.0134289	0	0.0577619	0	0	0	0	0	0.124276	0.110785	0	0.0105879	0	0	0	0.0061247	0	0	0	0	0	0	0	0	0	0	0	0	0	0
chr1	39816456	39824936	+	0.0277665	0.0248396	0	0.0751712	0.031061	0.0757569	0.0621036	0	0	0.229716	0	0	0	0	0	0	0.0201433	0	0	0.0307041	0	0.130449	0.0370048	0	0	0.0110785	0.0097245	0	0	0.038057	0.0212586	0.0489976	0	0	0	0	0	0	0	0	0	0	0	0.01261	0	0
chr1	39823046	39824936	+	0	0.235976	0	0.0322162	0	0	0	0	0	0	0	0	0	0	0	0.0681772	0	0	0	0	0	0	0	0	0	0	0	0.0529393	0	0	0	0	0	0	0	0	0	0	0	0.0105401	0	0	0	0	0	0
chr1	39826464	39833986	+	0	0.0248396	0	0	0	0	0	0.139685	0	0.0270254	0.0518076	0	0	0	0	0	0	0	0.00577619	0	0	0	0.0185024	0	0	0	0	0	0	0	0	0	0	0	0	0	0	0	0	0	0	0.0123138	0	0	0	0
chr1	39835701	39838268	+	0.0277665	0.149038	0.038997	0.0536937	0.0207074	0	0.0621036	0.118195	0.0313547	0	0.0518076	0	0.0268454	0	0	0	0	0	0.0173286	0	0	0	0.0370048	0	0	0	0	0	0	0	0	0	0.0487979	0	0	0.0680024	0	0	0	0	0	0.0123138	0	0	0	0
chr1	39851105	39854330	+	0	0	0.246981	0	0.0621221	0.0432897	0	0	0	0.0135127	0.0103615	0.0246596	0	0	0	0	0	0	0	0	0	0.0163061	0	0	0	0	0	0.0105879	0	0	0	0	0	0	0	0	0	0	0	0	0	0	0.0101409	0	0	0
chr1	39893286	39893610	+	0	0	0	0	0	0	0	0	0	0	0	0	0	0	0	0	0	0	0	0	0	0	0	0	0	0	0	0	0	0	0	0	0	0	0	0.158672	0	0	0	0	0	0	0	0	0	0
chr1	39900085	39905172	+	0	0.0745188	0.012999	0	0	0	0	0.010745	0	0	0.041446	0	0	0	0	0	0	0	0.0693143	0	0	0	0	0	0	0	0	0	0	0.0285428	0	0	0	0	0	0	0	0	0	0	0	0	0	0	0	0
chr1	39904945	39905172	+	0.0277665	0	0	0.0107387	0	0	0.0372621	0.0322351	0	0	0.0725306	0.0123298	0	0	0	0	0.00671445	0	0	0.00614083	0	0.0815304	0.0185024	0	0	0	0	0	0	0	0	0.0061247	0	0	0	0	0	0	0	0	0.010936	0	0	0	0	0
chr1	39916723	39926466	+	0	0.0248396	0	0	0	0	0	0.010745	0	0	0	0	0	0	0	0	0	0	0.00577619	0	0	0	0.0277536	0	0	0	0	0	0	0	0	0	0	0.0136503	0	0.136005	0	0	0	0	0	0	0	0.0378299	0	0
chr1	40319641	40323089	-	0.0277665	0.534052	0.207984	0.440288	0.0103537	0.119047	0.161469	0.655447	0.0522578	0	0.1347	0.320575	0.0447423	0.152023	0	0	0.0470011	0.324182	0.0231048	0.0491266	0	0.0652243	0.222029	0	0	0	0.038898	0.0423514	0	0.038057	0	0	0	0.0409508	0.0283697	0	0	0.00983547	0.0238933	0	0.010936	0.0492551	0	0	0	0
chr1	40422758	40424497	+	0	0	0	0	0	0	0	0	0	0	0	0	0	0	0	0	0	0	0.00577619	0	0	0	0.0185024	0.0546203	0.135574	0.276963	0.019449	0.0105879	0	0	0	0	0	0	0	0	0	0	0	0	0	0	0	0	0	0
chr1	40422758	40431686	+	0	0	0	0	0	0	0	0	0	0	0	0	0	0	0	0	0	0	0	0	0	0	0	0	0	0	0	0	0	0	0	0	0	0	0	0	0	0	0	0	0	0	0	0	0	0
chr1	40529898	40530231	+	0.0138832	0.484372	0.168987	0.397333	0.0414147	0.0216448	0.260835	0.0752152	0.0522578	0.175665	0.176146	0.061649	0.0805362	0.0542939	0.0859377	0.0389584	0.0537156	0	0.00577619	0	0	0	0.0555072	0.0364135	0	0	0.019449	0	0	0	0.212586	0	0	0.0136503	0	0	0	0.0295064	0.03584	0	0	0	0.0101409	0.0630499	0.0884796	0
chr1	40654726	40661436	+	0	0.0372594	0.142989	0	0.0103537	0	0.0621036	0.0967053	0	0	0.020723	0	0	0	0.114584	0	0	0.128165	0	0	0	0	0.0092512	0	0	0	0	0	0	0	0	0	0	0	0.0141849	0	0	0	0	0	0	0	0	0	0	0
chr1	40654726	40668286	+	0.166599	1.11778	0.376971	0.536937	0.155305	0.205626	0.409884	0.214901	0	0.216203	0.424822	0.0369894	0.0805362	0.0651527	0	0.097396	0.100717	0.060313	0.0462095	0.202647	0.0143952	0	0.296038	0.0182068	0	0.022157	0.058347	0.14823	0.0106835	0.199799	0.240931	0.146993	0	0.0136503	0.0425546	0	0.0228714	0	0.0955732	0.0421602	0.0984238	0.0246276	0.0507043	0	0	0.100467
chr1	40654726	40688382	+	0	0	0	0.0214775	0	0.0108224	0.0372621	0	0	0	0	0	0	0	0	0	0.0268578	0	0	0	0	0	0	0	0	0	0	0	0	0	0	0	0	0	0	0	0	0	0.0119467	0	0	0	0	0	0	0
chr1	40656443	40668286	+	0.0277665	0.0372594	0.0649951	0.0859099	0	0	0.0621036	0.0967053	0	0	0.0725306	0.147958	0.0178969	0	0	0.379845	0.0134289	0	0.0693143	0.0184225	0	0	0.0185024	0	0	0	0.019449	0	0	0	0	0	0.016266	0	0	0.0226675	0	0	0.0716799	0.0105401	0	0	0.0202817	0	0	0
chr1	40733457	40737707	+	0.0416497	0.0248396	0.038997	0.0644324	0.031061	0.0432897	0	0.0214901	0.0313547	0	0	0.0863086	0.0447423	0	0	0	0	0.135704	0.028881	0	0	0.0815304	0.0740096	0.00910338	0	0	0	0	0	0.0190285	0	0.0061247	0	0	0.0851092	0	0	0	0.0238933	0	0	0	0	0	0	0
chr1	40872407	40875507	+	0.0138832	0	0	0.0107387	0	0	0	0	0	0	0	0	0	0.0542939	0	0.00973961	0	0	0	0	0	0.0163061	0	0	0	0	0	0	0	0	0	0	0	0	0	0	0	0	0	0	0.010936	0.0123138	0.0202817	0	0	0
chr1	41006257	41007382	+	0	0.124198	0.012999	0	0	0	0.0248414	0.010745	0	0	0.0518076	0.0123298	0	0	0	0	0.0134289	0	0	0	0	0	0.0092512	0	0.0338934	0	0	0	0	0	0.035431	0	0	0	0	0	0	0	0	0	0	0	0	0	0	0
chr1	41204507	41218918	+	0	0.0496792	0	0.0322162	0	0.0541121	0	0.0537252	0	0	0	0	0	0	0	0	0.0134289	0	0.0115524	0	0	0	0	0	0	0	0	0	0	0	0	0	0	0	0	0	0	0	0	0	0	0	0	0	0	0
chr1	41453043	41463198	+	0	0	0.142989	0	0	0	0	0	0	0	0	0	0	0	0	0	0	0	0	0	0	0	0	0	0	0	0	0	0	0	0	0	0	0	0	0	0	0	0	0	0	0	0	0	0	0
chr1	41466700	41467926	+	0.0277665	0.111778	0.012999	0	0	0	0	0	0	0	0	0	0	0	0	0	0	0	0	0	0	0	0	0	0	0	0	0	0	0	0	0	0	0	0	0	0	0	0	0	0	0	0	0	0	0
chr1	41474465	41475261	+	0	0.124198	0.038997	0.0966487	0	0	0	0	0	0	0.0103615	0	0	0	0	0	0.00671445	0	0	0	0	0	0	0	0	0	0	0	0	0	0	0	0	0	0	0	0	0	0.0119467	0	0	0.0123138	0	0	0.0884796	0
chr1	41474465	41475926	+	0.0694162	0.385014	0.0519961	0.139604	0	0	0	0	0.0418063	0	0.103615	0	0	0	0	0	0	0	0	0.0184225	0	0	0.0277536	0.0273101	0	0	0	0	0	0	0	0	0	0	0	0.045335	0	0	0	0	0	0	0	0	0	0
chr1	41503033	41514562	-	0	0	0	0	0	0	0	0	0	0	0	0	0	0	0	0	0	0	0	0.0429858	0	0	0	0	0	0	0	0.14823	0	0	0	0	0	0	0	0	0	0	0	0	0	0	0	0	0	0
chr1	41512078	41514562	-	0	0.0124198	0	0	0.0103537	0	0.0372621	0	0	0	0.0103615	0	0	0	0	0	0	0	0	0.0122817	0	0	0	0	0	0	0	0	0	0	0	0	0	0	0	0	0	0	0	0	0	0	0	0	0	0
chr1	41512078	41541123	-	0	0.0869386	0.12999	0.0536937	0	0	0.0124207	0	0	0	0.0725306	0	0	0	0.00954863	0.0194792	0.0201433	0	0.0404334	0	0	0	0.0092512	0	0	0	0	0.0317636	0	0.0285428	0	0.0428729	0	0	0	0	0	0	0	0	0	0.0369413	0	0	0	0
chr1	41536266	41541123	-	2.04084	11.6249	3.14576	5.53045	1.42881	2.75972	3.88768	2.33167	2.27844	2.02691	4.90099	1.10968	1.55703	1.50937	1.56598	1.92844	1.55775	0.452348	0.929967	1.70101	0.431856	2.1361	2.22954	0.209378	0.259849	0.89736	0.953001	1.19643	0.630326	1.2654	0.65193	0.937079	0.569309	0.764414	0.836907	0.136005	0.0571785	0.875357	0.895999	0.463763	1.12641	1.14518	0.557747	0.743989	0	1.99929
chr1	41536266	41627104	-	0	0.111778	0	0.042955	0	0	0.0248414	0	0	0	0	0	0	0	0	0	0	0	0.0693143	0	0	0	0	0	0	0	0	0	0	0	0	0	0	0	0	0	0	0	0	0.0105401	0	0	0	0.01261	0	0
chr1	41578954	41582682	-	0.0138832	0.447113	0	0.193297	0.0103537	0	0.186311	0.161175	0.0418063	0	0	0	0	0	0	0	0.0268578	0	0	0	0	0	0.0740096	0.0364135	0	0	0	0	0	0	0	0	0	0	0	0	0.0914856	0	0	0	0.010936	0	0.0202817	0	0	0
chr1	41578954	41608784	-	0.138832	0.260816	0.142989	0.311423	0.0828294	0.205626	0.322939	0.300861	0.073161	0	0.0621691	0.110968	0	0	0.0190973	0	0.00671445	0	0	0.0184225	0	0	0.166522	0.00910338	0	0	0	0	0.45939	0.038057	0	0	0	0	0	0	0	0	0	0	0.0328079	0.0369413	0	0	0	0
chr1	41578954	41617356	-	0	0.0248396	0	0.128865	0	0.0108224	0	0.010745	0	0.0810763	0	0	0	0	0	0	0	0	0	0	0	0.0163061	0	0	0	0	0	0	0	0	0	0	0	0	0	0	0	0	0	0	0	0	0	0	0	0
chr1	41578954	41627104	-	0.208249	0.062099	0.0649951	0.182559	0	0	0.136628	0	0.0418063	0	0	0.0123298	0	0	0	0	0.00671445	0	0.0231048	0	0	0	0.0092512	0	0	0	0	0	0	0	0	0	0	0	0	0	0	0	0	0	0.021872	0	0	0	0	0
chr1	42041214	42050989	-	0	0	0	0	0	0	0	0.0214901	0	0	0	0	0.0447423	0	0	0.0584376	0	0	0.0577619	0	0	0	0.046256	0.00910338	0.0112978	0.110785	0.223664	0	0	0.0285428	0	0.0061247	0	0	0	0	0	0.00983547	0.03584	0	0.010936	0	0	0	0	0
chr1	42045407	42050989	-	0	0	0.0779941	0	0	0	0	0	0	0	0	0	0	0	0	0	0	0.00753913	0	0	0	0	0	0.00910338	0	0	0.10697	0.0423514	0	0	0	0	0	0	0	0	0	0	0	0	0	0	0	0	0	0
chr1	42094419	42094618	-	0	0	0.012999	0	0	0	0	0	0	0.0270254	0	0	0	0	0	0	0	0.00753913	0	0.0122817	0.0863711	0.114143	0	0	0	0	0	0	0	0	0	0	0	0.0136503	0	0	0	0.00983547	0	0	0	0	0	0.0504399	0	0
chr1	42654407	42671534	-	0	0	0	0	0	0	0	0	0	0	0.0103615	0	0	0	0	0	0	0.158322	0	0	0	0	0	0	0	0	0	0	0	0	0	0	0	0.0136503	0	0	0	0.00983547	0	0	0	0	0	0	0	0
chr1	42693553	42744343	-	0	0.0372594	0	0.0107387	0	0	0.0496829	0	0	0	0	0	0.0715877	0	0	0	0	0	0.0462095	0	0	0	0	0	0	0	0	0	0	0	0	0	0	0	0	0	0	0	0	0	0	0	0.0101409	0.01261	0	0
chr1	42693553	42776781	-	0	0.0496792	0.0909931	0	0	0	0.161469	0	0	0	0	0	0	0.0108588	0	0	0.0201433	0	0	0.0429858	0	0	0	0	0	0	0.0097245	0	0	0	0	0.0061247	0	0	0	0	0	0	0.0238933	0	0.0437439	0	0	0	0	0
chr1	42693553	42789498	-	0	0.0372594	0	0	0	0	0.0496829	0.0214901	0.0418063	0	0	0.0123298	0	0	0	0	0.00671445	0.0301565	0	0.0245633	0	0	0.0555072	0	0	0	0	0	0	0	0	0	0	0.0136503	0	0	0	0.0196709	0.0238933	0	0.0437439	0	0	0.02522	0	0
chr1	42730785	42744343	-	0.0416497	0.844547	0.311976	0.590631	0.0414147	0.0108224	0.186311	0.182666	0	0	0.259038	0.172617	0.0626393	0.0434351	0.0668404	0.097396	0.161147	0.0980086	0.115524	0.270197	0	0.0978365	0.259034	0	0	0	0.0097245	0.0105879	0	0.0475713	0.14881	0.110245	0.0325319	0.0409508	0.0567394	0	0.0571785	0.0295064	0.119467	0.0316202	0.196848	0.172393	0.0405635	0.0630499	0	0
chr1	42730785	42776781	-	0	0.124198	0.0519961	0.161081	0	0	0.0496829	0.462036	0.0209031	0	0.0310845	0	0	0	0	0.048698	0.0402867	0.0527739	0.0808667	0.0614083	0	0	0.194275	0	0	0	0	0.0317636	0	0.0570855	0	0	0	0	0	0	0	0.0196709	0.0477866	0	0.10936	0.0246276	0.0304226	0	0	0
chr1	42730785	42789498	-	0	0.335335	0.012999	0.150342	0.0103537	0	0.0621036	0.118195	0	0	0.0103615	0.0123298	0	0	0	0.0194792	0.0134289	0.0301565	0	0	0	0	0	0.0273101	0	0	0.038898	0	0	0	0.0141724	0	0.016266	0	0	0	0	0.0295064	0.03584	0	0.0656159	0.0246276	0	0.0378299	0	0
chr1	42744018	42789498	-	0	0	0	0	0	0	0	0	0	0	0	0	0	0	0	0	0	0	0	0	0	0	0	0	0	0	0	0	0	0	0	0	0	0	0	0	0	0	0	0	0	0	0	0	0	0
chr1	43220539	43220888	-	0	0	0.155988	0	0	0	0	0	0	0	0	0	0	0	0	0	0	0	0	0.00614083	0	0	0	0	0	0	0	0	0	0	0	0	0	0	0	0	0	0	0	0	0	0	0	0	0	0
chr1	43435919	43439859	+	0	0	0	0	0	0	0	0	0	0	0	0.0123298	0	0	0.114584	0	0	0	0	0	0	0	0.0277536	0	0	0	0	0	0	0	0	0	0	0	0	0	0	0	0	0	0	0	0	0	0	0
chr1	43770903	43771014	+	0	0	0	0	0	0	0	0	0	0	0	0	0	0	0	0.116875	0	0	0	0	0	0	0	0	0	0	0	0	0	0	0	0	0	0	0	0	0	0	0	0	0.010936	0	0	0	0	0
chr1	43775058	43777500	+	0	0	0	0	0	0	0	0	0	0	0	0.209607	0.00894846	0	0	0	0	0	0	0	0	0	0	0	0	0	0	0	0	0	0	0	0	0	0	0	0	0	0	0	0	0	0	0	0	0
chr1	43886844	43886974	+	0	0	0	0.118126	0	0	0	0	0	0	0	0	0	0	0	0	0	0	0	0	0	0	0	0	0	0	0	0	0	0	0	0	0	0	0	0	0	0	0	0	0.010936	0	0	0	0	0
chr1	44019162	44035449	+	0	0	0	0	0	0.0216448	0	0.010745	0	0	0	0	0	0	0	0	0	0	0	0	0	0	0.0092512	0	0.10168	0	0	0	0	0	0	0	0	0	0	0	0	0	0	0	0	0	0	0	0	0
chr1	44019162	44044591	+	0	0	0	0	0	0	0	0	0	0	0	0	0	0	0	0	0	0	0	0	0	0.114143	0	0	0	0	0	0	0	0	0	0	0	0	0	0	0	0	0	0	0	0	0	0	0	0
chr1	44035260	44054671	+	0	0	0	0.0107387	0	0	0	0	0	0	0	0	0	0	0	0	0	0	0	0	0	0	0	0	0	0.265885	0	0	0	0	0	0	0	0	0	0	0	0	0	0	0	0	0	0	0	0
chr1	44054401	44054671	+	0.0971826	0.260816	0.194985	0.25773	0.0414147	0.0757569	0.161469	0.0859602	0	0	0.0621691	0.0369894	0	0	0	0	0	0.00753913	0	0	0	0	0.0370048	0	0	0	0	0	0	0	0	0	0	0	0	0	0	0.0295064	0	0	0	0	0	0	0.290719	0
chr1	44137175	44149475	+	0	0	0	0.161081	0	0.0108224	0.0248414	0	0	0	0	0	0	0	0	0	0	0	0	0	0	0	0	0	0	0	0.0097245	0.0317636	0.0106835	0.00951426	0.0283448	0	0	0	0	0	0	0	0	0	0	0	0	0	0	0
chr1	44290402	44303983	+	0	0	0.025998	0.332901	0.0207074	0.0649345	0.0621036	0.010745	0.0522578	0.0405381	0.020723	0.0369894	0.0178969	0	0	0	0	0	0	0.0122817	0	0	0.0370048	0	0	0	0	0	0	0	0.0141724	0.061247	0.0325319	0	0.0283697	0	0	0	0	0	0	0	0	0	0	0
chr1	44363906	44365399	+	0.0138832	0.0124198	0.025998	0	0	0	0	0.0214901	0	0	0.0310845	0	0.125279	0	0	0	0	0	0	0.0245633	0	0	0.0092512	0	0	0	0	0	0	0	0	0	0	0	0	0	0	0	0.03584	0	0	0	0	0.02522	0	0
chr1	44363906	44386600	+	0	0	0	0	0	0	0	0	0	0	0	0	0	0	0	0	0	0	0	0	0	0	0	0	0	0	0	0.116466	0	0	0	0	0	0	0	0	0	0.00983547	0.0119467	0	0	0	0	0	0	0
chr1	44386075	44386600	+	0	0.0496792	0.012999	0.150342	0.0414147	0.140691	0.124207	0.182666	0.0104516	0	0.020723	0.0739788	0	0.0108588	0	0	0	0.00753913	0.0115524	0	0	0	0.046256	0.00910338	0.0338934	0	0	0	0	0.0665998	0.0496034	0	0	0	0	0	0	0.0590128	0.0836266	0	0	0	0	0	0	0
chr1	44467984	44468657	-	0	0.0372594	0.363972	0	0.0414147	0.0108224	0.0745243	0.0967053	0.104516	0	0.0725306	0.0369894	0	0	0	0	0	0	0	0	0	0	0.120266	0.0546203	0.135574	0	0.0291735	0.105879	0	0	0.0070862	0.0122494	0	0	0	0	0	0	0	0	0	0	0	0	0	0
chr1	44750506	44785416	-	0	0.149038	0	0	0	0	0.0745243	0.010745	0.0104516	0	0.186507	0	0.0536908	0	0.0381945	0	0.0335722	0	0	0	0	0	0	0	0	0.022157	0	0.0105879	0	0	0.0850344	0	0.016266	0	0	0	0.0114357	0	0	0	0.0437439	0	0	0	0	0
chr1	44750506	44804994	-	0.0555329	0.0869386	0.0779941	0.0107387	0.0103537	0.0324673	0.0372621	0.0967053	0.073161	0.135127	0.113977	0.0863086	0	0	0	0	0	0.0301565	0.028881	0.036845	0	0	0.0092512	0	0	0	0	0	0	0	0.0283448	0.0061247	0	0	0	0	0	0	0.0238933	0	0	0	0.0202817	0	0	0
chr1	44773981	44785416	-	0	0.186297	0.0519961	0.118126	0.0931831	0.0324673	0.086945	0.0752152	0.0104516	0	0.041446	0.110968	0.0178969	0	0	0	0	0	0.00577619	0.0307041	0	0	0.23128	0	0	0	0.058347	0.0847028	0	0.142714	0	0	0	0	0	0	0	0.00983547	0.0597333	0.0527003	0.010936	0.0246276	0.0304226	0.01261	0	0
chr1	44773981	44804994	-	0.0971826	0.521632	0.220983	0	0.155305	0.0649345	0.335359	0.17192	0.146322	0.0270254	0.124338	0	0	0.0434351	0	0.0779168	0.107431	0.060313	0.0115524	0.0675491	0	0	0.092512	0.072827	0	0	0	0	0.021367	0.256885	0	0	0	0.0136503	0	0	0	0.0196709	0.0238933	0	0.0328079	0.0615689	0	0.01261	0	0
chr1	44785299	44804994	-	0	0	0	0.225514	0	0	0.0372621	0.0322351	0	0	0.0725306	0	0.0626393	0.0108588	0	0	0	0	0	0.00614083	0	0	0	0.00910338	0	0	0	0	0	0.0475713	0	0	0	0.0136503	0	0	0	0.00983547	0	0	0	0	0	0	0	0
chr1	44877652	44878394	+	0	0.0124198	0	0.0107387	0.0207074	0.0974018	0.0496829	0	0	0.0540508	0	0	0.313196	0.152023	0.190973	0.00973961	0.0402867	0	0.0173286	0	0	0.0978365	0.0092512	0	0	0.155099	0.136143	0.0105879	0	0	0	0	0	0	0	0	0.205843	0.0590128	0.0477866	0.0210801	0	0	0.0202817	0	0	0
chr1	45223227	45223812	+	0.0971826	0.0496792	0	0.0322162	0	0.0108224	0	0.010745	0	0	0.0310845	0.061649	0	0	0	0	0	0	0	0.0675491	0	0	0.046256	0	0	0	0	0	0	0	0	0	0	0	0	0	0	0	0.0119467	0	0	0	0	0	0	0
chr1	45223227	45225020	+	0	0	0	0	0	0	0	0	0	0	0	0	0	0	0	0	0	0	0	0	0	0	0	0	0	0	0	0	0	0	0	0	0	0	0	0	0	0	0	0	0	0	0	0	0	0
chr1	45241272	45241684	+	0	0	0	0	0	0	0	0	0	0	0	0	0	0	0	0	0	0	0	0	0.158347	0	0	0	0	0	0	0	0	0	0	0	0	0	0	0	0	0	0	0	0	0	0	0	0	0
chr1	45340349	45341367	-	0	0	0	0	0	0	0	0	0	0	0	0	0	0	0	0	0	0	0	0	0	0	0	0	0	0	0	0	0	0	0	0	0	0	0	0	0	0	0	0	0	0	0	0	0	0
chr1	45525770	45553909	-	0	0	0	0	0	0	0.111786	0	0	0	0	0	0	0	0	0	0	0	0	0.00614083	0	0	0	0	0	0	0	0	0	0	0	0	0	0	0	0	0	0	0	0	0	0	0	0	0	0
chr1	45553552	45553909	-	0.166599	0.484372	0.493963	0.150342	0.0621221	0.194804	0.534091	0.214901	0	0.0135127	0.352291	0.123298	0.0984331	0	0	0.126615	0.0872878	0.00753913	0.127076	0.0982533	0	0	0.138768	0	0	0.443141	0.0097245	0	0.042734	0.228342	0.0637758	0.440978	0.016266	0	0	0	0	0	0	0	0.021872	0	0	0.10088	0	0
chr1	45796187	45800183	-	0	0	0	0	0	0.0649345	0.0372621	0.010745	0	0	0	0.0986384	0	0	0	0	0	0	0	0	0	0	0	0	0	0	0	0	0	0	0	0	0	0	0	0	0	0	0	0	0	0	0.0101409	0	0	0
chr1	46032240	46032692	+	0.0138832	0	0.168987	0.0322162	0	0	0.0745243	0.0429801	0	0	0	0	0.0357939	0.097729	0.162327	0	0.0134289	0.00753913	0	0.0429858	0	0	0.0370048	0	0	0.0110785	0	0	0	0	0.0141724	0	0	0.0136503	0	0	0	0.0983547	0.0716799	0	0.021872	0.0369413	0.0101409	0	0	0
chr1	46079767	46082065	+	0.0555329	0.0248396	0	0	0.031061	0	0.0124207	0	0.073161	0	0.0621691	0.0123298	0	0	0	0.00973961	0.0201433	0	0.0115524	0.00614083	0	0	0.046256	0	0	0	0	0	0	0	0	0	0.0650639	0	0	0.0226675	0	0	0	0.0948605	0	0	0	0	0	0
chr1	46099160	46108171	-	0	0	0	0	0	0	0	0	0.0836126	0	0	0	0	0.0325763	0	0	0	0	0.0115524	0	0	0	0	0	0	0	0	0	0	0	0	0.0673717	0	0	0.0141849	0	0	0	0	0	0	0	0.0304226	0	0	0
chr1	46105881	46108171	-	0.166599	0.881806	0.155988	0.622847	0.248488	0.465364	0.198731	0.236391	0.261289	0.310792	0.321207	0.493192	0	0.249752	0.14323	0.116875	0.188005	0.203556	0.254152	0.165802	0	0.0489182	0.286787	0	0.610081	0.22157	0.330633	0.391751	0.0534175	0.161742	0.14881	0.0796211	0.195192	0.191104	0.184403	0.340012	0	0.0196709	0.155306	0.0632403	0.153104	0.0985102	0.070986	0.0504399	0.0505598	0.06028
chr1	46120214	46120991	-	0	0.0496792	0	0.042955	0	0	0	0	0.0209031	0	0	0	0	0	0	0	0	0	0	0	0	0	0	0	0.0225956	0	0	0.0105879	0	0	0	0	0.0325319	0	0	0	0	0	0	0	0	0	0	0.01261	0.227519	0
chr1	46124699	46126897	-	0.124949	0.235976	0.233982	0.25773	0	0.0108224	0.211152	0	0.0313547	0	0.0725306	0.061649	0	0	0	0.048698	0.12086	0.0829304	0.0519857	0.184225	0	0	0.0832608	0	0	0	0.038898	0.0105879	0	0.0475713	0	0.0734964	0	0	0	0	0.0914856	0.00983547	0	0	0	0.0369413	0.0202817	0	0	0
chr1	46193302	46195441	-	0.0832994	0.409854	0.025998	0.0751712	0	0	0.086945	0.010745	0.0104516	0	0.0725306	0.061649	0.0268454	0.184599	0.248264	0.0389584	0.0671445	0	0.00577619	0.0614083	0.302299	0	0.101763	0	0	0	0.077796	0	0.0320505	0.00951426	0	0	0	0	0.0141849	0.0226675	0	0	0.0597333	0.0421602	0.0328079	0.0246276	0	0	0	0
chr1	46521466	46546422	-	0	0	0	0.0322162	0.0207074	0.0649345	0.0745243	0	0	0.14864	0.103615	0.0123298	0	0	0	0	0.0335722	0.135704	0.0635381	0.116676	0	0	0.0370048	0	0.0112978	0	0.175041	0.0529393	0	0.0951426	0	0.0734964	0.016266	0.0136503	0	0	0.0228714	0	0.0836266	0.0527003	0.0328079	0.0738827	0	0.0630499	0	0
chr1	46527600	46546422	-	0	0	0	0.17182	0	0	0	0	0	0	0.0518076	0	0.00894846	0	0	0	0	0.0301565	0	0	0	0	0	0	0	0	0	0	0	0.00951426	0.219672	0	0	0	0	0	0	0	0	0	0	0	0.0101409	0	0	0
chr1	46543186	46546422	-	0	0	0	0	0	0.0216448	0	0	0	0	0.0518076	0.0493192	0	0	0	0	0	0.0980086	0	0	0	0	0.0740096	0.0273101	0	0	0	0.0105879	0	0	0	0	0	0	0	0	0	0	0.0119467	0	0	0.0985102	0	0.0882698	0	0
chr1	46774772	46775988	+	0	0	0	0	0	0	0	0	0	0	0	0	0	0	0	0	0	0	0	0.0184225	0	0	0	0	0	0	0	0	0	0	0	0.0183741	0	0	0	0	0	0	0	0	0	0	0	0	0	0
chr1	47028320	47037839	-	0	0.0372594	0	0.0644324	0	0	0.0124207	0	0	0	0	0	0	0	0	0	0	0	0	0	0	0.163061	0	0	0	0	0	0	0	0	0	0	0	0	0	0	0	0	0	0	0	0	0	0	0	0
chr1	47034114	47037839	-	0	0	0	0.128865	0	0	0	0	0	0	0	0	0	0	0	0	0	0	0	0	0	0	0	0	0	0	0	0	0	0	0	0	0	0	0	0	0	0	0	0	0	0	0	0	0	0
chr1	47037734	47037839	-	0	0.0248396	0	0	0	0.0216448	0.0248414	0	0	0	0.124338	0	0	0	0	0	0	0	0	0	0	0	0	0	0	0	0	0	0	0	0	0	0	0	0	0	0	0.00983547	0	0	0	0	0.0101409	0	0	0
chr1	47108865	47110928	-	0	0	0	0	0	0	0	0	0	0	0	0	0	0	0	0	0	0	0	0	0	0	0	0	0	0	0	0	0	0	0	0	0	0	0	0	0	0	0	0	0	0	0	0	0	0
chr1	47118252	47124409	-	0	0	0	0	0	0	0	0	0	0	0	0	0	0	0	0	0	0	0	0	0	0	0	0	0	0	0	0	0	0	0	0	0	0	0	0	0	0	0	0	0	0	0	0	0	0
chr1	4771959	4772759	+	0	0	0	0	0	0	0	0	0	0	0	0	0	0	0	0	0	0	0	0	0	0	0	0.0182068	0	0	0	0	0	0	0	0	0	0	0	0	0	0	0	0	0	0	0	0	0	0
chr1	47745912	47748131	-	0	0	0	0	0	0	0.0124207	0.010745	0	0	0	0	0	0	0	0	0	0	0	0	0.0431856	0	0	0	0	0	0	0	0	0	0	0	0	0.0273005	0.113479	0	0	0	0	0	0.021872	0	0	0	0	0
chr1	47761436	47767420	-	0	0	0	0	0	0	0	0	0	0	0	0	0.00894846	0	0	0	0	0	0.00577619	0	0	0	0.0277536	0	0	0	0	0	0	0	0	0.0061247	0	0	0	0	0	0.0295064	0.0238933	0	0	0	0	0	0	0
chr1	47834140	47838779	+	0.0277665	0.0745188	0	0.0214775	0.0207074	0	0.0124207	0	0	0	0	0	0	0	0.0190973	0	0	0	0	0.00614083	0	0	0	0	0	0	0	0	0	0	0	0	0	0	0	0	0	0	0	0	0	0	0.0304226	0	0	0
chr1	47834140	47840965	+	0	0.0248396	0.025998	0	0.0414147	0.0324673	0.086945	0	0	0	0	0.0246596	0.0357939	0.0325763	0	0.370105	0.0805734	0.0150783	0.0346572	0.0245633	0	0.0652243	0.0370048	0	0	0.0110785	0.0291735	0	0.042734	0.0285428	0	0.0306235	0	0.0136503	0	0.045335	0	0	0	0	0.0656159	0	0	0.02522	0	0
chr1	48771458	48825442	-	0	0.0869386	0.038997	0	0	0.0108224	0.0496829	0.0322351	0	0	0	0	0.0178969	0.260611	0	0.0292188	0.0134289	0	0.0115524	0.0798308	0	0	0.0647584	0	0	0	0	0	0	0.0665998	0.0070862	0.0306235	0	0	0	0	0	0.0491774	0	0	0	0	0	0.0378299	0	0
chr1	48771458	48869554	-	0	0.0248396	0	0	0	0	0	0	0	0	0.0103615	0	0.0178969	0	0.00954863	0.0194792	0.0134289	0.0452348	0.0462095	0.128957	0	0	0	0	0	0	0	0	0	0	0.0212586	0.0122494	0	0	0	0	0.0228714	0	0	0	0.021872	0	0.0101409	0	0	0
chr1	48821341	48825442	-	0.0971826	1.3165	0.454966	0.76245	0.424501	0.194804	1.3787	0.483526	0.13587	0.594559	0.994705	0.172617	0.841156	1.11845	0.84028	0.710991	0.335722	0.474965	0.0519857	0.208788	0.129557	0.815304	0.508816	0	0	0	0.136143	0.116466	0	0.352027	0.29762	0.10412	0.0325319	0.054601	0.0567394	0	0.0114357	0	0.621226	0.0527003	0.131232	0.0492551	0.070986	0.0882698	0	0
chr1	48821341	48851021	-	0	0.0745188	0	0	0.0207074	0	0	0.0214901	0	0	0	0	0.0178969	0	0	0.175313	0.0201433	0	0	0.0307041	0	0	0.0092512	0	0	0.0110785	0	0	0	0	0	0	0	0	0	0	0	0	0	0	0	0	0	0	0	0
chr1	48821341	48865316	-	0	0	0	0.0214775	0	0	0.0124207	0	0.0104516	0	0.0310845	0.0493192	0	0	0	0	0	0.00753913	0	0	0	0.211979	0	0	0.0338934	0	0	0	0	0	0	0	0	0	0	0	0	0	0	0	0.021872	0	0	0	0	0
chr1	48821341	48869554	-	0.0138832	0.186297	0	0.042955	0	0	0.0496829	0.0752152	0	0	0.0310845	0	0.161072	0.0868702	0	0	0.141003	0	0.0173286	0.0307041	0	0.326122	0.111014	0	0	0.0110785	0	0	0	0	0.0283448	0.0734964	0	0	0	0	0.0114357	0.0196709	0.0119467	0	0.0874879	0.0615689	0	0	0	0
chr1	48821389	48825442	-	0	0	0	0	0	0	0	0	0	0	0	0.147958	0	0	0	0	0	0	0	0	0	0	0	0	0	0	0	0	0	0	0	0	0	0	0	0	0	0	0	0	0	0	0	0	0	0
chr1	48860938	48865316	-	0	0	0	0	0	0	0	0.0214901	0	0	0	0	0	0.130305	0.0381945	0.00973961	0.00671445	0	0.0115524	0	0	0	0	0	0	0	0	0	0	0.00951426	0	0	0	0	0	0	0	0	0	0	0	0	0	0	0	0
chr1	48860938	48869554	-	0	0	0.038997	0.0107387	0	0	0.0372621	0	0	0.0135127	0	0	0.0178969	0.0325763	0.00954863	0	0.00671445	0.0753913	0	0	0	0	0.0185024	0	0.0903824	0	0	0	0	0.0285428	0	0.0061247	0	0	0	0	0	0.00983547	0	0	0	0	0	0.01261	0	0
chr1	50956259	51001129	-	0	0.124198	0	0.0322162	0.176012	0.0108224	0.149049	0.0429801	0.0418063	0.378356	0.124338	0.110968	0.107382	0.0760114	0.00954863	0	0.0805734	0.00753913	0.0231048	0.0122817	0	0.0815304	0.092512	0	0	0	0.10697	0	0	0.0190285	0	0.0061247	0	0	0	0	0	0.00983547	0.10752	0	0.010936	0.0123138	0	0.01261	0	0
chr1	51001040	51032903	-	0	0	0	0	0	0	0.0248414	0	0	0	0	0	0	0	0	0	0	0	0	0	0	0.260897	0	0	0	0	0	0	0	0	0	0	0	0	0	0	0	0	0	0	0	0	0	0	0	0
chr1	51001040	51050483	-	0	0.0372594	0.103992	0	0	0	0	0.010745	0	0	0	0	0	0	0.0381945	0	0	0	0	0	0	0.0815304	0.0092512	0	0	0	0	0	0	0	0	0	0	0	0	0	0	0	0	0	0	0	0	0	0	0
chr1	51005263	51061888	-	0.0416497	0.173877	0	0.0107387	0	0	0	0	0	0	0.041446	0	0	0.0108588	0	0	0	0	0.0404334	0	0	0	0.0740096	0	0	0	0	0	0.021367	0	0	0	0	0	0	0	0.0228714	0	0	0	0.010936	0	0	0	0	0
chr1	51032748	51061888	-	0	0.0496792	0.0779941	0.042955	0	0.0216448	0.0496829	0.0752152	0.0209031	0.0405381	0.0518076	0	0	0	0	0	0.107431	0.0527739	0	0.0184225	0	0	0.0832608	0	0	0	0	0	0.128202	0	0	0	0.0325319	0	0	0	0	0.0590128	0.0238933	0.0210801	0.021872	0.0123138	0	0	0	0
chr1	51048289	51210447	-	0	0	0	0	0	0	0	0	0	0	0	0	0	0	0	0	0	0	0	0	0	0	0	0	0	0	0	0	0	0	0	0	0	0	0	0	0	0	0	0	0	0	0	0	0	0
chr1	51121113	51210447	-	0	0	0.246981	0.0214775	0.031061	0	0.111786	0.0752152	0.0313547	0.378356	0.020723	0	0	0	0	0.00973961	0.0940023	0.105548	0.0519857	0.0675491	0	0	0.0740096	0	0	0.0553926	0.0291735	0.074115	0.042734	0	0.0921206	0	0	0	0	0	0.137228	0.0196709	0.0238933	0.126481	0.010936	0.0123138	0	0	0	0
chr1	51171457	51210447	-	0	0	0	0.042955	0	0	0	0	0.0313547	0	0	0	0.0536908	0.0325763	0	0	0	0.0150783	0	0	0	0	0.0092512	0	0	0	0.019449	0.0105879	0	0.00951426	0.2055	0.0183741	0	0	0	0	0	0.0196709	0	0	0.021872	0.0369413	0	0	0	0
chr1	51253671	51267349	-	0.0555329	0.124198	0.0779941	0.0966487	0	0	0.0745243	0.17192	0.0836126	0.14864	0.124338	0	0	0	0	0	0	0	0.00577619	0	0	0	0.101763	0	0	0	0	0	0	0	0	0	0	0.0409508	0	0	0	0	0	0	0	0	0	0	0	0
chr1	51829537	51831701	-	0	0	0	0.0107387	0	0	0.0372621	0	0	0.0135127	0	0.0246596	0	0	0	0	0.00671445	0	0.00577619	0	0	0	0	0	0	0	0	0	0.0106835	0.1332	0	0.0306235	0	0	0	0	0	0.0196709	0	0	0	0	0	0	0	0
chr1	51860052	51887530	-	0	0	0.0779941	0.0322162	0.0207074	0.0649345	0.0372621	0	0.0209031	0	0.103615	0.061649	0	0	0	0	0	0.0150783	0	0.0307041	0	0.342428	0.0185024	0	0	0	0.0097245	0	0	0	0.0070862	0.0244988	0.016266	0	0	0	0.0114357	0	0.131413	0	0	0.0123138	0	0	0	0
chr1	51860052	51912777	-	0	0	0.025998	0.0214775	0.0103537	0	0.124207	0.010745	0	0	0	0	0	0	0	0	0	0	0	0	0	0	0	0	0	0	0.0097245	0	0	0	0	0	0	0	0.0141849	0	0	0	0	0	0	0	0	0	0	0
chr1	51860052	51913807	-	0.0277665	0.0993584	0.207984	0.107387	0.0414147	0	0.161469	0.0752152	0.073161	0.121614	0.0828921	0.0863086	0.0178969	0.0108588	0	0	0.0134289	0.060313	0.0462095	0.0921124	0	0	0.092512	0	0.10168	0	0.0291735	0.0211757	0	0.0856283	0.0779482	0.0367482	0.0325319	0.109202	0.0709243	0	0	0.00983547	0.0477866	0.0421602	0.0656159	0.0738827	0.0811269	0	0	0
chr1	51868106	51871780	-	0	0.0993584	0.025998	0.0107387	0.0103537	0	0	0	0	0	0.020723	0	0	0.097729	0.14323	0	0.0134289	0	0.00577619	0.00614083	0	0	0.046256	0	0	0	0	0	0	0	0.0070862	0	0.016266	0.0273005	0	0.0226675	0	0	0.03584	0	0	0	0.0405635	0	0	0
chr1	51868106	51874004	-	0.333198	0.310495	0.467965	0.279207	0.124244	0.108224	0.397463	0.333096	0.0209031	0.513483	0.1347	0.0863086	0.214763	0.369198	0.0381945	0.477241	0.154432	0.392035	0.254152	0.380731	0	0.0652243	0.222029	0.109241	0.418019	0.166178	0.282011	0.201169	0.138885	0.285428	0.609413	0.367482	0.260256	0.204754	0.184403	0	0.0457428	0.137697	0.32256	0.0632403	0.16404	0.160079	0.0608452	0.277419	0	0
chr1	51868106	51913807	-	0	0.0248396	0.012999	0	0	0	0.0372621	0.0214901	0	0.0135127	0.020723	0	0.0536908	0	0.00954863	0	0.0134289	0	0	0.0307041	0	0	0	0	0	0	0	0.0105879	0	0.0475713	0	0	0	0.0273005	0.0283697	0	0	0.0393419	0.0477866	0	0.010936	0	0.0101409	0.02522	0	0
chr1	51868106	51930998	-	0	0.0248396	0	0	0.0207074	0.0108224	0	0	0	0	0.0518076	0.0123298	0	0	0.0190973	0.0194792	0	0	0.0404334	0.036845	0	0.0326122	0.0092512	0	0	0.0332356	0.077796	0	0.0320505	0.00951426	0.0921206	0.0551223	0	0	0	0	0	0	0	0	0	0	0	0	0	0
chr1	51869090	51871780	-	0.0832994	0.260816	0.0779941	0	0	0	0	0	0	0	0.0518076	0	0.00894846	0	0	0	0.0134289	0.105548	0	0	0	0	0.0185024	0.00910338	0	0	0	0	0	0.0190285	0	0	0	0	0	0	0	0	0	0	0	0	0	0.02522	0	0
chr1	51871576	51871780	-	0	0.0124198	0.0909931	0.0751712	0	0	0.0248414	0.010745	0	0	0	0	0	0.0542939	0	0.116875	0	0.00753913	0.0404334	0.00614083	0	0	0	0	0	0	0	0	0	0	0	0	0.0325319	0	0	0.249342	0	0	0	0	0.010936	0	0	0.02522	0	0
chr1	51871576	51874004	-	0.0416497	0.149038	0	0.236252	0.0207074	0.119047	0.111786	0.0752152	0.0418063	0.0270254	0.0103615	0	0.0626393	0.336622	0.0190973	0.0194792	0.0268578	0.128165	0.0404334	0.122817	0	0	0.0832608	0	0	0.0886282	0.0486225	0	0	0	0.177155	0.0367482	0.0975958	0.122852	0	0	0	0.0295064	0.14336	0	0.0765519	0.0246276	0	0.0378299	0	0
chr1	51926762	51930998	-	0.0832994	0.273236	0.038997	0.150342	0	0.0108224	0.149049	0.12894	0	0	0.227953	0.0986384	0.0805362	0.152023	0.105035	0.399324	0.0805734	0	0	0.110535	0	0	0.268285	0	0	0.022157	0.0097245	0	0	0.038057	0.113379	0.0061247	0.178926	0.054601	0.0567394	0.0226675	0.0114357	0.10819	0.191146	0	0.0656159	0.0369413	0.0101409	0.0882698	0	0
chr1	52211207	52231653	+	0	0	0.038997	0	0	0	0	0	0	0	0	0	0	0	0	0.00973961	0	0.105548	0	0	0	0	0	0	0	0	0	0	0	0.038057	0	0	0	0	0	0	0	0	0	0	0	0	0	0	0	0
chr1	52211207	52248315	+	0	0	0	0	0	0	0	0	0	0	0	0	0	0	0	0	0	0	0	0	0	0	0	0	0	0	0	0	0	0	0	0	0	0	0	0	0	0	0	0	0	0	0	0	0	0
chr1	52215816	52227643	+	0	0.0496792	0	0	0.0103537	0.0108224	0.0372621	0.0322351	0	0	0	0.061649	0	0.0868702	0	0	0.0268578	0	0	0	0	0	0.0647584	0	0	0	0	0	0	0.00951426	0.0141724	0	0	0	0	0	0	0	0	0	0	0	0	0	0	0
chr1	52215816	52231653	+	0	0.0124198	0	0	0	0.0108224	0.0993657	0	0	0	0.0932536	0.0369894	0	0	0	0.0389584	0.0335722	0	0	0.0122817	0	0	0	0	0	0	0	0	0	0	0.0779482	0	0	0	0	0	0	0	0	0	0	0	0	0	0	0
chr1	52215816	52237854	+	0	0	0.012999	0	0.0414147	0	0	0	0	0	0	0	0.11633	0	0	0	0	0	0.00577619	0	0	0	0	0	0	0	0	0	0	0.00951426	0	0	0	0	0	0	0	0	0	0	0	0	0	0	0	0
chr1	52226361	52231653	+	0	0	0.038997	0	0	0	0	0.12894	0	0	0	0	0	0	0	0	0	0	0.00577619	0.00614083	0	0	0.0092512	0	0.237254	0	0	0	0	0	0	0	0	0	0.0141849	0	0	0	0	0	0	0	0	0	0	0
chr1	52237741	52238395	+	0	0.161457	0.272979	0.0322162	0.031061	0	0.0621036	0.0859602	0.0104516	0	0.0725306	0.110968	0.0536908	0.0217176	0	0.116875	0.06043	0.0527739	0	0	0	0	0.0185024	0	0	0	0	0.0105879	0	0	0.0070862	0	0.016266	0.0273005	0	0.0226675	0	0	0	0	0.010936	0	0.0202817	0.02522	0	0
chr1	52279706	52299842	-	0	0	0	0.0214775	0.0103537	0	0	0.0322351	0	0	0	0	0	0	0	0	0	0	0.00577619	0	0	0	0.0740096	0.0637237	0	0	0	0	0.0534175	0	0	0	0	0	0.0141849	0	0	0	0	0	0.010936	0.0123138	0	0	0	0
chr1	52283737	52299842	-	0	0	0	0	0	0	0	0.0214901	0	0	0.0103615	0.0123298	0	0	0	0	0	0	0	0.00614083	0	0	0.0277536	0	0	0	0	0	0	0	0.14881	0	0	0	0	0	0	0	0	0	0	0	0	0	0	0.110513
chr1	52289335	52293541	-	0	0.0372594	0.025998	0.107387	0	0	0	0.0322351	0	0	0.0103615	0	0	0	0	0	0	0	0	0	0	0	0.0277536	0	0	0	0	0	0	0	0	0	0	0	0	0	0	0	0	0	0	0	0	0	0	0
chr1	52289335	52299842	-	0.124949	0.0496792	0.025998	0.0322162	0	0	0.124207	0.118195	0	0.175665	0.176146	0.0493192	0.0178969	0	0	0	0	0	0.00577619	0	0	0	0.0647584	0.00910338	0	0	0	0	0	0	0	0	0	0	0	0	0	0	0	0	0	0	0	0	0	0
chr1	52293467	52299842	-	0.0694162	0.546471	0.0909931	0.386595	0	0	0.0372621	0.182666	0	0	0.186507	0.221936	0.0805362	0.0760114	0.21007	0.155834	0.0537156	0.0452348	0	0.0982533	0	0	0.222029	0.00910338	0	0	0	0	0	0	0	0	0	0.0136503	0.0141849	0.113337	0.0228714	0	0.0119467	0.0948605	0	0.0123138	0.0101409	0.02522	0	0.0100467
chr1	52299688	52306186	-	0	0	0	0	0	0	0	0	0	0	0	0	0	0	0	0	0	0	0	0	0	0	0	0	0	0	0	0	0.138885	0	0	0	0	0	0	0	0	0	0	0	0	0	0	0	0	0
chr1	52698842	52705267	+	0	0.0496792	0	0	0	0.0757569	0.0248414	0	0.0522578	0.0135127	0.0103615	0	0	0	0.0286459	0	0.0470011	0	0.0577619	0.0245633	0.0143952	0	0	0.00910338	0	0	0	0.222345	0	0	0.0141724	0	0	0	0	0	0	0	0.0238933	0	0	0.0369413	0	0	0	0
chr1	52729444	52747488	+	0	0	0	0	0	0	0	0	0	0	0	0	0	0	0.219619	0	0	0	0	0	0	0	0.0092512	0	0	0	0	0	0	0	0	0	0	0	0	0	0	0	0	0	0	0	0	0	0	0
chr1	52747332	52769597	+	0	0.062099	0	0.0107387	0	0	0	0	0	0	0.0103615	0.0123298	0.00894846	0	0.0286459	0.0779168	0.0335722	0	0.0115524	0.0122817	0	0	0	0	0	0	0	0	0	0	0	0	0	0	0	0	0	0.0196709	0	0	0	0	0	0	0	0
chr1	52800359	52803606	+	0	0	0	0	0	0	0	0.161175	0	0	0	0	0	0	0	0	0	0	0	0	0	0	0	0	0	0	0	0	0	0	0	0	0	0	0	0	0	0	0	0	0	0	0	0	0	0
chr1	52901036	52927441	-	0	0	0	0	0	0	0	0	0	0	0	0	0	0	0	0	0	0	0.0346572	0	0	0	0	0	0	0	0	0	0	0	0	0	0	0	0	0	0	0	0	0	0	0	0	0	0	0
chr1	52903891	52927441	-	0	0	0	0	0	0	0	0	0	0	0	0	0	0	0	0	0.00671445	0.0301565	0	0	0	0	0	0	0	0	0	0	0	0	0	0	0	0	0	0	0	0	0	0	0	0	0	0	0	0
chr1	52911458	52927441	-	0	0	0	0.0536937	0	0	0	0.0537252	0.0209031	0.0405381	0	0	0	0	0	0	0	0	0.0462095	0.0307041	0	0	0	0	0	0	0	0	0	0	0.0283448	0.0244988	0	0.0136503	0	0	0.0114357	0	0	0	0	0	0	0	0	0
chr1	52924007	52933939	-	0	0	0	0	0	0	0	0	0	0	0	0	0	0	0	0	0	0	0	0	0	0	0	0	0	0	0	0	0	0	0	0	0	0	0	0	0	0	0	0	0	0	0	0	0	0
chr1	52924007	52962855	-	0	0	0	0	0	0	0	0	0	0	0	0	0	0	0	0	0	0	0	0.0122817	0	0	0	0	0	0	0	0	0	0	0	0	0	0	0	0	0	0	0	0	0	0	0	0	0	0
chr1	52937623	52956473	-	0	0	0	0	0	0	0	0	0.114967	0	0	0	0	0	0	0	0	0	0	0	0	0	0	0	0	0	0	0	0	0	0	0	0	0	0	0	0	0	0	0	0	0	0	0	0	0
chr1	52937623	52975384	-	0.0416497	0	0	0	0	0	0	0.010745	0	0.094589	0	0	0	0	0	0	0	0	0	0	0	0	0	0	0	0	0	0	0	0	0	0	0	0	0	0	0	0	0	0	0	0	0	0	0	0
chr1	52943379	52947595	-	0.0694162	0.385014	0.155988	0.493982	0.0207074	0.0865794	0.086945	0.0322351	0	0.135127	0.0621691	0.123298	0	0	0	0	0.127575	0.0301565	0.0750905	0.0798308	0	0	0.129517	0	0	0	0	0	0.042734	0.038057	0	0.0183741	0	0.0273005	0	0.0226675	0	0	0	0	0	0	0	0	0	0
chr1	52943379	52954707	-	0	0.0372594	0	0.0536937	0	0.0649345	0.0621036	0	0	0.283767	0.0932536	0	0	0	0	0.0389584	0.0268578	0	0.028881	0.00614083	0	0.130449	0.0092512	0	0	0	0.038898	0	0	0	0.106293	0	0	0	0	0	0	0	0.0597333	0	0	0	0	0	0	0
chr1	52947094	52975384	-	0	0	0.012999	0.0107387	0	0	0.0124207	0	0	0	0	0	0	0	0	0	0	0	0	0	0	0	0	0	0	0	0.097245	0	0	0	0	0	0	0	0	0	0	0	0	0	0	0	0	0	0	0
chr1	52956403	52962855	-	0	0	0	0	0	0	0	0	0	0	0	0	0	0	0	0	0	0	0	0	0	0	0	0	0	0	0	0	0	0	0	0	0	0	0	0	0	0	0	0	0	0	0	0	0	0
chr1	52956403	52975384	-	0.0277665	0.0248396	0	0.0322162	0	0	0	0.0537252	0.0209031	0	0	0	0.0268454	0	0	0.00973961	0.0268578	0.00753913	0.0173286	0.0122817	0	0	0.0092512	0	0	0	0.019449	0	0	0	0	0.0061247	0	0.0273005	0	0	0	0	0	0	0	0.0123138	0	0	0	0
chr1	52959282	52962855	-	0	0	0.012999	0	0	0.0108224	0	0	0	0	0	0	0	0.0542939	0	0	0	0	0.00577619	0.0675491	0	0	0	0	0	0	0	0.0105879	0	0	0.0070862	0	0	0	0	0	0	0	0	0	0	0	0	0	0	0
chr1	52959282	52975384	-	0.360964	0.385014	0.610954	0.708757	0.144951	0.129869	0.310518	0.300861	0.0418063	0	0.455906	0.147958	0.617444	0.44521	0.0859377	0.24349	0.308865	0.392035	0.265705	0.44214	0.0143952	0	0.15727	0	0	0.0553926	0.058347	0.0635271	0	0.209314	0.120465	0.10412	0.178926	0.0682513	0.0425546	0.113337	0.205843	0.10819	0.0955732	0.0737804	0.0656159	0.0369413	0.070986	0.0630499	0	0
chr1	52975267	52992045	-	0.0694162	0.0869386	0.0779941	0.279207	0.124244	0.0108224	0.0745243	0.0214901	0.0313547	0.108102	0.155423	0.0246596	0.0447423	0	0	0.0389584	0.107431	0	0.0693143	0.0491266	0.0575807	0	0.046256	0	0	0	0.019449	0.0317636	0	0	0.0141724	0.0551223	0	0	0	0	0.0228714	0.00983547	0.0477866	0	0	0.0369413	0	0	0	0.24112
chr1	52981562	52992045	-	0.138832	0.434693	0.12999	0.483243	0.0103537	0.140691	0.161469	0.182666	0.146322	0.689148	0.238315	0.0863086	0.00894846	0	0.0190973	0.107136	0.107431	0	0.0577619	0.122817	0.0287904	0.0326122	0.0555072	0.0364135	0.0112978	0	0.0291735	0.074115	0	0	0.0496034	0.0673717	0	0	0.0709243	0.36268	0.0228714	0.0491774	0.03584	0	0.021872	0	0.0202817	0.01261	0	0
chr1	53245524	53255739	+	0	0	0.012999	0	0	0	0	0	0	0	0	0	0	0	0	0	0	0	0	0	0	0.130449	0	0	0	0	0	0	0	0	0	0	0	0	0	0	0	0	0	0	0	0	0	0	0	0
chr1	53267490	53267811	+	0.0555329	0.0496792	0.155988	0.0107387	0	0	0	0	0	0	0	0	0.152124	0	0.0668404	0	0	0.00753913	0.0231048	0	0	0	0	0	0	0	0	0	0	0	0	0	0	0	0	0	0	0	0	0	0	0	0	0	0	0
chr1	53440440	53453808	+	0.0138832	0	0	0	0	0	0.0124207	0	0	0.310792	0	0.0246596	0.0268454	0.0108588	0	0.00973961	0	0	0	0	0	0	0.0092512	0	0	0	0	0	0	0	0	0	0	0	0	0	0	0	0	0	0.021872	0	0	0	0	0
chr1	53443888	53453808	+	0.0277665	0.0993584	0.038997	0.0107387	0	0	0.0124207	0.0322351	0	0	0.113977	0	0	0	0	0	0	0	0	0	0	0.179367	0.0092512	0	0	0	0	0	0	0	0	0	0	0	0	0	0	0	0	0	0	0	0	0	0	0
chr1	53675686	53676991	+	0	0	0	0	0	0.0324673	0.0124207	0	0	0.243229	0	0	0	0	0	0	0	0	0	0	0	0	0	0.00910338	0	0	0	0	0	0.038057	0	0	0	0	0	0	0	0	0	0	0.010936	0	0	0	0	0
chr1	53699213	53701307	-	0	0	0	0	0	0	0	0	0	0	0.020723	0.0123298	0	0.0217176	0	0.097396	0.0671445	0	0	0.00614083	0	0	0	0	0	0	0.019449	0	0	0	0	0	0	0	0.0141849	0	0	0.0295064	0.03584	0	0	0	0.0202817	0	0	0
chr1	54238001	54238162	-	0	0	0	0	0	0	0	0	0	0	0	0	0	0	0	0	0	0	0	0	0	0	0	0	0	0	0	0	0	0	0	0	0	0	0	0	0	0	0	0	0	0	0	0	0	0
chr1	54266365	54269682	-	0	0	0	0	0	0	0.0124207	0	0	0	0	0	0	0	0	0	0	0	0	0	0	0	0.111014	0.0182068	0	0	0	0	0	0	0	0	0	0	0	0	0	0	0	0	0	0	0	0	0	0
chr1	54325728	54344395	-	0.152716	0	0	0	0	0	0	0	0	0	0	0	0	0	0	0	0	0	0	0.00614083	0	0	0	0	0	0	0	0	0	0	0	0	0	0	0	0	0	0	0	0	0	0	0	0	0	0
chr1	54337044	54344395	-	0	0	0	0	0	0	0	0	0	0	0	0	0	0	0	0.116875	0.00671445	0	0	0.0245633	0	0	0	0	0	0	0	0	0	0	0	0	0	0	0	0	0	0	0	0	0	0	0	0	0	0
chr1	54502282	54509198	-	0	0.149038	0.103992	0.118126	0	0	0	0.0322351	0	0	0.0725306	0.135628	0.0357939	0	0	0	0.0134289	0.0376956	0.00577619	0.00614083	0	0	0.0277536	0	0	0	0	0.0952907	0	0	0	0	0	0	0	0	0.0571785	0	0.0119467	0	0	0.0246276	0	0	0	0
chr1	54506428	54509198	-	0.333198	0.968745	0.0909931	0.708757	0.0103537	0	0.0993657	0.204156	0.0104516	0	0.103615	0.382224	0.152124	0.0542939	0.0381945	0.204532	0.282007	0	0.0115524	0.165802	0	0	0.111014	0	0	0	0.058347	0.14823	0	0.0190285	0	0.0673717	0.0650639	0.0273005	0.0141849	0	0	0	0.0119467	0.0632403	0.120296	0.0615689	0.0101409	0.01261	0	0
chr1	54506428	54513045	-	0.111066	0.149038	0.012999	0.0322162	0	0	0.0993657	0.0859602	0	0	0.0621691	0.0246596	0	0.0217176	0	0.0389584	0.0201433	0	0	0.0122817	0	0.0163061	0.0555072	0	0	0.0110785	0	0.137642	0	0.00951426	0.0141724	0.0061247	0	0.0409508	0.0141849	0	0	0	0	0	0.0328079	0	0.0202817	0	0	0
chr1	54717288	54722859	-	0	0.211137	0.025998	0.0322162	0	0	0.0248414	0	0	0	0	0.0123298	0.00894846	0	0	0	0	0	0	0	0	0	0.0185024	0	0	0	0	0	0	0	0	0	0	0	0	0	0	0	0	0	0	0	0	0	0	0
chr1	55117621	55119830	+	0	0	0	0	0.103537	0	0	0	0	0	0	0	0	0	0	0	0.0201433	0	0	0	0	0	0	0	0	0	0	0	0	0	0	0	0	0	0	0	0	0	0	0	0	0	0	0	0	0
chr1	55117621	55130913	+	0	0.0124198	0	0	0	0	0	0	0	0.121614	0	0	0	0	0	0	0	0	0	0.00614083	0	0	0	0	0	0	0	0	0	0	0	0	0	0	0	0	0	0	0	0	0	0	0	0	0	0
chr1	55117621	55138859	+	0.0277665	0.136618	0.142989	0.161081	0.465915	0.551943	0.409884	0.419056	0.606191	0.364843	0	0	0	0	0	0	0.06043	0	0.00577619	0.0491266	0	0	0.046256	0	0	0	0	0	0	0	0	0.0244988	0	0	0	0	0	0.00983547	0	0	0	0	0	0	0	0
chr1	55589119	55600086	-	0	0	0	0.0751712	0	0	0	0.010745	0	0	0	0	0	0	0	0	0	0	0	0	0	0	0	0	0	0	0	0	0	0	0	0	0	0	0	0	0	0	0	0	0	0	0	0.0378299	0	0
chr1	55589119	55614243	-	0	0	0	0	0	0	0	0	0	0	0	0	0	0	0	0	0	0	0	0	0	0	0	0	0	0	0	0	0	0	0	0	0	0	0	0	0	0	0	0	0	0	0	0	0	0
chr1	55642048	55643805	-	0	0	0	0	0	0	0	0	0	0	0	0	0	0	0	0	0	0	0	0	0	0	0	0	0	0	0	0	0	0	0	0	0	0	0	0	0	0	0	0	0	0	0	0	0	0
chr1	56977647	57002784	-	0	0	0	0	0	0	0	0	0	0	0	0	0	0	0	0	0	0.0301565	0	0.0491266	0	0	0.0092512	0	0	0	0	0	0	0	0	0	0	0	0	0	0	0	0	0	0	0.0123138	0	0	0	0
chr1	57044550	57045257	-	0	0	0	0	0	0	0	0	0	0	0	0	0	0	0	0	0	0	0	0	0	0	0	0	0	0	0	0	0	0	0	0	0	0	0	0	0	0	0	0	0	0	0	0	0	0
chr1	57252847	57258476	-	0	0	0	0	0	0	0	0	0	0	0	0	0	0	0	0	0	0	0	0	0	0	0	0	0	0	0	0	0	0	0	0	0	0	0	0	0	0	0	0	0	0	0	0	0	0
chr1	57528556	57538087	-	0	0	0	0	0	0	0	0	0	0	0	0	0	0	0	0	0	0	0	0	0	0	0	0	0	0	0	0	0	0	0	0	0	0	0	0	0	0	0	0	0	0	0	0	0	0
chr1	58971731	58993007	-	0	0.0372594	0	0	0	0	0.0248414	0	0	0	0.1347	0	0	0	0	0	0	0	0	0	0	0	0	0	0	0	0	0	0	0	0	0	0	0	0	0	0	0	0	0	0	0	0	0	0	0
chr1	58971731	59000003	-	0	0.186297	0.181986	0.289946	0.0207074	0.0216448	0.310518	0.0214901	0	0.202691	0.186507	0	0.0626393	0.0434351	0	0.0292188	0.0268578	0.120626	0.0115524	0	0	0.0163061	0.046256	0.00910338	0.112978	0	0	0	0.224353	0.00951426	0.120465	0.0489976	0.0325319	0.054601	0.0141849	0	0	0	0.0597333	0	0	0	0.0202817	0.01261	0	0
chr1	58971731	59002413	-	0.166599	0.385014	0.337974	0.590631	0.207074	0.227271	0.385042	0.322351	0.292644	0.432407	0.362653	0.530182	0.0357939	0.0542939	0	0.0584376	0.147718	0.120626	0.184838	0.178084	0.0863711	0	0.416304	0.109241	0.146871	0	0.0291735	0	0	0.123685	0.127552	0	0	0.0136503	0.212773	0.204007	0	0.0491774	0	0.0210801	0.0437439	0.0369413	0.0507043	0.0378299	0	0
chr1	58971731	59004982	-	0	1.08052	0.324975	0.740973	0	0.31385	0	0	0	0	0.704583	0	0.178969	0	0	0	0.449868	0	0.294586	0.59566	0	0	0.453309	0	0	0	0	0	0	0	0	0	0	0.191104	0	0	0	0	0	0	0.185912	0	0.12169	0	0	0
chr1	58992932	59002413	-	0	0.0745188	0.0519961	0.0859099	0.0207074	0	0.0124207	0	0.0313547	0	0.020723	0	0	0	0	0	0.0537156	0	0.00577619	0.0552675	0	0	0.0370048	0	0	0	0	0	0	0.00951426	0.0070862	0	0	0	0	0	0	0	0	0	0	0.0123138	0	0	0	0
chr1	59137541	59150923	-	0	0.062099	0	0.0644324	0.0103537	0	0.0496829	0	0.156774	0	0.0103615	0	0.143175	0	0	0	0.00671445	0	0.0231048	0	0	0	0	0	0	0	0	0	0	0.0190285	0	0	0	0	0	0	0.0114357	0	0	0	0.021872	0	0.0202817	0.01261	0	0
chr1	59137541	59160879	-	0	0	0	0	0	0	0	0	0	0	0	0	0	0	0	0	0	0	0	0	0	0	0	0	0	0	0	0	0	0	0	0	0	0	0	0	0	0	0	0	0.010936	0	0	0	0	0
chr1	59147456	59148217	-	0	0.111778	0.103992	0	0	0	0.0372621	0	0.0209031	0.0540508	0.020723	0	0	0	0	0	0	0	0	0.0122817	0	0	0	0	0	0	0.019449	0	0	0	0	0	0	0.0273005	0	0	0	0	0	0	0	0	0	0	0	0
chr1	59147456	59150923	-	0	0	0.0779941	0	0.0103537	0.0108224	0	0	0.0209031	0	0.020723	0	0	0	0.0190973	0.0194792	0.00671445	0.0150783	0.0404334	0	0	0	0.0647584	0	0	0	0	0	0.138885	0.0190285	0.0141724	0.0306235	0	0	0	0	0	0	0.0119467	0.0316202	0	0	0	0	0	0
chr1	59787207	59787422	+	0	0	0	0	0	0	0	0	0	0	0	0	0	0	0	0	0	0	0	0	0	0	0	0	0	0	0	0	0	0	0	0	0	0	0	0	0	0	0	0	0	0	0	0	0	0
chr1	59787207	59812070	+	0.0832994	0.248396	0.220983	0.161081	0.103537	0.227271	0.248414	0.0752152	0.146322	0.175665	0.321207	0.209607	0.125279	0.0651527	0	0.175313	0.06043	0.1734	0.144405	0.270197	0.0287904	0	0.148019	0	0.508401	0.0997067	0	0.0317636	0.138885	0.0665998	0.0992068	0.189866	0.0813299	0.0819015	0	0	0	0	0.0597333	0.0105401	0.0874879	0	0	0	0	0
chr1	59787207	59844509	+	0.0416497	0.397434	0.0519961	0.289946	0.165659	0.205626	0.298097	0.0644702	0.282192	0.202691	0.290122	0.0863086	0.23266	0.17374	0.467883	0.0389584	0.0872878	0.286487	0.132852	0.184225	0	0.342428	0.212778	0	0.0451912	0.110785	0.097245	0.074115	0.224353	0.142714	0.233845	0.177616	0.0487979	0.054601	0.141849	0	0.0686142	0.0786838	0.0477866	0.0527003	0.142168	0.0123138	0.0608452	0	0	0
chr1	59787207	59978111	+	0	0.0124198	0.012999	0	0	0	0.0124207	0	0	0	0.0103615	0.0123298	0	0	0	0	0.0402867	0	0.00577619	0	0	0	0	0	0	0.276963	0	0	0	0	0	0	0	0	0	0	0	0	0	0	0.010936	0	0	0	0	0
chr1	59805629	59812070	+	0.0277665	0.372594	0	0.150342	0.0517684	0.259738	0.0496829	0.0859602	0.146322	0	0.0932536	0.0123298	0.187918	0	0.124132	0.116875	0.174576	0.00753913	0.0115524	0.036845	0.0143952	0.0652243	0.0740096	0	0	0	0.0875205	0	0.0320505	0.323485	0	0.0306235	0.0487979	0	0	0	0.0343071	0.00983547	0.0477866	0.126481	0.021872	0	0.0405635	0.0756599	0	0
chr1	59805629	59844509	+	0.277665	1.10536	1.01392	0.719496	0.207074	0.194804	0.558932	0.290116	0.282192	0.243229	0.404099	0.320575	0.76062	0.249752	0.267362	0.564897	0.235006	0.0678521	0.265705	0.497407	0	0.130449	0.194275	0	0	0.0886282	0.10697	0.0529393	0.0106835	0.152228	0	0.140868	0.16266	0.122852	0.099294	0	0	0.196709	0.0955732	0	0.0656159	0.0246276	0.0912678	0.0756599	0	0.170793
chr1	5987708	6046387	-	0	0	0	0	0	0	0	0	0	0	0	0	0	0	0	0	0	0	0	0	0	0	0	0	0	0	0	0	0	0	0	0	0	0	0	0	0	0	0	0	0	0	0	0	0	0
chr1	6007163	6012896	-	0	0	0	0	0	0	0	0	0	0	0	0	0	0	0	0	0	0	0	0	0	0	0	0	0	0	0	0	0	0	0	0	0	0	0	0	0	0	0	0	0	0	0	0	0	0
chr1	6007163	6022009	-	0	0	0	0	0.0207074	0	0.0372621	0	0.0209031	0	0	0	0	0.0108588	0	0	0	0	0	0	0	0	0	0	0	0	0.0097245	0	0	0	0.120465	0	0	0	0	0	0	0	0	0	0	0	0	0	0	0
chr1	6007163	6046387	-	0	0	0	0	0	0	0	0	0	0	0	0	0	0	0	0	0	0	0	0	0	0.114143	0	0	0	0	0	0	0	0	0	0	0	0	0	0	0	0	0	0	0	0	0	0	0	0
chr1	6021853	6046387	-	0	0.186297	0	0	0	0	0.0124207	0.0752152	0	0	0.103615	0	0	0	0.0477432	0	0.0134289	0.0226174	0.0519857	0.0245633	0	0	0.0092512	0	0	0	0.0097245	0.0105879	0	0	0.113379	0	0	0	0	0.0226675	0	0	0.0238933	0	0.010936	0	0	0	0	0
chr1	60366636	60377983	-	0	0	0	0	0	0	0	0	0	0	0	0	0	0.108588	0	0	0	0	0	0	0	0	0	0	0	0	0	0	0	0	0	0	0	0	0	0	0	0	0	0	0	0	0	0	0	0
chr1	60366636	60381772	-	0	0	0	0	0	0	0	0	0	0	0	0	0.0178969	0	0	0	0	0	0	0	0	0	0	0	0	0	0.0097245	0.0635271	0	0	0	0	0	0	0	0	0	0	0	0	0	0	0	0	0	0
chr1	6038329	6046387	-	0	0	0	0	0	0	0.0124207	0	0	0	0	0.147958	0	0	0	0	0	0	0	0	0	0	0	0	0	0	0	0	0	0	0	0	0	0	0	0	0	0	0	0	0	0	0	0	0	0
chr1	61743191	61849037	+	0	0.0124198	0	0	0	0.0216448	0.0124207	0	0	0	0	0	0	0	0	0	0	0	0	0	0	0	0	0	0	0	0	0	0	0	0	0	0	0	0	0	0	0	0	0	0	0.0123138	0	0	0	0
chr1	61869775	61872399	+	0	0	0	0	0	0	0	0	0	0	0.0518076	0	0	0	0	0	0	0	0	0	0	0	0.0370048	0	0	0	0	0	0	0	0	0	0	0	0	0	0	0	0	0.0421602	0	0	0	0	0	0
chr1	62149088	62175109	-	0	0	0	0	0	0	0	0.010745	0	0	0	0	0	0	0	0.0194792	0	0	0	0	0	0	0	0	0	0	0.0097245	0	0	0	0	0	0	0	0	0	0	0	0	0	0.010936	0	0	0	0	0
chr1	62160368	62175109	-	0	0.136618	0	0.0107387	0	0	0	0	0	0.0540508	0	0	0	0.0108588	0	0	0	0	0	0.0429858	0	0	0.0092512	0	0	0	0	0	0	0	0	0	0	0	0	0	0	0	0	0	0	0	0	0	0	0
chr1	62166605	62175109	-	0	0	0	0	0	0	0	0	0	0	0	0	0	0	0	0	0	0	0	0	0	0	0	0	0	0	0	0	0	0	0	0	0	0	0	0	0	0	0	0	0	0	0	0	0	0
chr1	62228529	62232145	+	0	0	0	0	0	0	0.0124207	0	0.0104516	0.14864	0	0	0	0	0	0	0	0.0226174	0	0	0	0	0	0	0	0	0	0	0	0	0	0	0	0	0	0	0	0	0	0	0	0	0	0	0	0
chr1	62234954	62241006	+	0	0	0	0	0	0	0	0	0	0	0	0	0	0	0	0	0	0	0	0	0	0	0	0	0	0	0	0	0	0	0	0	0	0	0	0	0	0	0	0	0	0	0	0	0	0
chr1	62288616	62321911	+	0	0	0	0	0	0	0	0	0	0	0	0	0	0	0	0	0	0	0	0	0	0	0	0	0	0	0	0	0	0	0	0	0	0	0	0	0	0	0	0	0	0	0	0	0	0
chr1	62293093	62341038	+	0	0	0	0	0	0	0	0	0.0313547	0	0	0	0	0	0	0.146094	0	0	0	0	0	0	0	0	0	0	0	0	0	0	0	0	0	0	0	0	0	0	0	0	0	0	0	0	0	0
chr1	62321701	62393501	+	0	0	0	0	0	0	0	0	0	0	0	0	0	0	0	0	0	0	0	0.0491266	0	0	0	0	0	0.443141	0	0	0	0	0	0	0	0	0	0	0	0	0	0	0	0	0	0	0	0
chr1	62365254	62367131	+	0	0.0248396	0.038997	0.128865	0.0517684	0	0.0621036	0.0752152	0	0	0.0103615	0.0986384	0.00894846	0.0108588	0	0	0.0335722	0.150783	0	0	0	0	0.0277536	0	0	0	0	0.0423514	0	0	0	0	0	0	0	0	0.0114357	0	0	0	0.010936	0.0246276	0	0.15132	0	0
chr1	62374043	62380336	+	0	0	0.0519961	0.042955	0	0	0	0.0214901	0	0	0	0.0369894	0	0	0	0	0.0537156	0	0	0.0491266	0	0	0.120266	0	0	0	0	0	0	0	0	0	0	0	0	0	0	0	0	0	0	0.0246276	0	0	0	0
chr1	62455839	62503721	+	0	0.0248396	0.103992	0	0	0	0.0124207	0	0.0104516	0	0.0103615	0.0493192	0	0	0	0	0	0.0150783	0.0115524	0.0429858	0	0	0.0185024	0.0182068	0	0	0	0	0	0.0475713	0.0070862	0	0	0.054601	0	0	0	0	0	0	0	0	0	0	0	0
chr1	62455839	62516730	+	0.0138832	0	0	0	0	0.0649345	0.0745243	0	0	0	0.362653	0.0369894	0	0	0	0.0584376	0	0.00753913	0	0	0	0	0.0092512	0	0	0	0.058347	0	0	0	0	0	0	0	0	0	0	0	0	0	0.010936	0	0	0	0	0
chr1	62579724	62588730	+	0	0	0	0	0	0	0	0	0	0	0	0	0	0	0	0	0	0	0.0115524	0	0	0	0.0277536	0	0	0.121864	0	0	0	0	0	0	0	0	0	0	0	0	0	0	0	0	0	0	0	0
chr1	62713143	62718881	-	0	0	0	0	0	0	0	0	0	0	0	0	0.0447423	0	0	0.136354	0	0	0	0	0	0	0	0	0	0	0	0	0	0	0	0	0	0	0	0	0	0	0	0	0.010936	0	0	0	0	0
chr1	62732403	62734177	-	0	0	0	0	0	0	0	0	0	0	0	0	0	0	0.315105	0	0	0	0	0	0	0	0	0	0	0	0	0	0	0	0	0	0	0	0	0	0	0	0	0	0	0	0	0	0	0
chr1	62905469	62908990	+	0	0	0	0	0	0	0	0	0	0	0.0103615	0	0	0	0	0	0	0	0	0	0	0	0	0.00910338	0	0	0	0	0	0	0	0	0	0	0	0	0	0	0	0	0.010936	0.0123138	0	0	0	0
chr1	62907158	62907970	+	0	0.149038	0.0779941	0.0859099	0	0	0.0745243	0.12894	0	0	0.0828921	0.0739788	0.0447423	0	0.00954863	0	0.0537156	0	0.0635381	0.0122817	0	0	0.101763	0	0	0	0	0	0	0.00951426	0.0566896	0	0	0	0	0.045335	0	0	0.0477866	0	0	0.0123138	0	0	0	0
chr1	62907158	62908990	+	0.0832994	0	0.012999	0.0859099	0	0	0	0	0.0209031	0	0	0	0	0	0	0	0	0	0.0115524	0	0	0.0489182	0.046256	0	0	0	0	0	0	0	0	0	0	0	0	0	0	0.00983547	0	0	0	0	0	0	0	0
chr1	62908829	62914337	+	0	0.0248396	0	0	0	0	0	0.010745	0	0	0.0103615	0	0	0	0	0	0.0335722	0	0.0231048	0.00614083	0	0	0	0	0	0	0	0	0	0.0190285	0.0141724	0.0061247	0.0487979	0.0136503	0	0	0	0	0.03584	0	0	0	0	0	0	0
chr1	62910408	62911100	+	0	0	0	0	0	0	0	0	0	0	0	0.345235	0	0	0	0	0	0	0	0	0	0	0.0092512	0	0	0	0	0	0	0	0	0	0	0.0136503	0.0141849	0	0	0	0	0	0	0	0	0	0	0
chr1	62910408	62913182	+	0.0138832	0	0	0	0.0103537	0	0.0248414	0.118195	0.073161	0	0.0103615	0.0123298	0.0178969	0	0	0	0.0134289	0	0	0	0	0	0.0277536	0	0	0	0.0680715	0	0	0.0285428	0	0.0061247	0	0	0	0.249342	0	0	0	0	0	0.0369413	0	0	0	0
chr1	6291961	6293703	-	0	0.0372594	0	0.0644324	0	0	0.0745243	0.0322351	0	0	0.020723	0	0.00894846	0	0	0	0	0	0	0	0.115161	0.114143	0	0	0	0	0	0	0	0.0190285	0.0070862	0	0	0	0	0	0	0	0	0	0	0	0	0	0	0
chr1	62939652	62943505	-	0	0	0.0519961	0	0.0103537	0	0	0	0.0104516	0	0	0	0	0	0	0	0	0	0.00577619	0	0	0	0.0092512	0	0	0	0	0.0105879	0	0	0	0	0	0	0	0	0	0	0	0	0	0	0	0	0	0
chr1	63021495	63085664	-	0	0.0248396	0	0.0107387	0	0.0108224	0	0	0	0	0.0725306	0	0	0	0	0	0	0	0	0	0	0	0	0	0	0	0	0	0	0	0	0	0	0	0	0	0	0	0	0.0316202	0	0	0	0	0	0
chr1	63042932	63044637	-	0	0.0124198	0	0	0	0	0	0	0	0	0	0	0	0	0	0	0	0	0	0	0	0	0	0.0273101	0	0	0	0	0	0	0	0	0	0	0	0	0	0	0	0	0	0.0123138	0	0	0	0
chr1	63042932	63052295	-	0	0	0.103992	0.0322162	0	0	0	0.0644702	0	0	0	0	0.0357939	0	0	0	0	0.128165	0.127076	0.0184225	0	0	0.0555072	0	0	0	0	0	0	0	0	0	0	0	0	0	0	0	0.0238933	0.0632403	0.021872	0	0	0	0	0
chr1	63042932	63085664	-	0	0	0	0	0	0	0	0	0	0	0	0	0	0	0.219619	0	0	0	0	0	0	0	0	0	0	0	0	0	0	0	0	0	0	0.0273005	0	0	0	0	0	0	0	0	0	0	0	0
chr1	63042932	63091072	-	0.0277665	0	0	0	0	0	0.0248414	0	0	0	0.041446	0	0	0	0	0	0	0.120626	0.00577619	0	0	0	0.0185024	0	0	0	0	0	0	0	0	0	0	0	0	0	0	0	0	0	0	0.0123138	0	0	0	0
chr1	63269389	63286880	+	0.0694162	0.0248396	0.012999	0	0	0	0	0	0	0	0.0310845	0.0369894	0	0	0	0	0.00671445	0.105548	0.00577619	0.0122817	0	0	0.0092512	0.00910338	0	0	0	0	0	0	0	0	0	0.0273005	0	0	0	0.00983547	0.0119467	0	0.010936	0	0	0	0	0
chr1	63269389	63300523	+	0	0	0	0	0	0	0	0	0	0	0	0	0	0	0	0	0	0	0	0	0	0	0	0	0	0	0	0	0	0	0	0	0	0	0	0	0	0	0.0119467	0	0	0	0.0101409	0	0	0
chr1	63269389	63307218	+	0.111066	0.0372594	0	0.0322162	0	0	0	0	0	0	0	0.0493192	0	0	0	0	0.0335722	0	0.00577619	0.0122817	0	0	0	0	0	0	0	0	0	0	0	0	0	0	0	0	0	0	0	0	0.0328079	0.0246276	0	0	0	0
chr1	63294710	63307218	+	0	0	0	0.128865	0	0.0108224	0	0	0	0	0	0	0	0	0	0	0	0	0	0	0	0	0	0	0	0	0	0	0	0	0	0	0	0.0136503	0	0	0	0	0.0119467	0	0	0	0	0	0	0
chr1	63877596	63885111	+	0	0	0	0.042955	0	0	0	0	0	0	0	0	0	0	0	0.00973961	0	0	0	0.0184225	0	0	0	0	0	0	0.019449	0	0	0	0	0.0122494	0.016266	0	0.0283697	0	0	0	0.10752	0	0	0.0246276	0	0	0	0
chr1	63877596	63894797	+	0	0	0	0	0	0	0	0	0	0.108102	0	0	0	0.0434351	0	0	0	0	0	0	0	0	0	0	0	0	0	0	0	0	0	0	0	0	0	0	0	0	0	0	0	0	0	0	0	0
chr1	63944434	63955889	-	0	0	0	0.0214775	0	0	0	0	0	0	0.0932536	0	0	0	0	0	0	0	0.00577619	0.00614083	0	0.0163061	0	0	0	0	0	0	0	0	0	0	0	0	0	0	0	0	0	0	0	0	0	0	0	0
chr1	63944434	63974241	-	0	0	0.038997	0.0859099	0	0	0.0248414	0.139685	0.0313547	0	0.103615	0	0	0	0	0	0	0	0	0.0429858	0	0	0.0832608	0	0	0	0	0	0	0	0	0	0	0	0	0.045335	0	0.0295064	0	0	0.0437439	0.0123138	0	0	0	0
chr1	64021028	64036799	+	0	0	0	0	0	0	0.0248414	0.10745	0	0	0	0	0	0	0	0	0	0.0150783	0	0	0	0	0	0	0	0	0	0	0	0	0	0	0	0	0	0	0	0	0	0	0	0	0	0	0	0
chr1	64474976	64516388	+	0.180482	0.732769	0	0.612108	0	0	0.0621036	0	0	0	0.0621691	0	0	0	0	0	0	0	0	0	0	0	0.101763	0	0	0	0	0	0	0	0	0	0	0	0	0	0	0	0	0	0	0	0	0	0	0
chr1	65016276	65068595	+	0	0	0	0	0	0	0	0	0	0	0	0.0123298	0	0	0	0	0	0	0	0	0	0	0	0	0	0	0	0	0	0	0	0.0918705	0	0	0	0	0	0	0	0	0	0	0	0	0	0
chr1	65068488	65107652	+	0	0	0	0	0.0621221	0	0.0124207	0	0	0	0	0	0	0	0	0	0	0	0	0	0	0	0	0	0	0	0	0	0	0	0	0	0	0	0	0	0	0	0.0238933	0	0	0.0123138	0	0	0	0
chr1	65095037	65107652	+	0	0.136618	0.012999	0	0	0	0.0745243	0.010745	0.0209031	0	0.113977	0	0.00894846	0	0	0	0.0134289	0.0150783	0.028881	0	0.0143952	0	0.0647584	0.0364135	0	0	0.0486225	0.0211757	0.769212	0	0.0212586	0.214365	0	0	0	0	0	0	0.0716799	0	0.0765519	0.0738827	0.0202817	0.0378299	0	0
chr1	65131739	65141666	+	0	0	0	0	0	0.0108224	0.0124207	0.010745	0	0	0	0.197277	0	0	0	0.00973961	0	0.0753913	0	0.0245633	0	0	0.0277536	0	0	0	0	0	0	0	0.0850344	0.0122494	0	0	0.0425546	0	0	0	0	0	0.0328079	0	0.0202817	0	0	0
chr1	65142577	65145439	+	0	0	0	0	0	0.0541121	0	0	0	0	0	0.110968	0	0	0	0	0	0	0	0	0	0	0	0	0	0	0	0	0	0	0	0	0	0	0	0	0	0	0	0	0	0	0	0	0	0
chr1	65234338	65255197	+	0	0.062099	0	0	0.103537	0.0108224	0	0	0	0	0	0	0	0	0	0	0	0	0	0	0.0287904	0	0.0092512	0	0	0	0	0.0211757	0	0	0	0	0	0	0	0	0	0	0	0	0	0	0	0.01261	0	0
chr1	65243305	65243775	+	0	0	0	0.0859099	0	0	0	0.0429801	0.0418063	0	0.0518076	0	0	0	0	0	0.00671445	0	0	0	0	0	0.0277536	0	0	0	0	0	0	0	0	0	0	0	0	0	0	0	0	0	0	0	0	0	0	0
chr1	65243305	65255197	+	0	0.111778	0.012999	0.0214775	0	0.0108224	0.0745243	0.0429801	0.0522578	0	0	0.0369894	0.11633	0	0	0	0.0268578	0	0	0	0	0	0.101763	0.0182068	0	0	0	0	0	0	0	0	0.016266	0.0136503	0	0	0	0	0.0119467	0	0.021872	0	0	0	0	0
chr1	65278420	65280523	+	0	0.0993584	0	0.0322162	0.031061	0.0324673	0.0372621	0.0322351	0	0	0.0310845	0.0246596	0.00894846	0	0	0	0	0.060313	0.0173286	0.00614083	0	0	0	0	0	0	0	0	0	0	0	0	0	0	0	0	0	0	0	0	0	0	0	0	0	0.0200933
chr1	65811293	65831879	+	0	0	0	0	0	0	0	0	0	0	0	0	0	0	0	0	0	0	0	0	0	0	0.0185024	0	0	0	0	0.0105879	0	0	0	0	0	0	0	0	0	0	0	0	0	0	0	0	0	0
chr1	65830317	65831879	+	0.0555329	0.173877	0.25998	0.332901	0.0931831	0.0649345	0.111786	0.118195	0.073161	0.0405381	0.103615	0.0369894	0.46532	0.412634	0.0859377	0.331147	0.127575	0.0829304	0.0577619	0.0859716	0	0	0.129517	0	0	0.0553926	0	0	0.021367	0.180771	0.375569	0.0428729	0.0325319	0.0682513	0.0851092	0	0.0686142	0.10819	0.226986	0.0210801	0	0.0861964	0.0405635	0.1261	0	0
chr1	6592027	6593501	-	0	0	0	0	0	0.0216448	0	0.0322351	0	0	0	0	0	0	0	0	0	0	0.00577619	0.0184225	0	0	0.0185024	0	0	0.155099	0.0875205	0	0	0	0	0	0	0	0	0	0.0114357	0.0196709	0	0	0	0	0.0101409	0	0	0
chr1	6601889	6610675	-	0	0	0	0	0	0	0	0	0	0	0	0	0	0	0	0	0	0	0	0	0	0	0	0	0	0	0	0	0	0	0	0	0	0	0	0	0	0	0	0	0	0	0	0	0	0
chr1	66081690	66088664	+	0	0	0	0	0	0	0	0	0	0	0	0	0	0	0	0	0	0	0	0.00614083	0	0	0	0	0	0.288042	0	0	0	0	0	0	0	0	0	0	0	0	0	0	0	0	0	0	0	0
chr1	6636474	6637130	+	0	0.124198	0.025998	0.0644324	0	0	0.0745243	0	0	0	0	0	0	0	0	0	0	0	0	0	0	0	0	0	0	0	0	0	0	0	0	0	0	0	0	0	0	0	0	0	0	0	0	0	0	0
chr1	66378927	66384518	+	0	0.223556	0.0909931	0.0859099	0.031061	0	0.0372621	0	0	0	0.041446	0	0.0268454	0.0760114	0.00954863	0.0194792	0.0537156	0.00753913	0	0.00614083	0	0	0.0370048	0	0	0	0	0	0	0.0190285	0.0141724	0.0367482	0.0813299	0.0819015	0.0283697	0	0.0228714	0.265558	0	0.0105401	0.0437439	0.123138	0.0608452	0	0	0
chr1	6659106	6659512	-	0.138832	0.111778	0.038997	0.0966487	0.0207074	0.129869	0.111786	0.0429801	0.104516	0.0270254	0.041446	0.283586	0	0	0	0	0	0	0	0	0	0	0	0	0	0	0	0	0	0	0.0141724	0	0	0.054601	0	0	0	0	0	0	0	0	0	0	0	0
chr1	66713142	66731770	+	0	0	0	0	0	0	0	0	0	0	0	0	0	0	0	0	0	0	0	0	0	0	0	0	0	0	0	0	0	0	0	0	0	0	0	0	0	0	0	0	0	0	0	0	0	0
chr1	67303392	67371058	-	0	0	0.025998	0	0	0	0	0.010745	0.0104516	0	0	0	0	0	0	0	0	0	0	0.0184225	0	0	0	0	0	0	0	0	0	0	0	0	0	0	0	0	0	0	0	0	0	0	0	0	0	0
chr1	67337052	67371058	-	0	0	0.116991	0	0	0	0	0	0	0	0.0103615	0	0.0894847	0.0434351	0	0.0389584	0	0	0	0.0552675	0	0	0	0	0	0	0	0	0	0	0	0	0	0	0	0	0	0	0.0119467	0	0	0	0.0101409	0	0	0
chr1	67356836	67371058	-	0.555329	1.88781	0.766942	1.3853	0.227781	0.497831	1.0185	0.762897	0.250838	0.594559	1.04651	0.394554	2.82772	2.03059	1.34636	2.4349	1.18174	0.527739	1.03971	1.39397	0	0	0.573574	0.0364135	0.192063	0.0886282	0.486225	0.455278	0	0.190285	0.255103	0.361357	0.357851	0.136503	0.255328	0	0.297328	0.186874	0.418133	0.242421	0.524927	0.369413	0.162254	0.18915	0	0
chr1	67411832	67425426	+	0.0416497	0.062099	0	0	0	0	0	0	0	0.0540508	0.0725306	0.0986384	0	0.336622	0	0	0	0.0980086	0	0.0122817	0	0	0.092512	0	0	0	0	0	0	0.0190285	0	0	0	0	0	0	0	0	0	0	0.0437439	0.0369413	0	0	0	0
chr1	67411832	67428843	+	0	0.062099	0	0	0	0.0649345	0.0372621	0	0	0.29728	0.0621691	0	0	0.0434351	0	0.0292188	0	0	0	0	0	0.0163061	0.046256	0	0	0	0	0	0	0.00951426	0	0	0.0487979	0	0	0	0	0	0	0	0	0	0	0	0	0
chr1	67423741	67428843	+	0.0416497	0.484372	0.207984	0.558414	0.258842	0.238093	0.447146	0.526506	0.188128	0.35133	0.196869	0.295915	0.107382	0.17374	0.0859377	0.24349	0.147718	0.188478	0.0577619	0.110535	0	0.195673	0.185024	0	0	0.343434	0.136143	0.169406	0.0106835	0	0	0.128619	0.0325319	0.163803	0.0425546	0.045335	0	0.0688483	0.0955732	0	0.0328079	0	0.0608452	0.0378299	0	0
chr1	6880240	6885270	+	0	0	0	0	0	0	0	0	0	0	0	0	0	0	0	0	0	0	0	0	0	0	0	0	0	0	0	0	0	0	0	0	0	0	0	0	0	0	0	0	0	0	0	0	0	0
chr1	70291430	70303966	+	0	0	0	0	0	0	0	0	0	0	0	0	0	0	0	0	0	0	0	0	0	0	0	0	0	0	0	0	0	0	0	0	0	0	0	0	0	0	0	0	0	0	0	0	0	0
chr1	70300462	70303966	+	0	0	0	0	0	0	0	0	0	0	0	0	0	0	0	0	0	0	0	0	0	0	0	0	0	0	0	0	0	0	0	0	0	0	0	0	0	0	0	0	0	0	0	0	0	0
chr1	70397189	70460316	+	0	0	0	0	0	0	0	0	0	0	0	0	0	0	0	0	0	0	0.0173286	0	0	0	0	0	0	0	0	0	0	0	0	0.0061247	0	0	0	0	0	0	0	0	0	0	0	0.01261	0	0
chr1	70446061	70460316	+	0	0	0	0	0	0	0	0	0	0	0	0	0	0	0	0	0	0	0	0	0	0	0	0	0	0	0	0	0	0	0	0	0	0	0	0	0	0	0	0	0	0	0	0	0	0
chr1	70509636	70555502	+	0	0	0	0	0	0	0	0	0.0104516	0	0	0	0	0.119447	0	0	0	0.00753913	0.0231048	0	0	0	0	0	0	0	0	0	0	0	0	0	0	0	0	0	0	0	0	0	0	0	0	0	0	0
chr1	70509636	70573509	+	0	0	0	0	0	0	0	0	0	0	0	0	0	0	0	0	0	0	0	0	0	0	0	0	0	0	0	0	0	0	0	0	0	0	0	0	0	0	0	0	0	0	0	0	0	0
chr1	70518708	70555502	+	0	0	0	0	0	0	0	0	0	0	0.1347	0	0.00894846	0	0	0	0	0	0	0.00614083	0	0	0	0	0	0	0	0	0	0	0	0	0	0	0	0	0	0	0	0	0	0	0	0	0	0
chr1	70518708	70573509	+	0	0	0	0	0	0	0	0	0	0	0	0	0	0	0	0	0.00671445	0	0	0	0	0	0	0	0	0	0	0	0	0	0	0	0	0	0	0	0	0	0	0	0	0	0	0	0	0
chr1	70541759	70573509	+	0	0	0	0	0	0	0	0	0	0	0	0	0	0	0.00954863	0	0	0	0	0	0	0	0	0	0	0	0	0	0	0	0	0	0	0	0	0	0	0	0	0	0	0	0	0	0	0
chr1	70639147	70654956	-	0	0	0	0	0	0	0.0621036	0	0	0	0	0	0	0	0	0	0	0	0	0	0	0	0	0	0	0.022157	0	0	0	0	0	0	0	0	0	0	0	0	0	0	0	0	0	0	0	0
chr1	70703107	70705203	+	0	0	0	0	0	0	0	0	0	0	0	0.221936	0	0	0	0	0	0	0	0	0	0	0	0	0	0	0	0	0	0	0	0	0	0	0	0	0	0	0	0	0	0	0	0	0	0
chr1	70736538	70742527	-	0	0.0372594	0	0	0	0	0	0	0.0313547	0	0.020723	0	0.0626393	0.0108588	0	0.097396	0	0.0376956	0.00577619	0.0245633	0	0	0.0277536	0	0	0	0	0	0	0	0	0	0	0	0	0	0	0	0	0	0	0.0123138	0	0	0	0
chr1	70736538	70781249	-	0	0	0.12999	0.042955	0	0	0	0	0.0104516	0	0	0	0	0	0	0	0.00671445	0	0	0.0122817	0	0.0326122	0	0	0	0	0.0680715	0	0	0.00951426	0.120465	0	0	0	0	0	0	0	0	0.0105401	0	0	0.0101409	0	0	0
chr1	70758070	70766591	-	0	0.0496792	0	0.0644324	0	0	0	0	0	0	0	0	0	0	0	0	0	0	0	0.0245633	0	0	0	0	0	0.0553926	0	0	0	0.00951426	0	0	0	0.0136503	0	0	0	0.00983547	0	0	0	0	0.0101409	0	0	0
chr1	70758070	70771973	-	0	0.0993584	0.038997	0.139604	0.0103537	0.0541121	0.0124207	0.0859602	0	0	0.0828921	0	0	0	0.0477432	0	0.0134289	0.0829304	0.0231048	0	0	0.0163061	0.0092512	0.0819304	0	0	0	0	0	0	0	0	0	0	0	0	0	0	0	0	0	0.0123138	0	0	0	0
chr1	70758070	70781249	-	0.236015	0.397434	0.246981	0.25773	0.0828294	0.205626	0.248414	0.139685	0.188128	0.243229	0.486991	0.0863086	0.187918	0.0434351	0	0.185052	0.268578	0.0980086	0.103971	0.165802	0.230323	0.521795	0.0832608	0.0364135	0.0225956	0.254806	0.019449	0.14823	0	0.0285428	0.0141724	0.0979952	0.0813299	0.0409508	0.0283697	0	0.0114357	0.0590128	0.0597333	0	0.0765519	0	0.0405635	0.0882698	0	0
chr1	70761812	70771973	-	0	0.062099	0.025998	0	0	0.0108224	0.0124207	0.0214901	0.0627094	0	0.020723	0	0	0	0	0	0	0	0.0115524	0	0	0	0	0	0	0	0	0	0	0	0	0.0061247	0	0	0	0	0	0	0.0238933	0	0	0	0	0	0	0
chr1	70761812	70781249	-	0.0138832	0.198717	0.0649951	0.0214775	0.0207074	0.0432897	0.0248414	0	0.0418063	0.0135127	0.0725306	0.0739788	0	0	0	0.048698	0.0268578	0.060313	0.00577619	0.0614083	0.0143952	0	0.0185024	0	0	0	0.0097245	0	0	0	0	0.0061247	0	0	0	0	0	0.0196709	0.0477866	0.0210801	0	0	0.0202817	0	0	0
chr1	70766446	70781249	-	0	0.136618	0	0	0	0.0541121	0	0.0752152	0	0	0.041446	0.0246596	0.00894846	0.0434351	0.00954863	0	0.0805734	0	0.00577619	0	0	0	0.0740096	0	0	0.0997067	0.0486225	0	0	0.0285428	0	0.0183741	0	0	0	0	0	0.00983547	0	0	0	0.0123138	0	0	0	0
chr1	70790535	70801782	-	0	0	0	0	0	0	0	0	0	0	0.0310845	0	0	0	0	0	0	0	0	0	0	0	0	0	0	0	0	0	0	0	0	0	0	0	0	0	0	0	0	0	0	0	0	0	0	0
chr1	74701785	74737392	+	0	0	0.038997	0	0	0	0	0.0644702	0	0.0135127	0.0621691	0.0123298	0	0	0.0286459	0	0.0201433	0	0.0404334	0.0122817	0	0	0.0277536	0	0	0	0	0	0.0106835	0	0.134638	0	0	0	0	0	0	0	0.0238933	0	0.010936	0.0246276	0	0.01261	0	0
chr1	74715142	74737392	+	0	0	0	0.161081	0.0207074	0.0216448	0.0496829	0.0429801	0	0	0.0932536	0.0123298	0.0178969	0	0	0	0.0201433	0	0	0	0	0	0.0370048	0	0	0	0.038898	0	0	0	0	0	0	0	0	0	0	0	0.0477866	0.0527003	0.010936	0.0246276	0	0	0	0
chr1	74715142	74801833	+	0	0	0	0	0	0	0	0	0	0	0	0	0	0	0	0	0	0	0	0	0	0	0	0	0	0	0	0	0	0	0	0	0	0	0	0	0	0	0	0	0	0	0	0	0	0
chr1	74818949	74836076	+	0	0	0	0	0	0	0	0	0	0	0	0	0	0.141164	0	0	0	0.0226174	0	0	0	0	0	0	0	0	0	0	0	0	0	0	0	0	0	0	0	0	0	0	0	0	0	0	0	0
chr1	74905173	74957950	+	0	0	0	0	0	0	0	0	0	0	0	0	0	0	0	0	0	0	0	0	0	0	0	0	0	0	0	0	0	0	0	0	0	0	0	0	0	0	0	0	0	0	0	0	0	0
chr1	74929124	74957950	+	0	0.0248396	0	0	0	0.0108224	0.0124207	0	0	0	0	0	0.0178969	0	0	0	0	0	0	0	0	0	0	0	0	0	0	0	0	0	0	0	0	0	0	0	0	0	0	0	0	0	0	0	0	0
chr1	74954872	74957950	+	0	0	0	0	0	0	0	0	0	0	0	0	0	0	0	0	0	0	0	0	0	0	0	0	0	0	0	0	0	0	0	0	0	0	0	0	0	0	0	0	0	0	0	0	0	0
chr1	76194085	76216231	+	0	0.0248396	0	0	0	0	0	0	0.0104516	0	0.020723	0	0	0	0	0	0	0	0	0	0	0	0.0092512	0	0	0	0	0	0	0	0	0	0	0	0	0	0	0	0	0	0.0437439	0	0	0	0	0
chr1	76198328	76200556	+	0	0.0372594	0.233982	0.0107387	0.0207074	0	0.0621036	0	0.0104516	0.094589	0	0	0	0.0217176	0	0	0	0	0	0.0245633	0	0	0.046256	0	0.0225956	0	0.038898	0.0317636	0	0	0	0	0	0	0	0	0	0	0.03584	0	0	0.0123138	0.0304226	0.01261	0	0
chr1	76198328	76216231	+	0	0.0869386	0.220983	0	0.0414147	0	0.086945	0.0429801	0	0.0405381	0.0725306	0.061649	0.0268454	0	0	0	0.0268578	0	0	0.0184225	0	0	0.0092512	0	0	0	0.019449	0	0	0	0.0141724	0	0	0.0136503	0	0	0	0	0	0.0316202	0.010936	0	0	0	0	0
chr1	76205664	76216231	+	0.0138832	0.0869386	0.0519961	0.214775	0.0103537	0	0.0621036	0.204156	0.0313547	0	0	0	0	0	0	0	0.0537156	0	0.0115524	0.0675491	0	0	0.046256	0	0	0	0.019449	0	0	0	0.0496034	0	0	0.054601	0.0425546	0.045335	0	0	0.0836266	0.0210801	0	0	0	0	0.01264	0.21098
chr1	76211490	76216231	+	0.0416497	0.0993584	0.0909931	0.0966487	0	0.0649345	0.0372621	0.10745	0	0	0.103615	0	0	0	0	0.0389584	0.06043	0	0.0173286	0.00614083	0	0	0.0555072	0	0	0	0	0	0	0.00951426	0.0141724	0.0367482	0	0	0	0	0	0	0.0119467	0.0105401	0	0	0.0101409	0.0378299	0	0
chr1	76269415	76276492	+	0	0	0.012999	0	0	0	0	0	0	0	0	0	0	0	0	0	0	0	0	0	0	0	0	0	0	0	0	0	0	0	0	0	0	0	0	0	0	0	0	0	0	0	0	0	0	0
chr1	77509888	77510298	+	0.0277665	0	0.272979	0	0	0	0	0	0	0	0.0103615	0.061649	0	0	0	0	0	0	0	0	0	0	0.0092512	0	0	0	0	0	0	0	0	0	0	0	0	0	0	0	0	0	0	0	0	0	0	0
chr1	77509888	77516050	+	0	0.0248396	0.116991	0	0	0	0	0	0	0	0.124338	0.0369894	0	0	0.0190973	0.175313	0	0	0	0	0	0	0.0185024	0	0	0	0	0	0	0	0	0	0.016266	0	0	0	0	0	0	0	0	0	0	0	0	0
chr1	77620133	77635080	-	0	0.149038	0	0.107387	0	0	0	0	0	0	0.041446	0.0123298	0.0447423	0	0	0.0876564	0	0	0.0173286	0.0921124	0	0	0	0	0	0	0	0	0	0	0.0141724	0	0	0	0	0	0	0	0	0	0	0	0.0101409	0.01261	0	0
chr1	77672324	77676174	-	0	0	0	0	0	0	0	0	0	0	0	0	0	0	0	0	0	0	0.00577619	0	0	0	0	0	0	0	0	0	0	0	0	0	0	0	0.0425546	0	0	0	0	0.0210801	0	0	0	0	0	0
chr1	78097534	78099090	-	0	0	0	0.0107387	0.0103537	0.0108224	0.0993657	0	0	0.0135127	0.0103615	0.0246596	0	0	0	0	0	0.060313	0.028881	0.0122817	0	0.0489182	0	0	0	0	0	0	0	0	0	0	0.016266	0	0	0	0	0	0	0	0	0	0.0101409	0	0	0
chr1	78097534	78107340	-	0	0.161457	0.103992	0.128865	0.0828294	0.292205	0.260835	0.0214901	0.0836126	0.94589	0.238315	0.123298	0	0.0108588	0.0477432	0	0.161147	0.0226174	0.231048	0.313182	0	0.0326122	0.111014	0	0	0.0664711	0.0097245	0	0	0.0570855	0.191327	0.0183741	0.016266	0	0	0	0.0343071	0	0.0597333	0.126481	0.0328079	0	0	0	0	0
chr1	78107068	78107340	-	0.0555329	0	0.0649951	0	0	0	0	0	0	0	0.020723	0	0	0.0434351	0	0	0	0	0.0173286	0	0	0	0	0	0	0	0	0	0	0	0	0	0	0	0.0141849	0	0	0	0	0	0	0	0	0	0	0
chr1	78167053	78178966	-	0.0555329	0.0993584	0.025998	0.150342	0	0	0	0.010745	0	0.202691	0.124338	0	0.0715877	0.0325763	0	0.0876564	0.0201433	0	0	0.0245633	0	0	0.046256	0	0	0	0	0	0	0.0665998	0	0	0.016266	0.0136503	0	0	0	0.00983547	0.14336	0.0737804	0.0546799	0.0369413	0.0811269	0	0	0
chr1	78177431	78178966	-	0.0277665	0.546471	0.142989	0.139604	0	0	0.223573	0.10745	0	0	0.0725306	0.123298	0.0894847	0.119447	0.0190973	0.0876564	0	0.0753913	0.0115524	0.0245633	0	0.130449	0.148019	0	0	0	0	0	0	0.0285428	0	0	0.211458	0.0955518	0.0851092	0.18134	0.0114357	0	0.119467	0.0632403	0.0656159	0	0.0507043	0.0882698	0	0
chr1	78177431	78180468	-	0	0.062099	0	0	0	0	0.0248414	0	0	0	0.020723	0.123298	0.0715877	0.0108588	0	0.107136	0	0.0226174	0	0.0245633	0	0	0.0370048	0	0	0.0110785	0.0097245	0	0	0	0	0	0	0	0	0.0680024	0.0228714	0.0491774	0	0	0	0.0369413	0.0304226	0.02522	0	0
chr1	78177431	78181553	-	0.0416497	0.211137	0.0649951	0.0966487	0.0724757	0.0324673	0.0621036	0.118195	0.073161	0.0675636	0.165784	0.0863086	0.0357939	0	0	0.0584376	0.0872878	0.060313	0.0635381	0.0798308	0.0143952	0.0815304	0.0277536	0.0364135	0	0	0.0097245	0.0635271	0	0.171257	0.0425172	0.0183741	0.0975958	0	0.0567394	0	0.0343071	0.0295064	0.0836266	0	0.120296	0.0615689	0.0202817	0.0630499	0	0
chr1	78177431	78201843	-	0	0	0	0	0	0.0108224	0	0	0	0	0	0	0	0	0	0	0	0	0	0	0.0143952	0	0	0	0	0	0	0	0	0	0	0	0	0	0	0	0	0	0	0	0	0	0	0	0	0
chr1	78178884	78180468	-	0	0.0372594	0	0	0	0	0	0	0	0	0	0	0	0	0	0	0	0.0301565	0	0.036845	0	0	0.0092512	0	0	0	0	0	0	0	0	0	0	0	0	0	0	0.00983547	0	0	0	0	0	0.01261	0	0
chr1	78180298	78191447	-	0	0	0	0	0	0	0	0	0	0	0	0	0	0	0	0	0	0	0	0	0	0	0	0	0	0	0	0	0	0	0	0	0	0	0	0	0	0	0	0	0	0	0	0	0	0
chr1	78183551	78184326	-	0	0	0	0	0	0	0	0.0214901	0	0	0	0	0	0	0	0	0	0.0753913	0	0	0.0143952	0	0.0277536	0	0	0	0	0	0	0	0	0	0.0325319	0	0	0	0	0	0	0	0	0.0123138	0	0	0	0
chr1	78183551	78191447	-	0.0971826	0.422273	0.220983	0.42955	0.0103537	0	0.136628	0.247136	0	0.0405381	0.424822	0.0246596	0.187918	0	0	0.0389584	0.06043	0.0678521	0.0750905	0.116676	0	0	0.277536	0.00910338	0	0	0.0486225	0.0105879	0.299138	0	0.0141724	0.10412	0	0.0955518	0	0	0.148664	0.0491774	0.226986	0	0.10936	0.184707	0.0608452	0.0756599	0.252799	0
chr1	78200031	78201843	-	0	0.0124198	0.012999	0.0536937	0	0	0.0248414	0.0214901	0	0	0	0	0.0178969	0	0.0763891	0.165573	0	0	0	0	0	0	0.0277536	0.0546203	0	0	0	0	0	0	0	0	0	0	0.0283697	0	0	0	0.0597333	0	0.010936	0	0	0	0	0
chr1	78267015	78272786	+	0	0.0745188	0	0	0	0.0432897	0	0.0752152	0	0	0.186507	0	0	0	0	0	0.0537156	0	0.00577619	0.0614083	0	0.587019	0.0277536	0	0	0	0	0	0.085468	0.00951426	0.0141724	0.0796211	0	0	0	0	0.0228714	0	0	0	0	0.0123138	0	0.01261	0	0
chr1	78267015	78280916	+	0.124949	0.447113	0	0.386595	0.0621221	0.0649345	0.285676	0.0859602	0.0627094	0.256742	0.238315	0.061649	0	0	0	0.0584376	0.0738589	0.180939	0.184838	0.184225	0	0	0.092512	0	0	0	0	0	0	0.0570855	0.106293	0.0489976	0	0	0	0	0.0114357	0	0.0119467	0	0	0	0	0.0378299	0	0
chr1	78267015	78309092	+	0	0.0124198	0	0	0.0724757	0.108224	0	0	0	0	0	0	0	0	0	0	0.00671445	0	0	0	0	0	0.0185024	0	0	0	0	0	0	0	0	0	0	0	0	0	0	0	0	0	0	0	0	0	0	0
chr1	78267015	78327007	+	0	0	0	0	0	0	0	0.010745	0	0.189178	0	0	0	0	0	0	0	0	0	0.0184225	0	0	0	0	0	0	0	0	0	0	0	0	0	0	0	0	0	0	0	0	0	0	0	0	0	0
chr1	78268954	78272786	+	0	0	0	0	0	0	0.0745243	0.0214901	0	0	0	0.0123298	0	0	0	0	0.00671445	0	0	0	0	0	0	0	0	0	0	0	0	0	0	0	0	0	0	0	0	0.00983547	0	0	0	0	0	0	0	0
chr1	78324622	78327007	+	0.0971826	0.0372594	0.0649951	0	0	0.0865794	0	0.0429801	0	0.0405381	0.0310845	0	0	0	0	0	0	0	0	0	0	0	0	0	0	0	0	0	0	0	0	0	0	0	0	0	0	0	0.0119467	0	0	0	0	0	0	0
chr1	78324622	78329713	+	0	0.0496792	0	0.0966487	0	0.0216448	0.0372621	0	0	0	0.020723	0.0369894	0	0	0	0.00973961	0	0.0226174	0.00577619	0.0122817	0	0	0	0	0	0	0.0291735	0	0	0.00951426	0.106293	0	0.016266	0	0	0	0.0457428	0.0295064	0	0	0.010936	0	0	0.0378299	0	0
chr1	78324622	78332076	+	0.0138832	0.124198	0.0779941	0.0859099	0	0	0.0248414	0.0429801	0	0	0.020723	0	0	0	0	0	0.0134289	0.0753913	0	0.0307041	0	0	0.0832608	0	0	0	0.0097245	0	0	0	0	0.0061247	0	0	0	0	0	0	0	0	0	0.0246276	0	0	0	0
chr1	78329578	78332076	+	0	0.0496792	0	0.0322162	0	0	0.0372621	0	0	0	0	0	0	0	0	0.00973961	0.0134289	0.0452348	0	0.0122817	0	0	0	0	0	0.0443141	0	0	0	0	0	0	0	0	0	0	0	0	0	0	0.021872	0	0	0	0	0
chr1	7837219	7838229	+	0.43038	2.12379	1.50789	1.3316	0.517684	0.31385	0.621036	1.47207	0.19858	0.256742	0.486991	0.727458	0.295299	0.456069	0.267362	0.827866	0.214862	0.301565	0.421662	0.362309	0.172742	0.603325	0.425555	0.345928	0.056489	0.864125	0.184766	0.074115	0.534175	0.475713	0.744051	0.355233	1.05729	0.191104	0.4681	1.02004	0	0.167203	0.537599	0.231881	0.557735	0.123138	0.192676	0.23959	0	0.0100467
chr1	78381739	78383958	+	0	0.0124198	0	0.107387	0.0414147	0.0649345	0.0248414	0	0	0	0	0	0	0	0	0	0	0	0	0	0	0	0	0	0	0	0	0	0	0	0	0	0	0	0	0	0	0	0	0	0	0	0.0101409	0	0	0
chr1	78546358	78591646	+	0	0	0	0	0	0	0	0	0	0.189178	0	0	0	0	0	0	0	0	0	0	0	0	0	0	0	0	0	0	0	0	0	0	0	0	0	0	0	0	0	0	0	0	0	0	0	0
chr1	7895821	7897209	+	0.236015	0.409854	1.00092	0.526198	0.0103537	0.0324673	0.211152	0.161175	0.229935	0.175665	0.300484	0.0986384	0.134227	0.0217176	0.229167	0.0584376	0.0201433	0.0753913	0.127076	0.0921124	0	0	0.120266	0	0	0.786575	0	0	0	0	0	0.116369	0.0325319	0.0409508	0.0709243	0	0	0.0295064	0.131413	0	0	0.0369413	0.0202817	0.01261	0	0
chr1	78958356	78959226	+	0	0	0	0	0	0	0	0	0	0	0	0	0	0	0	0	0	0	0	0	0	0	0	0	0	0	0	0	0	0	0	0	0	0	0	0	0	0	0	0	0	0	0	0	0	0
chr1	79120698	79125168	+	0	0	0	0	0	0	0	0	0	0	0	0	0	0	0	0	0	0	0	0	0	0	0	0	0	0	0	0	0	0	0	0	0	0	0	0	0	0	0	0	0	0	0	0	0	0
chr1	82302569	82372915	+	0	0.0124198	0.012999	0	0	0.0216448	0.0372621	0	0	0	0	0.0123298	0	0	0	0	0.114146	0.135704	0.190614	0.07369	0	0	0.0185024	0.0273101	0	0	0	0	0	0.0285428	0.0566896	0	0	0	0	0	0.0114357	0	0	0	0.021872	0	0.0304226	0.0630499	0	0
chr1	8421574	8421822	-	0	0	0	0.214775	0	0.0757569	0.136628	0.15043	0	0	0	0.061649	0	0	0	0	0	0	0	0	0	0	0	0	0	0	0	0	0	0	0	0	0	0	0	0	0	0	0	0	0	0	0	0	0	0.562613
chr1	84356003	84377046	-	0.0138832	0	0	0	0	0.0108224	0.0372621	0.010745	0	0	0.0310845	0	0	0	0	0	0	0	0	0	0	0	0	0	0	0	0	0	0	0	0	0	0	0	0	0	0	0	0	0	0	0	0	0	0	0
chr1	84369761	84399449	-	0	0.0124198	0	0	0	0.0541121	0	0	0.0104516	0.0270254	0	0	0	0	0	0	0	0	0	0	0	0	0	0	0	0	0	0	0	0	0	0	0	0	0	0	0	0	0	0	0	0	0	0	0	0
chr1	84369761	84412965	-	0	0	0	0	0	0	0.0124207	0	0.0313547	0.121614	0	0	0	0	0	0	0	0	0	0	0	0	0	0	0	0	0	0	0	0	0	0	0	0	0	0	0	0	0	0	0	0	0	0	0	0
chr1	84369761	84418070	-	0.111066	0	0	0	0	0.0216448	0	0	0.0209031	0.0810763	0	0.0123298	0	0	0	0	0	0	0	0	0	0	0	0	0	0	0	0	0	0	0	0	0	0	0	0	0	0	0	0	0	0	0	0	0	0
chr1	84376847	84412965	-	0.180482	0.149038	0.142989	0.0644324	0	0.194804	0.17389	0.268626	0.0313547	0.175665	0.279761	0.209607	0	0	0.0190973	0	0.0268578	0.1734	0.109748	0.07369	0	0	0.15727	0	0	0.0110785	0	0.0105879	0	0.0190285	0.0283448	0	0	0	0	0.0680024	0	0	0	0	0	0	0	0	0	0
chr1	84383286	84408362	-	0	0	0	0	0	0	0.0621036	0	0	0	0	0	0	0.0108588	0	0	0	0	0	0	0	0	0	0	0	0	0	0	0	0	0	0	0	0	0	0	0	0	0	0	0	0	0	0	0	0
chr1	84394818	84412965	-	0	0	0	0	0	0	0	0	0	0	0	0	0	0	0	0	0	0	0	0	0	0	0	0	0	0	0	0	0	0	0	0	0	0	0	0	0	0	0	0	0	0	0	0	0	0
chr1	84644859	84650865	+	0	0	0	0	0	0	0.0248414	0	0	0	0	0	0	0	0	0	0	0	0	0	0	0	0	0	0	0	0	0	0	0	0	0	0.0325319	0	0	0	0.0114357	0.0295064	0	0	0	0	0	0	0	0
chr1	84644859	84663507	+	0	0.0372594	0	0.0107387	0	0	0.0372621	0	0	0	0	0.0123298	0	0	0	0	0	0	0	0	0	0	0	0	0	0	0	0	0	0	0	0	0	0	0.0425546	0	0	0	0	0	0	0	0	0	0	0
chr1	84644859	84680000	+	0.0138832	0.235976	0	0.0966487	0	0.0865794	0.0745243	0	0.0418063	0.243229	0.113977	0.061649	0	0	0	0	0.0537156	0.120626	0.0346572	0.0614083	0	0.211979	0.0647584	0	0	0	0	0	0	0.00951426	0	0.0183741	0	0	0	0	0	0	0	0	0	0.0123138	0	0	0	0
chr1	8482786	8617582	-	0	0.0248396	0	0	0	0.0432897	0	0	0	0	0	0	0	0	0	0	0	0	0	0	0	0	0.0277536	0	0	0	0	0	0	0	0	0	0	0	0	0	0	0	0	0	0	0	0	0	0	0
chr1	8482786	8674745	-	0	0	0.038997	0	0	0	0	0	0	0	0	0	0	0	0	0	0	0	0	0	0	0	0.0092512	0	0	0	0	0	0	0.00951426	0.0212586	0.0061247	0	0	0	0	0	0	0	0	0	0	0	0	0	0
chr1	85121514	85136991	-	0.180482	0.471953	0.0649951	0.150342	0	0.0541121	0.211152	0.440546	0.0940641	0.445919	0.0932536	0.0369894	0	0	0	0.0194792	0	0	0.0115524	0.0184225	0	0	0.046256	0	0	0	0.0097245	0.0317636	0	0.0190285	0.0070862	0	0	0	0	0	0	0	0.0597333	0	0	0	0	0	0	0
chr1	8525984	8568734	-	0	0	0.038997	0	0	0	0	0.225646	0	0	0	0	0	0	0	0	0	0	0	0.00614083	0	0	0	0	0	0	0	0	0	0	0	0	0	0	0	0	0	0	0	0	0	0	0	0	0	0
chr1	8525984	8601377	-	0	0.0745188	0.038997	0.0751712	0	0.151514	0	0.161175	0.073161	0	0.0621691	0.110968	0	0	0	0	0	0	0	0	0	0	0	0	0	0	0	0	0	0	0	0	0.0325319	0	0	0	0	0	0	0	0	0	0.0101409	0	0	0
chr1	8525984	8617582	-	0	0.223556	0.207984	0.118126	0	0.108224	0.198731	0.0537252	0	0	0	0	0.00894846	0.0217176	0	0.00973961	0.00671445	0	0.0462095	0	0	0	0.0740096	0	0	0	0	0	0	0	0	0	0	0	0	0	0	0	0	0.0210801	0	0	0	0	0	0
chr1	8525984	8674745	-	0	0.322915	0.103992	0.042955	0	0.151514	0.223573	0.0214901	0.0522578	0	0.155423	0	0.0894847	0.0217176	0	0	0	0	0.0115524	0.036845	0	0	0.0832608	0	0	0	0	0	0	0	0.070862	0	0	0	0	0	0.0114357	0	0	0	0.021872	0.0123138	0	0	0	0
chr1	85331067	85331821	-	0	0	0	0	0	0	0	0	0.0836126	0	0	0	0	0	0	0	0.00671445	0	0	0	0	0.782692	0	0.254895	0.779548	0.67579	0	0.169406	0	0.00951426	0	0.0796211	0	0.0819015	0	0	0	0.0295064	0	0	0	0	0	0	0	0
chr1	8555122	8557589	-	0	0	0	0.118126	0	0	0.0372621	0	0	0	0	0.0246596	0.00894846	0	0	0	0	0	0	0	0	0	0.0185024	0	0	0	0	0	0	0	0	0	0	0	0	0	0	0	0	0	0	0	0	0	0	0
chr1	8555122	8568734	-	0	0.0496792	0	0	0	0.0324673	0.0621036	0.010745	0	0	0	0	0	0	0	0	0	0	0	0	0	0	0	0	0	0	0	0	0	0.038057	0	0	0	0	0	0	0	0.0491774	0.0477866	0	0	0	0	0	0	0
chr1	8555122	8601377	-	0	0.782448	0.610954	0.408072	0	0.108224	0.447146	0.257881	0.0209031	0	0.248676	0	0	0	0	0	0.0872878	0.0150783	0.0173286	0.0614083	0.0143952	0	0.0832608	0	0	0	0.0486225	0	0	0.0570855	0	0.0428729	0	0	0.0709243	0	0.0114357	0.0688483	0.0597333	0	0	0	0	0	0	0
chr1	8555122	8617582	-	0.499796	1.09294	0.753943	0.708757	0.124244	0.411252	0.832188	0.827367	0.240386	0.662123	0.663137	0.209607	0.0805362	0.304046	0.0286459	0.0681772	0.0470011	0.113087	0.0924191	0.0552675	0	0.211979	0.305289	0	0.169467	0	0.038898	0.0211757	0	0.104657	0	0.0244988	0	0.0682513	0.0283697	0	0.194407	0.0590128	0.191146	0.0105401	0	0.0738827	0.0202817	0.0630499	0	0.0502333
chr1	8555122	8674745	-	0.763578	2.02443	1.05292	0.655063	0.134598	0.367962	0.69556	0.311606	0.250838	0.256742	0.466268	0.419213	0.304248	0.097729	0.0286459	0.214271	0.167861	0.150783	0.283033	0.14738	0	0.0489182	0.416304	0	0.0112978	0.0886282	0.126419	0	0	0.142714	0.0850344	0.0367482	0	0.0682513	0	0	0	0	0.0597333	0.0632403	0.0656159	0.0369413	0.0304226	0.0882698	0	0.251166
chr1	85630208	85630440	-	0	0.149038	0.0909931	0.547676	0	0	0.086945	0.0859602	0	0	0	0.0369894	0	0	0	0	0	0	0	0	0	0	0.0185024	0.0364135	0	0	0	0	0	0	0	0	0	0	0	0	0	0	0	0	0	0	0	0	0	0
chr1	85630208	85634908	-	0	0	0.116991	0	0	0	0	0	0	0	0	0	0	0	0	0	0	0	0	0	0	0	0	0	0	0	0	0	0	0	0	0	0	0	0	0	0	0	0	0	0	0	0	0	0	0
chr1	85643828	85656435	-	0	0.0124198	0	0.0107387	0	0	0	0	0	0.526996	0	0	0	0	0	0	0	0	0	0	0	0	0	0	0	0	0	0	0	0	0	0	0	0	0	0	0	0	0.0119467	0	0	0	0	0.01261	0	0
chr1	85647780	85656435	-	0.0138832	0.062099	0.0519961	0	0.0414147	0.0432897	0.111786	0.12894	0.0627094	0	0.0103615	0	0.0805362	0	0	0	0	0	0.0173286	0.0184225	0	0	0	0	0	0	0	0	0	0	0	0	0	0	0	0	0	0	0	0	0	0	0	0	0	0
chr1	85655739	85656435	-	0.0138832	0.0372594	0	0	0	0	0.0372621	0.12894	0.114967	0	0	0	0	0	0	0	0	0	0	0	0	0	0	0	0	0	0	0	0	0	0	0	0	0	0.0141849	0	0	0	0	0	0	0	0	0	0	0
chr1	8568685	8617582	-	0	1.1302	0.324975	0.526198	0.19672	0.259738	0.571353	0.547997	0.125419	0	0.54916	0.443873	0.357939	0	0	0	0	0	0	0.178084	0	0.0326122	0.15727	0	0.0112978	0	0.038898	0	0	0.038057	0	0.0183741	0	0	0	0	0	0	0.0716799	0	0.0656159	0	0	0	0	0
chr1	8568685	8674745	-	0	0.0372594	0.155988	0.0322162	0	0.0757569	0.111786	0.0644702	0	0	0	0.0493192	0.0178969	0	0	0	0.00671445	0.248791	0.0519857	0.0184225	0	0	0.0185024	0	0.0112978	0	0	0	0	0	0.0141724	0	0	0	0	0	0	0	0	0	0	0.0123138	0	0	0.01264	0
chr1	8601272	8617582	-	1.23561	10.9791	0.766942	3.96259	0.414147	1.20129	4.80682	2.4821	1.14967	2.25662	3.33641	1.41793	1.51229	1.44422	0.639758	1.24667	0.617729	0.0678521	0.294586	0.564956	0.0143952	0.0489182	2.21104	0.0910338	0.10168	0	0.515399	0.14823	0	0.532798	0.248017	0.361357	0.211458	0.0682513	0.127664	0	0.217278	0.245887	0.669013	0.0948605	0.623351	0.529492	0.253522	0.277419	0	0
chr1	8601272	8674745	-	0.777461	2.8193	2.41782	2.01888	0.217427	0.909083	1.35386	1.20344	0.303096	0.959402	0.777113	0.678139	0.46532	0.249752	0.190973	0.49672	0.389438	0.60313	0.716248	0.835153	0.172742	0.211979	0.323792	0.0182068	0.112978	0	0.0486225	0.0847028	0.961514	0.294942	0.65193	0.269487	0.195192	0.0682513	0.212773	0.0680024	0.114357	0	0.0955732	0.210801	0.229656	0.221648	0.101409	0.0504399	0	0
chr1	8601272	8684439	-	0	0	0.038997	0	0	0.0324673	0.0496829	0	0	0	0	0	0	0	0	0.0292188	0	0.0301565	0	0.0245633	0	0	0	0	0	0.0886282	0	0	0	0	0	0	0	0.0273005	0	0	0	0	0	0	0	0	0.0101409	0	0	0
chr1	8601272	8716500	-	0	0	0	0.0107387	0	0	0	0	0	0.0135127	0	0	0	0	0	0	0	0	0	0	0	0	0	0	0	0	0	0	0	0	0	0	0	0	0	0	0	0	0	0	0	0	0	0	0	0
chr1	8616533	8674745	-	0	0.186297	0.155988	0.161081	0	0	0	0.0322351	0	0	0.041446	0.110968	0	0	0	0.0194792	0	0	0.0519857	0.00614083	0	0	0	0	0	0	0	0	0	0	0	0.0122494	0	0	0	0	0	0	0	0	0.021872	0	0	0	0	0
chr1	86241356	86252144	-	0	0	0	0.150342	0.031061	0.183981	0.161469	0.204156	0.146322	0.0810763	0	0.0493192	0	0	0.0763891	0	0	0	0	0	0	0	0	0	0	0.0886282	0	0	0	0	0	0	0	0	0	0	0	0	0.0119467	0	0	0	0	0	0	0
chr1	865534	874840	+	0.166599	0	0	0	0	0	0	0	0	0	0	0	0	0	0	0	0	0	0	0	0	0	0	0	0	0	0	0	0	0	0	0	0	0	0	0	0	0	0	0	0	0	0	0	0	0
chr1	86590527	86611866	-	0.0694162	0.136618	0.12999	0.042955	0.11389	0.108224	0.322939	0.225646	0.0418063	0.108102	0	0	0	0	0	0	0	0	0	0	0	0	0.0092512	0	0	0	0	0	0	0	0	0	0	0.0273005	0	0	0	0	0	0	0	0	0	0	0	0
chr1	8674619	8684439	-	0	0.0124198	0.12999	0.0214775	0.0207074	0	0.0124207	0	0	0	0	0.0493192	0	0.0325763	0	0	0.00671445	0	0.00577619	0	0	0	0	0	0	0	0.0097245	0	0	0	0	0	0	0	0	0	0	0	0	0	0	0	0	0	0	0
chr1	8674619	8716500	-	0.138832	0.186297	0	0	0.0207074	0.162336	0.136628	0.139685	0	0.0405381	0.145061	0.258926	0.0447423	0	0	0	0.0134289	0.0376956	0.0866429	0.110535	0	0	0	0	0	0.0110785	0	0	0	0	0	0	0.016266	0	0	0.0680024	0.0114357	0.00983547	0.0119467	0	0.010936	0	0.0101409	0.0378299	0	0
chr1	86818541	86820375	-	0	0	0	0	0	0.0108224	0	0	0	0	0	0	0	0	0	0	0	0	0	0.0429858	0	0	0	0	0	0	0	0.0529393	0	0.00951426	0	0	0	0	0	0	0	0	0	0	0	0	0	0	0	0
chr1	8716031	8716500	-	0.291548	0.484372	0.350973	0.193297	0.19672	0.129869	0.335359	0.257881	0.188128	0.405381	0.310845	0.295915	0.0357939	0.0217176	0	0.194792	0.248435	0.0226174	0.213719	0.07369	0	0	0.194275	0.0273101	0	0	0.175041	0.0423514	0.320505	0.275913	0.0141724	0.0734964	0.0813299	0.054601	0.184403	0	0.0114357	0.0491774	0.131413	0.168641	0.120296	0.110824	0.0405635	0.0378299	0	0
chr1	87181406	87185318	+	0	0.161457	0.0779941	0.418811	0.031061	0	0.0621036	0.118195	0	0	0.124338	0.0493192	0.0357939	0	0	0.097396	0.0268578	0.0226174	0.0115524	0.0245633	0	0	0.0647584	0	0	0	0.019449	0	0.0106835	0.0856283	0	0.0061247	0.016266	0	0	0.0226675	0.0228714	0.0786838	0.0836266	0	0.0984238	0.0246276	0.0304226	0.0504399	0	0
chr1	87181406	87190088	+	0.0971826	0.0869386	0.0779941	0.0322162	0	0.0432897	0.086945	0	0	0.121614	0.0310845	0	0.00894846	0	0	0.0292188	0.06043	0	0	0.0552675	0	0	0	0	0.0112978	0	0.019449	0	0	0.0285428	0.0637758	0.0551223	0.0813299	0	0	0	0	0.0393419	0.0716799	0.0632403	0.0328079	0.0492551	0	0	0	0
chr1	87181406	87200862	+	0	0.124198	0.038997	0.0751712	0	0	0.0496829	0	0	0	0	0	0	0.0325763	0	0	0	0	0.0231048	0	0	0	0	0	0	0	0	0.0952907	0	0	0	0.0122494	0	0	0	0	0	0	0.0836266	0	0.021872	0.0492551	0	0	0	0
chr1	87181406	87208119	+	0	0	0	0	0.0103537	0	0	0.0322351	0	0	0	0	0	0	0	0.00973961	0	0	0.0115524	0.0122817	0	0	0	0	0	0.022157	0	0	0	0	0.0283448	0.0061247	0	0	0	0	0	0	0.03584	0	0.021872	0	0	0	0	0
chr1	87185189	87190088	+	0	0	0	0	0	0	0.0124207	0	0	0	0.103615	0	0.00894846	0.097729	0	0	0	0	0.0115524	0.0184225	0	0	0.0277536	0	0	0	0	0	0	0.0665998	0	0.0061247	0	0	0.0141849	0	0	0	0.0597333	0	0.010936	0.0369413	0.0304226	0	0	0
chr1	87188222	87190088	+	0	0.124198	0.0649951	0.0644324	0	0	0	0	0	0	0.0828921	0	0	0.0325763	0	0	0	0	0	0	0	0	0	0	0	0	0	0	0	0	0	0	0	0	0	0	0	0	0	0	0.010936	0	0	0	0	0
chr1	89206670	89251896	+	0.0277665	0.149038	0.0909931	0.150342	0.0103537	0.0324673	0.161469	0.0537252	0.0418063	0	0.0828921	0.0369894	0.0178969	0.0434351	0.0477432	0	0	0	0.028881	0.0122817	0	0.0489182	0.175773	0	0	0.0997067	0.126419	0.0105879	0	0.00951426	0.0425172	0	0	0	0.0851092	0.0226675	0	0	0.0955732	0.0527003	0.0546799	0	0.0101409	0	0	0
chr1	89236034	89237562	+	0	0.223556	0.142989	0.34364	0.0517684	0.0432897	0.111786	0.0967053	0	0	0.1347	0	0.0715877	0.0760114	0	0	0.100717	0.0753913	0.0750905	0.0675491	0	0	0.111014	0.0364135	0	0	0.0680715	0.105879	0	0.00951426	0.0779482	0.0551223	0.0813299	0	0	0.045335	0.0114357	0	0.0477866	0.126481	0.0546799	0.0246276	0.0507043	0.0378299	0	0
chr1	89236034	89251896	+	0	0.0993584	0.207984	0.0322162	0	0.0216448	0.0745243	0	0.0418063	0	0.0932536	0.0369894	0	0.141164	0	0	0.00671445	0.0829304	0.0173286	0.00614083	0	0	0.0092512	0	0	0	0.0097245	0.127054	0	0.00951426	0	0	0	0	0	0	0	0.0885193	0	0	0.0765519	0.0369413	0	0	0	0
chr1	89250321	89251896	+	0	0.111778	0	0.0644324	0.0207074	0	0.0496829	0.0214901	0	0	0	0	0.125279	0	0	0	0	0	0.00577619	0.0307041	0	0	0	0	0	0	0	0	0	0	0	0	0	0	0	0	0	0	0	0	0	0	0	0	0	0
chr1	89251786	89271700	+	0	0.124198	0.0649951	0.0536937	0	0.0108224	0.086945	0.0214901	0	0.243229	0.020723	0	0.00894846	0.0217176	0	0	0	0	0.0635381	0.0307041	0	0	0.0370048	0	0	0	0	0	0	0.00951426	0	0.10412	0	0	0.0283697	0	0	0	0.0238933	0	0.021872	0.0738827	0	0.0504399	0	0
chr1	89270073	89273458	+	0	0	0	0	0	0	0	0	0	0	0	0	0	0	0	0	0	0	0	0	0	0	0	0	0	0.166178	0	0	0	0.00951426	0	0	0	0	0	0	0	0	0	0	0	0	0	0	0	0
chr1	89322888	89325969	-	0	0	0	0	0	0	0	0	0	0	0	0	0	0	0	0	0	0	0	0	0	0	0	0	0	0	0	0	0	0	0	0	0	0	0	0	0	0	0	0	0	0	0	0	0	0
chr1	91403041	91447927	-	0	0	0	0	0	0.0216448	0	0.0322351	0	0.0675636	0.041446	0	0.00894846	0	0	0	0.107431	0	0.0346572	0.0245633	0	0.0326122	0.129517	0	0	0	0.0097245	0	0	0	0	0	0	0.054601	0	0	0	0.0491774	0	0	0.0328079	0	0.0202817	0	0	0
chr1	91778905	91851391	-	0	0	0	0	0	0	0	0	0	0.0135127	0.0518076	0	0	0	0	0	0	0	0.00577619	0	0	0	0	0	0	0	0	0	0	0	0	0	0	0	0	0	0	0	0	0	0	0	0	0	0	0
chr1	91808986	91818709	-	0	0	0.012999	0	0	0	0	0	0	0	0.0725306	0	0	0	0	0	0	0	0	0	0	0	0.0092512	0	0	0	0	0	0	0	0	0	0	0	0	0	0	0	0	0	0	0	0	0	0	0
chr1	91808986	91818856	-	0	0	0.0519961	0.0644324	0	0	0	0.0429801	0	0.0135127	0.103615	0	0	0	0	0	0.00671445	0	0	0.07369	0	0	0	0	0	0	0	0	0	0	0	0	0	0	0	0	0	0	0	0	0	0	0	0	0	0
chr1	91808986	91851391	-	0	0.0124198	0	0	0	0	0	0	0.0104516	0	0	0	0.00894846	0	0	0	0	0.0904695	0.0404334	0.0245633	0	0.0489182	0	0	0	0	0	0	0	0	0	0	0	0	0	0	0	0	0	0	0	0	0	0	0	0
chr1	91840914	91851391	-	0.0138832	0	0.025998	0.0107387	0	0.0324673	0.0124207	0	0	0	0	0	0	0	0	0	0.0201433	0	0.0346572	0.00614083	0	0	0.0277536	0	0	0	0	0	0	0	0	0	0	0	0	0	0	0	0	0	0	0	0.0101409	0	0	0
chr1	92181792	92182265	-	0	0	0	0	0	0.108224	0	0	0	0	0	0	0	0	0	0	0	0	0	0	0	0	0	0	0	0	0	0	0	0	0	0	0	0	0	0	0	0	0	0	0	0	0	0	0	0
chr1	92224169	92224307	-	0	0	0	0	0	0.0324673	0	0.0214901	0	0.14864	0	0.0123298	0	0	0	0	0	0	0	0	0	0	0	0	0	0	0	0.0317636	0	0	0.0283448	0	0	0	0	0	0	0.0393419	0	0	0.0546799	0	0.0101409	0	0	0
chr1	92327027	92327201	-	0	0.372594	0	0.17182	0	0	0.136628	0.204156	0	0	0.113977	0.0493192	0	0	0	0	0	0.0527739	0	0	0	0	0	0.0364135	0	0	0	0	0	0	0.255103	0	0.0325319	0.0409508	0	0.0226675	0	0.0688483	0	0	0	0	0.0608452	0.0378299	0	0.472193
chr1	92554254	92595333	+	0	0	0	0	0	0	0.0248414	0	0	0	0	0	0	0	0.0572918	0	0.0671445	0.0150783	0.00577619	0	0	0	0	0	0	0.321277	0	0	0	0	0	0	0	0	0	0	0	0	0	0	0	0	0	0	0	0
chr1	92642385	92644008	+	0	0	0	0	0.0207074	0	0	0	0	0	0	0	0	0	0	0	0.0134289	0.00753913	0	0	0	0	0	0	0	0	0	0	0	0	0	0	0	0	0	0	0	0	0	0	0.010936	0	0	0	0	0
chr1	92643367	92648152	+	0	0	0	0	0	0.0108224	0	0	0.0104516	0	0	0	0	0	0	0.00973961	0	0	0	0.00614083	0	0	0	0	0.0112978	0	0	0	0	0.0190285	0	0	0	0	0	0	0	0	0	0	0	0	0	0	0	0
chr1	92728419	92737209	-	0	0	0.012999	0	0	0	0	0	0	0	0.103615	0	0	0	0.00954863	0	0	0.0150783	0.0115524	0.0245633	0	0	0.0185024	0	0	0	0	0	0	0.00951426	0	0	0	0	0	0	0	0	0	0	0	0	0	0	0	0
chr1	92730110	92757094	-	0	0	0	0	0	0	0	0	0	0	0	0	0	0	0	0	0	0	0	0	0	0.163061	0	0	0	0	0	0	0	0	0	0	0	0	0	0	0	0	0	0	0	0	0	0	0	0
chr1	92733661	92757094	-	0	0	0	0	0	0	0	0	0	0	0.0103615	0	0	0.0325763	0	0	0	0	0	0	0	0	0	0	0	0	0	0	0	0	0	0	0	0	0	0	0	0	0	0	0	0	0	0	0	0
chr1	92786155	92811471	+	0.0277665	0	0	0.17182	0	0.0432897	0.17389	0	0	0.743199	0	0.0493192	0	0	0	0	0	0	0	0.00614083	0	0.0163061	0	0	0	0.0110785	0	0.0529393	0	0	0	0	0	0	0	0	0	0	0	0	0	0	0	0	0	0
chr1	92789001	92811471	+	0	0.0124198	0	0	0	0	0	0	0	0	0	0	0	0	0	0	0	0	0.028881	0	0.100766	0	0	0.0182068	0	0.22157	0	0	0	0	0.0070862	0	0	0	0	0	0	0.00983547	0	0	0.010936	0	0	0	0	0
chr1	92798947	92811471	+	0	0.571311	0.571957	0.547676	0	0.0757569	0.471987	0.537252	0.0418063	0.108102	0.47663	0.369894	0.0984331	0.249752	0.200521	0.097396	0.127575	0.0678521	0	0.141239	0	0	0.46256	0.0273101	0	0	0	0	0	0.038057	0.184241	0.0306235	0.130128	0	0.0141849	0	0	0.0295064	0.119467	0.0105401	0.0328079	0.0615689	0.0304226	0	0	0
chr1	92798947	92846430	+	0.0971826	0.919066	0.558958	0.461766	0.144951	0.367962	0.707981	0.612467	0.292644	0.716174	0.528437	0.271256	0.170021	0.336622	0.152778	0.311667	0.154432	0.248791	0.802891	0.270197	0.0863711	0	0.490313	0	0	0.110785	0.175041	0	0.128202	0.171257	0.219672	0.0428729	0.130128	0.245705	0.0567394	0	0.205843	0.137697	0.32256	0.0421602	0.262464	0.147765	0.070986	0.10088	0	0
chr1	93029198	93073284	-	0	0.111778	0	0.204036	0.0103537	0	0.161469	0.0859602	0	0.243229	0.0518076	0.123298	0.0715877	0.0651527	0.0477432	0.155834	0.00671445	0.0226174	0.0693143	0.036845	0	0	0.0370048	0	0	0	0	0.0105879	0	0.038057	0.0070862	0	0	0	0	0	0	0.0393419	0.0477866	0	0	0.0369413	0.0304226	0	0	0
chr1	93029198	93101893	-	0.0555329	0.186297	0.0779941	0.17182	0.0103537	0.0432897	0.124207	0	0.0418063	0.243229	0.041446	0.0123298	0.205815	0.0868702	0.152778	0.00973961	0	0.105548	0.190614	0.0614083	0	0.0489182	0.0832608	0.0273101	0	0	0.019449	0.074115	0	0.0570855	0.106293	0.061247	0.016266	0	0	0.045335	0	0.0196709	0	0	0.0656159	0.0492551	0.0405635	0	0	0
chr1	93029198	93170301	-	0	0.211137	0.142989	0.128865	0.0517684	0.259738	0.211152	0	0.0940641	0.310792	0.176146	0.184947	0.0268454	0.152023	0.0763891	0	0.0402867	0.180939	0.0808667	0.0122817	0	0	0.0647584	0	0	0.022157	0.0291735	0	0	0.00951426	0.0212586	0.159242	0	0	0	0	0	0	0.0119467	0	0.0437439	0.0246276	0	0.02522	0	0
chr1	93070863	93073284	-	0.0138832	0.0124198	0	0	0	0	0.0124207	0.0214901	0	0	0	0	0	0.0651527	0	0	0	0	0.00577619	0.00614083	0	0.0163061	0	0	0	0	0	0.190581	0	0	0	0.0306235	0	0	0	0	0	0	0	0	0.021872	0	0	0	0	0
chr1	93070863	93101893	-	0.0555329	0.385014	0.233982	0.25773	0.0724757	0.0757569	0.0993657	0.247136	0.073161	0	0.165784	0.0123298	0.366887	0.184599	0.0954863	0.00973961	0	0.150783	0.0866429	0.0552675	0	0	0.0277536	0.00910338	0	0	0.019449	0.0105879	0	0	0.191327	0.0734964	0	0.0409508	0.0425546	0	0	0.0393419	0.0119467	0	0	0.0615689	0.0507043	0.02522	0	0
chr1	93070863	93170301	-	0	0.0248396	0.0519961	0.042955	0	0.108224	0.086945	0.12894	0.0522578	0.0810763	0	0	0	0.0108588	0	0.00973961	0.0402867	0.0904695	0.028881	0.036845	0	0	0	0	0	0	0	0	0	0	0.106293	0.0244988	0	0	0.0283697	0	0	0	0	0	0	0	0	0	0	0
chr1	93089732	93170301	-	0	0	0	0.0322162	0	0	0.0124207	0	0	0	0.103615	0	0	0	0	0	0	0	0.0115524	0	0	0	0	0	0	0	0	0	0	0	0.0850344	0	0	0	0	0	0	0	0	0	0.021872	0	0	0	0	0
chr1	93128976	93170301	-	0	0	0.038997	0.225514	0	0	0.124207	0.193411	0	0	0.290122	0.135628	0	0	0	0	0	0	0	0.171943	0	0	0	0	0	0	0	0	0	0	0	0	0	0.0136503	0.0141849	0	0	0	0	0	0.0765519	0	0	0	0	0
chr1	93131495	93170301	-	0	0	0	0	0	0	0.0124207	0	0.0313547	0	0	0	0	0	0	0	0	0.0226174	0.0981953	0.116676	0.0143952	0	0	0	0	0	0.038898	0	0	0	0	0.0306235	0	0	0.0141849	0.045335	0	0	0	0	0	0	0	0	0	0
chr1	93142714	93170301	-	0	0	0.012999	0.0214775	0	0	0.0124207	0.0214901	0	0.0135127	0	0	0	0	0.334202	0.126615	0.00671445	0	0.0519857	0.0307041	0	0	0	0	0	0	0	0	0	0.00951426	0.0212586	0.122494	0	0	0	0	0.0114357	0	0	0	0.021872	0	0	0	0	0
chr1	93159358	93170301	-	0	0.0993584	0	0.107387	0	0	0	0	0	0.378356	0.0621691	0	0.0268454	0.0217176	0.0190973	0	0.0805734	0.0829304	0.0981953	0.0798308	0	0.0163061	0.0370048	0	0	0	0	0	0.0106835	0.0570855	0.106293	0.0796211	0	0	0.0141849	0	0	0	0	0	0.010936	0	0	0.01261	0	0
chr1	93580244	93581175	+	0	0	0	0	0	0	0	0	0	0	0	0	0	0	0	0.155834	0	0.0452348	0	0	0	0.146755	0	0	0	0	0	0	0	0	0	0	0	0	0.0425546	0	0	0	0	0	0.010936	0.0123138	0	0	0	0
chr1	93648916	93692006	+	0	0	0	0	0	0	0	0	0	0	0	0	0	0	0	0	0	0.120626	0	0	0	0	0	0	0	0	0	0	0	0	0	0	0	0	0	0	0	0	0	0.168641	0	0	0	0	0	0
chr1	93790191	93791452	-	0	0.0124198	0.038997	0	0	0	0.0621036	0.010745	0	0	0	0.0493192	0	0	0	0	0.0134289	0	0.0173286	0	0	0	0.166522	0	0	0	0	0	0	0.0190285	0.0425172	0	0.211458	0	0	0	0	0	0.0716799	0	0	0	0.0405635	0	0	0
chr1	94009663	94014983	+	0	0.0496792	0	0	0	0	0	0	0	0.0270254	0	0	0	0	0	0	0.0201433	0	0.0173286	0.0429858	0	0.0163061	0	0.0182068	0	0.166178	0	0.0211757	0	0.0190285	0	0	0	0	0	0	0	0.0196709	0	0	0	0	0.0202817	0	0	0
chr1	94032835	94033408	-	0.152716	0.111778	0.012999	0.042955	0	0.0108224	0.0745243	0	0.073161	0.14864	0.0310845	0.135628	0.187918	0.488645	0.114584	0.233751	0.0134289	0.0376956	0	0.0184225	0	0	0.0740096	0	0.0112978	0	0	0	0.106835	0.0475713	0.0425172	0	0	0	0	0	0	0.10819	0.03584	0	0.0546799	0.123138	0.0101409	0.0378299	0	0.03014
chr1	94140169	94140497	-	0	0	0	0	0	0	0	0	0	0	0	0	0	0	0	0	0	0	0	0	0	0	0	0	0.112978	0	0.0097245	0.0105879	0	0	0	0	0	0	0	0	0	0.0393419	0	0	0	0	0	0	0	0
chr1	9415801	9416644	+	0	0	0	0	0	0.0432897	0.086945	0	0.0104516	0.391869	0.0310845	0	0	0	0	0	0.0134289	0	0.00577619	0	0	0	0	0	0	0	0	0	0	0	0	0	0	0	0	0	0	0	0	0	0	0	0	0	0.227519	0
chr1	94341823	94343418	-	0.0138832	0.0745188	0.0779941	0.0966487	0	0.129869	0.149049	0.0859602	0.0418063	0	0.041446	0.0493192	0	0	0	0.0292188	0.0402867	0	0	0.0245633	0	0	0	0.0182068	0	0	0.019449	0	0	0.038057	0	0	0	0	0	0	0	0.0196709	0	0	0.021872	0	0.0507043	0	0	0
chr1	94360169	94363454	-	0	0.0248396	0.0649951	0.0214775	0.0103537	0	0.0124207	0	0	0	0.113977	0	0	0	0.105035	0.0194792	0	0.0226174	0	0.0491266	0	0	0.0277536	0	0	0	0	0	0	0	0	0	0	0	0.0567394	0	0	0	0	0.0105401	0	0	0.0101409	0	0	0
chr1	94360169	94367225	-	0	0	0	0	0	0	0.0372621	0.118195	0	0	0.020723	0	0.0536908	0	0.0381945	0	0.12086	0.0301565	0.173286	0.07369	0	0	0.111014	0	0	0	0	0	0	0	0.0070862	0	0	0	0	0	0	0	0.0597333	0	0	0	0.0101409	0	0	0
chr1	94685813	94697199	-	0.111066	0.0496792	0.012999	0	0.031061	0	0	0.17192	0.0940641	0	0.0518076	0	0.0447423	0.0108588	0	0.282449	0.0134289	0.0753913	0.0231048	0.0798308	0	0	0.0832608	0	0	0	0	0	0	0	0	0	0	0	0.099294	0	0.137228	0	0.0716799	0	0.021872	0.0246276	0.0608452	0.0882698	0	0
chr1	94924162	94946162	+	0	0	0	0	0	0	0	0	0	0	0	0	0	0	0	0.126615	0	0	0	0	0	0	0	0	0	0	0	0	0	0.00951426	0.0070862	0.30011	0	0	0	0	0	0	0	0	0	0	0	0	0	0
chr1	94924162	94948795	+	0	0	0	0	0	0	0	0	0	0	0	0	0	0	0	0	0	0	0.0924191	0	0	0	0	0	0	0	0	0	0	0	0	0	0	0	0	0	0	0	0	0	0.010936	0	0	0.01261	0	0
chr1	94924162	94953539	+	0	0	0	0.0107387	0	0	0	0	0	0	0	0	0	0	0	0	0	0	0	0	0	0	0	0	0	0.276963	0	0	0	0	0	0	0	0	0	0	0	0	0	0	0	0	0	0	0	0
chr1	94924162	94956803	+	0	0	0.012999	0	0	0	0	0	0	0	0	0	0	0	0	0	0	0	0.127076	0	0	0	0	0	0	0	0	0	0	0	0	0	0	0	0	0	0	0	0	0	0	0.0492551	0	0	0	0
chr1	94953097	94956803	+	0.0694162	0.0248396	0.025998	0	0	0	0	0	0	0	0	0	0	0.0108588	0	0	0.0335722	0.0980086	0.109748	0.0491266	0	0	0.046256	0	0.0451912	0	0.019449	0	0	0	0.120465	0	0.0650639	0	0	0	0	0	0	0.0210801	0	0	0	0	0	0
chr1	94953097	94972198	+	0	0.111778	0	0	0	0.0974018	0.0248414	0.0967053	0	0	0.0103615	0	0	0	0.00954863	0.00973961	0.0335722	0	0.0115524	0	0	0	0.0185024	0	0	0	0	0.0423514	0	0.00951426	0	0	0	0	0	0	0	0.0393419	0	0	0	0	0	0.01261	0	0
chr1	94964157	94965170	+	0	0.0745188	0.012999	0.118126	0.0103537	0.0216448	0	0	0.073161	0	0.0621691	0	0.00894846	0	0	0	0	0.00753913	0.00577619	0.036845	0	0.0978365	0.0185024	0	0.0338934	0	0	0	0	0.0190285	0.035431	0	0	0	0	0	0	0	0	0	0	0	0	0	0	0
chr1	95609446	95616975	+	0.111066	1.14262	0.779941	0.558414	0.0207074	0.227271	0.608615	0.376076	0.0313547	0.581047	0.238315	0.234266	0.366887	0.0325763	0.0286459	0.165573	0.188005	0.474965	0.144405	0.07369	0	0.195673	0.175773	0	0	0	0.019449	0.074115	0.138885	0.161742	0.120465	0.238863	0.0487979	0.0409508	0.0851092	0.294677	0.0114357	0.0688483	0.238933	0.368902	0.0874879	0.110824	0.0304226	0.01261	0	0.532473
chr1	95609446	95639445	+	0.152716	0.745188	0.207984	0.246991	0.0207074	0	0.161469	0.0859602	0.0209031	0.0540508	0.0725306	0.110968	0.0357939	0	0	0.0779168	0.0335722	0.180939	0.0173286	0.202647	0	0	0.0740096	0	0	0	0.019449	0	0.0106835	0.114171	0.0992068	0.0734964	0.016266	0	0	0.0226675	0	0.0786838	0.191146	0	0.021872	0.0861964	0.0304226	0	0	0
chr1	97216980	97250810	+	0	0.0496792	0.0519961	0	0.0103537	0	0	0.0214901	0	0	0.041446	0	0	0	0.0190973	0	0.00671445	0	0.0173286	0	0	0	0.0185024	0	0	0	0	0	0	0	0.0141724	0	0	0	0	0	0	0	0	0	0	0	0	0	0	0
chr1	97235258	97236407	+	0.249898	0.471953	0	0.246991	0	0	0.0621036	0.0322351	0	0	0.103615	0	0	0	0	0.175313	0.0134289	0.0678521	0.0404334	0.0307041	0	0.0489182	0.0740096	0	0	0	0	0	0	0	0	0	0	0	0	0	0	0.00983547	0.0836266	0	0	0	0	0	0	0
chr1	97235258	97250810	+	0	0.310495	0	0.440288	0	0.108224	0.223573	0.139685	0	0.216203	0.145061	0	0.0357939	0	0	0	0.0470011	0.0376956	0.127076	0.0429858	0	0.0163061	0.101763	0	0	0	0.0097245	0.0317636	0	0.0570855	0.0496034	0.0122494	0.0813299	0	0.0141849	0	0.0686142	0.137697	0.167253	0	0.021872	0.0738827	0	0.0756599	0	0
chr1	97700407	97771853	-	0	0.0124198	0	0.0214775	0	0	0	0.010745	0	0	0	0	0	0	0.105035	0	0	0	0	0	0	0	0	0	0	0	0	0	0	0	0	0	0	0	0	0	0	0	0	0	0	0	0	0	0	0
chr1	97981281	98015300	-	0.0277665	0.248396	0.0909931	0.34364	0	0	0.0124207	0	0	0	0.103615	0	0.0447423	0	0	0.0292188	0	0.0150783	0	0	0	0	0	0	0	0	0	0	0	0	0	0	0	0	0	0	0.102921	0	0	0.0316202	0	0.0123138	0	0	0	0
chr1	97981281	98060722	-	0	0	0	0.118126	0	0	0	0	0	0	0	0	0	0	0	0	0	0	0	0	0	0	0	0	0	0	0	0	0	0	0	0	0	0	0	0	0	0	0	0	0	0	0	0	0	0
chr1	98015115	98060722	-	0	0	0	0	0	0	0.0372621	0	0	0	0.041446	0	0	0	0	0.0194792	0	0	0	0	0	0	0	0	0	0	0	0	0	0	0	0	0	0	0	0	0	0	0	0	0	0	0	0	0	0
chr1	98039315	98165103	-	0	0.0124198	0.12999	0	0	0	0	0.010745	0	0	0.0310845	0	0	0	0	0	0	0	0	0	0	0	0	0	0	0	0	0	0	0	0	0	0	0	0	0	0	0	0	0	0	0.0123138	0	0	0	0
chr1	9803941	9804701	-	0	0.173877	0	0.042955	0	0.0108224	0.0496829	0	0	0	0	0.0986384	0	0	0	0	0	0	0	0	0	0	0	0	0	0	0	0	0	0	0	0	0	0	0	0	0	0	0	0	0	0	0	0	0	0
chr1	98144650	98165103	-	0	0.186297	0.0649951	0.107387	0.0103537	0	0.111786	0.010745	0	0.108102	0	0	0	0.0108588	0.219619	0	0.0201433	0	0.00577619	0.0491266	0.0143952	0.0978365	0.0647584	0	0	0	0	0	0	0.104657	0	0	0.016266	0.0136503	0.0425546	0	0	0.0393419	0.03584	0	0	0	0.0101409	0.0630499	0	0
chr1	98144650	98187227	-	0	0.173877	0	0.0644324	0.0207074	0.0216448	0.0124207	0	0	0	0.0725306	0	0	0	0	0	0.0268578	0	0	0.00614083	0	0.0326122	0	0	0	0	0	0	0	0	0	0.0122494	0	0	0	0	0	0	0.0119467	0	0	0	0	0	0	0
chr1	98293669	98348930	-	0	0	0	0	0	0	0	0	0	0	0	0	0	0	0	0	0	0	0	0	0	0.163061	0	0	0	0	0	0	0	0	0	0	0	0	0	0	0	0	0	0	0	0	0	0	0	0
chr1	99150440	99164461	+	0	0	0	0	0	0	0	0	0	0	0	0	0	0	0	0	0.0134289	0	0	0	0	0	0.0092512	0	0	0.0332356	0	0	0	0	0	0	0	0	0	0	0	0	0	0	0	0	0	0	0	0
chr1	99150440	99167459	+	0	0.0124198	0	0	0	0	0	0	0	0	0	0	0.0447423	0	0	0	0.00671445	0	0	0	0	0	0	0	0	0	0	0	0	0.00951426	0	0	0	0	0	0	0	0	0.0238933	0	0	0	0.0101409	0	0.0631997	0
chr1	99150440	99203945	+	0	0	0	0	0	0	0	0	0	0	0	0	0	0	0	0	0	0	0	0	0	0	0	0	0	0	0	0	0	0	0	0	0	0	0	0	0	0	0	0	0	0	0	0	0	0
chr1	99156630	99167459	+	0	0.0745188	0	0.042955	0	0	0	0	0	0.0270254	0.041446	0.0123298	0	0	0	0	0	0.0376956	0	0	0	0	0	0	0	0	0	0	0	0	0	0	0	0	0	0	0	0	0	0	0	0	0	0.01261	0	0
chr1	9931244	9938047	-	0	0.124198	0	0.0107387	0.0828294	0.0649345	0.0745243	0	0	0	0.020723	0	0	0.0108588	0.0763891	0	0.0537156	0	0	0	0.100766	0	0.101763	0.0182068	0.192063	0.0664711	0.311184	0	0	0.00951426	0	0	0	0	0	0	0	0	0	0.0105401	0	0	0	0	0	0
chr1	99418625	99422297	-	0	0	0	0	0	0	0	0	0	0	0	0	0	0	0	0	0	0	0	0	0	0	0	0	0	0	0	0	0	0	0	0	0	0	0	0	0	0	0	0	0	0	0	0	0	0
chr1	99753520	99767453	+	0	0	0	0	0	0	0	0	0	0	0	0	0	0	0	0	0	0	0	0	0	0	0	0	0	0	0	0	0	0	0	0	0	0	0	0	0	0	0	0	0	0	0	0	0	0
chr1	99762293	99767453	+	0	0	0	0	0	0	0	0	0	0	0	0.0123298	0	0	0	0	0	0	0	0	0	0	0	0	0	0	0	0	0	0	0	0	0	0	0	0	0	0	0	0	0	0.0369413	0	0	0	0
chr1	9991948	9994918	-	0.208249	0.546471	0.142989	0.268468	0.165659	0.0108224	0.260835	0.590977	0.0627094	0.0270254	0.393737	0.246596	0.196866	0.097729	0.69705	0.24349	0.0872878	0.0301565	0.0115524	0.122817	0.0143952	0	0.286787	0.00910338	0.10168	0.0332356	0.019449	0.0952907	0.0106835	0.1332	0.0496034	0	0.146394	0.054601	0.156033	0	0.0343071	0.0590128	0.203093	0.0316202	0.0437439	0.0615689	0.0811269	0.0630499	0	0
chr1	9991948	9995685	-	0.0138832	0.0372594	0.025998	0	0.0207074	0.0432897	0.0621036	0	0	0.229716	0.103615	0	0.0268454	0.0434351	0	0	0	0.0829304	0.00577619	0	0.0143952	0	0.0185024	0	0	0	0.019449	0.0317636	0	0	0	0	0	0	0.0283697	0	0	0	0	0	0.010936	0	0	0	0	0
chr10	100189329	100191048	-	0	0.136618	0.012999	0	0	0	0.0372621	0	0	0	0	0	0	0	0	0.00973961	0	0	0	0	0	0	0	0	0	0	0	0	0	0	0	0	0	0.0136503	0	0	0	0	0	0	0	0.0246276	0	0	0	0
chr10	100374660	100380465	-	0	0.186297	0	0.042955	0.0517684	0.0216448	0.322939	0.537252	0.0418063	0.0810763	0.196869	0.308245	0	0	0	0	0	0	0	0	0	0	0.120266	0	0	0	0	0	0	0	0	0	0	0	0	0	0	0	0	0.0105401	0	0	0	0	0	0
chr10	100374660	100401697	-	0	0	0	0	0.0103537	0	0.0745243	0.139685	0.0418063	0	0.0621691	0.061649	0	0	0	0	0	0	0	0	0	0	0.0185024	0.0273101	0	0	0	0	0	0	0	0	0	0	0	0	0	0	0	0	0	0	0	0	0	0
chr10	100374660	100503813	-	0	0	0	0	0.0103537	0.0974018	0	0.0214901	0	0	0	0.0123298	0	0	0	0	0	0	0	0	0	0	0.0370048	0	0	0	0	0	0	0	0	0	0	0	0	0	0	0	0	0	0	0	0	0	0	0
chr10	100374660	100992262	-	0	0.062099	0	0.0322162	0	0.0649345	0.0372621	0.0214901	0	0	0.165784	0.0123298	0	0	0	0	0	0	0	0	0	0	0	0	0	0	0	0	0	0	0	0	0	0	0	0	0	0	0	0	0	0	0	0	0	0
chr10	100481413	100503813	-	0	0	0	0	0	0.0216448	0.0124207	0	0	0	0	0.147958	0	0	0	0	0	0	0	0	0	0	0	0	0	0	0	0	0	0	0	0	0	0	0	0	0	0	0	0	0	0	0	0	0	0
chr10	101654702	101656154	-	0	0.149038	0.103992	0	0	0	0	0.0429801	0	0	0.0103615	0	0	0	0	0	0.0201433	0	0	0.00614083	0	0	0.0277536	0	0	0	0	0	0	0	0	0	0	0	0	0	0	0	0	0	0	0	0	0	0	0
chr10	101657842	101659823	-	0	0.0496792	0	0	0	0	0	0	0	0	0	0	0	0	0	0	0	0	0	0.0429858	0	0	0.0277536	0	0	0.110785	0	0	0	0	0	0	0.016266	0	0	0	0	0	0	0	0	0	0	0	0	0
chr10	101659675	101659823	-	0.0277665	0.136618	0.0519961	0.128865	0.0414147	0.0432897	0.385042	0.0537252	0	0	0.145061	0.061649	0.0805362	0.0325763	0.00954863	0	0.00671445	0.0226174	0.00577619	0.0184225	0.0143952	0.195673	0.120266	0.00910338	0.0112978	0.0110785	0	0.0317636	0	0.00951426	0.0425172	0	0	0	0.0283697	0	0	0.10819	0.0716799	0.0737804	0	0.0246276	0	0	0	0
chr10	101728871	101731891	-	0	0.062099	0	0	0	0	0.0496829	0	0	0	0	0	0	0	0	0	0	0	0	0	0	0	0	0	0.395423	0	0	0	0	0	0	0	0	0	0	0	0.0228714	0	0	0	0	0	0	0	0	0
chr10	102019974	102021820	-	0	0.198717	0.038997	0.0966487	0	0.0216448	0.0124207	0.0752152	0	0	0.0828921	0.0246596	0.107382	0.0217176	0	0.097396	0.0134289	0.0150783	0	0	0	0.0163061	0.0555072	0	0	0	0	0	0	0	0	0	0	0.054601	0.0141849	0	0	0	0.155306	0.0105401	0.0437439	0	0.0202817	0	0	0
chr10	102675755	102685776	+	0	0	0	0	0	0	0	0.0429801	0	0	0	0	0	0	0	0	0.0201433	0	0	0	0	0	0	0	0	0.0775497	0	0	0	0.0570855	0.0283448	0	0	0	0	0	0	0	0	0	0	0	0	0	0	0
chr10	102678140	102685776	+	0	0.062099	0	0	0	0	0	0	0	0	0.103615	0	0	0	0	0	0	0	0.0173286	0.00614083	0	0	0	0	0	0	0	0	0	0	0	0.0489976	0	0	0	0	0	0	0	0	0	0	0.0101409	0	0	0
chr10	102683731	102685776	+	0.0694162	0.260816	0.363972	0.322162	0.0828294	0.140691	0.111786	0.214901	0.292644	0.0135127	0.300484	0	0	0.0217176	0	0.00973961	0.0470011	0.105548	0.0750905	0.0859716	0	0	0.166522	0	0	0.0553926	0.223664	0.0211757	0	0.171257	0.325965	0.214365	0.0975958	0	0.0567394	0.0226675	0	0.0295064	0.131413	0	0.0437439	0.0738827	0.0304226	0	0	0
chr10	102683731	102690835	+	0	0.0496792	0	0	0	0	0.0372621	0.0214901	0	0	0.041446	0	0.0178969	0.217176	0	0	0	0	0	0.0429858	0	0	0	0	0	0	0	0	0	0	0	0	0	0	0	0	0	0	0	0	0	0	0	0	0	0
chr10	102684729	102685180	+	0	0	0	0	0	0	0	0	0	0	0	0	0	0	0	0	0	0	0	0	0	0	0	0	0	0	0	0	0	0	0	0	0	0	0	0	0	0	0	0	0	0	0	0	0	0
chr10	102689073	102709964	+	0	0	0	0	0	0	0	0	0	0	0	0	0	0	0	0	0	0	0	0	0	0	0	0	0	0	0	0	0	0	0	0	0	0	0	0	0	0	0	0	0	0	0	0	0	0
chr10	102697158	102698493	+	0.0138832	0.0372594	0	0.0322162	0	0	0.0124207	0.225646	0	0	0.0518076	0	0	0	0.0190973	0.048698	0	0	0	0.0122817	0	0	0.0185024	0	0	0	0	0	0	0	0	0	0.0487979	0	0	0	0.0228714	0.0491774	0.0119467	0.0105401	0.010936	0.0123138	0	0	0	0
chr10	102697158	102703885	+	0	0.173877	0.207984	0.0536937	0	0	0.0745243	0.0537252	0.0104516	0	0.0621691	0.0246596	0.0447423	0.0434351	0	0.0389584	0	0	0.0231048	0	0	0	0.129517	0	0	0	0	0.0105879	0	0.00951426	0.0566896	0.0428729	0.0975958	0	0	0	0.0114357	0.127861	0.0119467	0	0	0	0	0	0	0
chr10	102697158	102707604	+	0	0	0	0	0	0	0	0	0	0	0	0	0	0	0	0	0	0	0	0	0	0	0	0	0	0	0	0	0	0	0	0	0	0	0	0	0	0	0	0	0	0	0	0	0	0
chr10	102697158	102710510	+	0	0	0	0.0107387	0	0	0.0248414	0	0	0.0810763	0	0.0369894	0	0	0	0	0.0268578	0	0	0	0	0.0163061	0	0	0	0	0.019449	0	0	0	0.0212586	0.0306235	0	0.0273005	0	0	0	0	0.0119467	0.0210801	0	0.0246276	0	0	0	0
chr10	102698351	102703885	+	0	0	0	0	0	0	0	0	0	0	0	0	0	0	0	0	0	0	0	0	0	0	0	0	0	0	0	0	0	0	0	0	0	0	0	0	0	0	0	0	0	0	0	0	0.353919	0
chr10	102739604	102740986	+	0	0.0124198	0	0	0.031061	0	0	0	0	0	0	0	0	0	0	0	0.00671445	0	0	0.0122817	0	0	0	0	0	0.022157	0.038898	0	0	0.00951426	0.0141724	0	0	0	0	0	0	0	0	0	0	0	0	0	0	0
chr10	103190101	103221815	+	0	0	0	0	0	0	0	0	0	0	0	0.135628	0	0	0	0	0	0	0	0	0	0	0	0	0	0	0	0	0	0	0	0	0	0	0	0	0	0	0	0	0	0	0	0	0	0
chr10	103281395	103281627	+	0	0	0	0	0	0	0	0	0	0	0	0	0	0	0	0	0	0	0	0	0	0	0	0	0	0	0	0	0	0	0	0	0	0	0	0	0	0	0	0	0	0	0	0	0	0
chr10	103344358	103345913	-	0	0.0496792	0	0.139604	0	0.0108224	0.0248414	0.161175	0.0104516	0.0405381	0	0	0	0	0	0.00973961	0	0.060313	0	0.0552675	0.0287904	0	0	0	0	0.0443141	0	0	0.042734	0	0	0	0	0	0	0.0226675	0	0	0	0	0.021872	0	0	0	0	0
chr10	103384501	103436193	-	0	0.186297	0.0909931	0.107387	0.0517684	0.0865794	0.111786	0.0859602	0	0.0810763	0.0310845	0.0739788	0	0	0	0	0	0.0226174	0	0.0245633	0	0.130449	0.0555072	0	0	0	0.0875205	0	0	0	0	0.0673717	0.0650639	0	0.0283697	0	0	0	0.03584	0	0.021872	0	0	0	0	0
chr10	103427642	103436193	-	0.0832994	1.97475	0.909931	1.77189	0.569452	1.17964	1.51533	0.719917	0.53303	1.02697	1.22266	0.887746	0.161072	0.228034	0.563369	0.233751	0.376009	0.633287	0.508305	0.288619	0.158347	0.782692	0.508816	0.245791	0.124276	0.565005	0.447327	0.190581	0.042734	0.152228	0.219672	0.159242	0.146394	0.232054	0.397176	0.113337	0.114357	0.0688483	0.32256	0.0527003	0.21872	0.184707	0.202817	0.15132	0.01264	0
chr10	103432671	103433430	-	0	0.0869386	0	0.0751712	0	0.0324673	0.0621036	0	0	0.0675636	0.0932536	0.061649	0.0357939	0.0325763	0	0	0.0201433	0.0226174	0.0173286	0.036845	0	0.130449	0.0555072	0.00910338	0	0	0.019449	0	0	0	0.0212586	0	0	0	0	0	0.0457428	0.00983547	0	0	0	0.0123138	0	0	0	0.0502333
chr10	103432671	103436193	-	0.0555329	0.484372	0.675949	0.504721	0.0828294	0.389607	0.360201	0.214901	0.188128	0.108102	0.54916	0.567171	0.134227	0.0760114	0.124132	0.155834	0.0872878	0.0301565	0.109748	0.07369	0	0.163061	0.268285	0.00910338	0.169467	0.121864	0.097245	0	0.021367	0.0856283	0.035431	0.0734964	0.0487979	0.0955518	0	0	0	0.0393419	0.131413	0	0.0328079	0.0492551	0.070986	0.0378299	0.0505598	0
chr10	103550652	103551196	-	0	0	0	0	0	0	0	0	0	0	0	0	0	0	0	0	0	0	0	0	0	0	0	0	0	0.199413	0	0	0	0	0	0	0	0	0	0	0	0	0	0	0	0	0	0	0	0
chr10	103552595	103560157	-	0	0.223556	0	0.0536937	0	0	0.0372621	0	0	0	0	0.0986384	0	0	0	0	0	0	0	0	0	0	0	0	0	0	0	0	0	0	0	0	0	0	0	0	0	0	0.0238933	0	0	0	0	0.01261	0	0
chr10	103552595	103567658	-	0	0	0.038997	0	0	0	0	0.0429801	0.0209031	0.0135127	0.20723	0	0	0	0	0	0.00671445	0.0301565	0.0462095	0.0429858	0	0	0	0	0	0	0.10697	0	0	0	0	0	0	0	0	0	0	0.00983547	0	0	0	0	0	0	0	0
chr10	103552595	103570071	-	0	0.558891	0.350973	0.25773	0.124244	0.248916	0.52167	0.429801	0.407611	0.364843	0.227953	0.283586	0.196866	0.0542939	0	0	0.402867	0.158322	0.317691	0.313182	0	0	0.166522	0.118344	0.0451912	0.177256	0.0680715	0.0635271	0.106835	0.0761141	0.2055	0.19599	0.130128	0.136503	0.297882	0.0226675	0.0800499	0.196709	0.167253	0.0737804	0.262464	0.160079	0.0811269	0.0882698	0	0
chr10	103552595	103573363	-	0	0.0745188	0	0	0	0.0108224	0.086945	0.010745	0.0313547	0.0675636	0.0828921	0	0	0	0	0.0194792	0	0	0.0404334	0	0	0	0.0277536	0	0	0	0.077796	0	0	0	0.0070862	0.061247	0	0	0.0567394	0	0.0228714	0.00983547	0	0	0	0	0	0	0	0
chr10	103557736	103567658	-	0	0	0	0.0859099	0	0	0.0248414	0.0214901	0	0	0.041446	0.061649	0	0	0	0	0	0.00753913	0.00577619	0.116676	0	0	0.046256	0	0.0112978	0	0	0	0	0	0	0	0	0	0	0	0	0	0	0	0	0.0123138	0.0101409	0	0	0
chr10	103557736	103570071	-	0	0.0248396	0	0.042955	0	0	0	0.0214901	0	0	0.0103615	0	0	0	0	0.00973961	0.0268578	0.00753913	0	0.0675491	0	0.179367	0	0	0	0	0	0	0	0	0.0141724	0	0	0.054601	0	0.0226675	0	0	0	0.0316202	0.021872	0.0123138	0	0.0378299	0	0
chr10	103558598	103560157	-	0	0.111778	0	0.0644324	0.0103537	0	0.0496829	0.0644702	0	0	0.145061	0	0.0357939	0	0	0	0.0134289	0	0.0231048	0.036845	0	0	0	0.00910338	0	0	0	0	0	0	0	0.0061247	0	0	0.0425546	0	0	0	0	0.0105401	0.010936	0	0.0608452	0.01261	0	0
chr10	103558598	103567658	-	0	0.0372594	0.0649951	0.107387	0.0103537	0	0.0248414	0	0	0.0405381	0	0	0	0	0	0.116875	0	0	0.0115524	0	0	0	0	0	0.0225956	0	0	0	0	0	0.0141724	0.0061247	0	0	0	0	0	0	0.0119467	0.0948605	0	0.0369413	0	0	0	0
chr10	103558598	103570071	-	0.0138832	0.0124198	0.025998	0.0536937	0	0	0	0	0	0.229716	0	0	0	0.0108588	0	0.00973961	0.0134289	0	0	0.00614083	0	0	0.0277536	0	0	0.0553926	0.0486225	0	0	0.00951426	0	0	0	0.0273005	0	0	0	0.0196709	0	0	0.0437439	0	0.0202817	0	0	0
chr10	103558598	103573363	-	0	0	0	0	0	0	0	0	0	0	0	0.172617	0	0	0	0	0.0268578	0	0	0.00614083	0	0	0	0	0	0	0	0	0	0	0.0070862	0	0	0	0	0	0	0	0	0	0	0.0123138	0.0202817	0	0	0
chr10	103563491	103563776	-	0	0.0248396	0	0.0536937	0	0	0.0248414	0.10745	0	0	0	0	0	0.0217176	0.0381945	0	0	0	0	0	0	0	0	0	0	0	0	0	0	0.0190285	0	0	0	0	0	0	0	0	0	0	0.010936	0.0123138	0	0	0	0
chr10	103563491	103570071	-	0	0	0	0	0	0	0	0	0	0	0	0	0	0	0	0	0	0	0	0	0	0	0	0	0	0	0	0	0	0	0	0	0.113862	0	0	0	0	0	0	0	0	0	0	0	0	0
chr10	103567486	103567658	-	0	0	0	0.0107387	0	0	0	0.0752152	0	0	0.0103615	0.0369894	0	0	0	0.136354	0	0.0301565	0	0	0	0	0	0	0	0	0	0	0	0	0.0283448	0	0.113862	0	0	0.0906699	0	0	0	0	0	0	0	0	0	0
chr10	103649168	103699695	-	0	0.0372594	0	0.0214775	0	0	0	0	0	0	0	0	0	0	0	0	0	0	0.00577619	0	0	0	0.0555072	0	0	0	0	0	0	0.00951426	0	0	0	0	0	0	0	0	0	0	0	0	0	0	0	0
chr10	103649168	103717489	-	0	0.198717	0.025998	0.204036	0	0.0324673	0.0372621	0.0752152	0	0	0.0621691	0	0.134227	0.0108588	0.114584	0.155834	0.00671445	0	0.0231048	0.0859716	0	0	0.0185024	0	0	0.0110785	0.0680715	0.158818	0	0	0.0779482	0.0367482	0.016266	0.0409508	0.0425546	0	0.171536	0.0786838	0.03584	0	0.021872	0	0.0304226	0.01261	0	0
chr10	103699619	103717489	-	0	0.422273	0.155988	0.698018	0.0103537	0.0432897	0.310518	0.257881	0.0313547	0	0.165784	0	0.107382	0.17374	0	0.155834	0.12086	0.060313	0.0346572	0.0552675	0	0.114143	0.23128	0.0273101	0	0	0.0097245	0.116466	0	0	0.0850344	0.0673717	0.0325319	0.0136503	0	0.0226675	0.0114357	0.0491774	0.0836266	0.0105401	0.0328079	0.0246276	0.0304226	0.0630499	0	0
chr10	103716353	103717489	-	0	0.0124198	0	0	0	0.0649345	0.0248414	0.0322351	0	0	0	0	0	0.0434351	0	0	0	0.00753913	0.0115524	0.00614083	0	0	0.0647584	0	0	0	0	0	0	0	0.035431	0.0183741	0.016266	0.054601	0.0709243	0.113337	0	0.0295064	0	0	0	0	0	0	0	0
chr10	103716353	103751795	-	0	0	0	0	0	0	0	0	0	0	0	0	0	0	0	0	0	0	0	0	0	0	0	0	0	0	0	0	0	0	0	0	0	0	0	0	0	0	0	0	0	0	0	0	0	0
chr10	103734968	103755112	-	0	0.161457	0.038997	0.0644324	0	0	0.0124207	0.0214901	0	0	0.0518076	0	0	0	0	0	0	0	0.00577619	0.0245633	0	0	0.0092512	0	0	0	0	0	0	0.0190285	0	0	0	0	0	0	0	0.0196709	0	0	0	0	0	0	0	0
chr10	103783233	103785005	-	0	0.111778	0.0649951	0.268468	0	0	0.211152	0.462036	0	0	0.238315	0.061649	0.00894846	0.271469	0	0.0681772	0.0537156	0.0452348	0.0115524	0	0	0	0.0647584	0	0	0	0	0	0	0.114171	0	0	0.016266	0.0409508	0	0	0	0.0196709	0.0836266	0	0.0546799	0.0369413	0.0101409	0.0378299	0	0
chr10	103783233	103789502	-	0	0	0.0779941	0.0751712	0	0	0.086945	0.161175	0	0.108102	0.0103615	0.135628	0	0	0	0.048698	0	0.00753913	0	0.0122817	0	0	0	0	0	0	0	0	0	0	0.0637758	0	0	0	0	0	0	0	0.03584	0	0.010936	0	0	0	0	0
chr10	103783233	103793096	-	0	0	0	0	0	0	0	0	0.0209031	0	0.0103615	0	0	0.0434351	0	0	0.0201433	0	0	0.0184225	0	0	0	0	0	0	0.077796	0	0	0	0	0	0	0	0	0	0	0.00983547	0.0119467	0	0	0	0	0	0	0
chr10	103902801	103904847	+	0	0.0869386	0.0649951	0.0751712	0	0	0.0621036	0.10745	0	0	0.0725306	0	0	0	0.0190973	0.0389584	0.0805734	0	0.0115524	0.00614083	0	0	0.0185024	0	0	0	0	0	0	0.0190285	0.127552	0.0428729	0	0.0136503	0	0	0	0	0	0.0421602	0	0	0	0	0	0
chr10	103916775	103917971	+	0.0138832	0.0248396	0.194985	0.118126	0	0.0541121	0.086945	0.161175	0.073161	0.0405381	0.196869	0	0.0984331	0.108588	0	0.126615	0.0201433	0.203556	0.0346572	0.036845	0.215928	0	0.185024	0.145654	0.0903824	0.0664711	0.0291735	0.0105879	0.0106835	0.0665998	0.0496034	0.0122494	0.0325319	0.0273005	0	0	0.0228714	0	0	0	0.0546799	0.0246276	0.0405635	0	0.0884796	0
chr10	104018685	104019873	+	0	0	0	0	0	0	0	0	0.0104516	0	0	0	0	0	0	0	0	0	0.00577619	0	0	0	0	0	0	0	0	0	0	0	0.0070862	0	0	0	0	0	0	0.00983547	0.0119467	0	0	0	0	0	0	0
chr10	104119940	104120152	+	0	0.223556	0.0779941	0.0214775	0.0103537	0.0649345	0	0.0214901	0.0313547	0	0.020723	0.0246596	0	0	0	0	0	0	0	0	0	0	0.0185024	0	0	0.0997067	0	0	0	0.0475713	0	0	0.0650639	0.054601	0.0141849	0.045335	0	0	0.0238933	0	0.0328079	0.0123138	0.0202817	0	0	0
chr10	104122231	104123555	+	0	0.0745188	0	0	0	0	0.0124207	0	0.0418063	0.256742	0	0	0	0	0	0	0	0	0	0	0	0	0	0	0	0	0	0	0	0.0570855	0	0	0	0	0	0	0	0	0.0119467	0.0210801	0.021872	0	0	0	0	0
chr10	104163598	104163742	-	0.0277665	0.173877	0.012999	0.34364	0	0	0.086945	0	0	0	0	0	0	0	0	0	0	0	0	0	0	0	0	0	0	0	0	0	0	0	0	0	0	0	0	0	0	0	0	0	0	0	0	0	0	0
chr10	104243916	104245490	-	0	0	0	0	0	0	0	0	0	0	0.0103615	0	0	0.152023	0	0	0	0	0	0.0122817	0	0	0.0092512	0	0	0	0	0	0	0.00951426	0	0	0	0	0.0425546	0	0	0	0	0	0.021872	0	0	0	0	0
chr10	104352338	104359301	+	0	0.0372594	0.012999	0	0.0517684	0	0.0372621	0	0	0	0.196869	0	0	0	0	0	0	0	0	0	0	0	0	0	0	0	0	0.0423514	0	0.0570855	0	0	0	0	0	0	0	0	0	0	0	0	0	0	0	0
chr10	104416026	104416142	+	0	0	0.155988	0	0	0	0.0124207	0.0214901	0	0	0	0	0	0	0	0	0	0	0	0	0	0	0	0	0	0	0	0	0	0	0	0	0	0	0	0	0	0	0	0	0	0.0246276	0	0	0	0
chr10	104445572	104459246	-	0	0	0	0	0	0	0	0	0	0	0	0	0	0.119447	0	0	0	0	0	0	0	0	0	0	0	0	0	0	0	0	0	0	0	0	0	0	0	0	0	0	0	0	0	0	0	0
chr10	104445572	104465246	-	0	0.0993584	0.012999	0	0	0.0432897	0	0.0429801	0	0	0	0	0	0.097729	0.0286459	0	0.00671445	0	0	0	0	0	0.0092512	0	0	0	0	0	0	0.0570855	0	0	0	0	0	0	0	0	0	0	0	0	0	0	0	0
chr10	1044942	1053068	+	0	0	0	0	0	0	0	0	0	0	0	0	0	0	0	0	0	0	0	0	0	0	0	0	0	0	0	0	0	0	0	0	0	0	0	0	0	0	0	0	0	0	0	0	0	0
chr10	104569649	104569811	+	0	0.0124198	0	0	0	0	0.0124207	0	0	0	0	0	0	0	0.219619	0.0194792	0	0	0	0.0122817	0	0	0.0277536	0	0	0.022157	0.0486225	0	0	0	0	0	0	0	0.0141849	0	0	0.0295064	0.0477866	0.0105401	0	0.0492551	0.0101409	0	0	0
chr10	104632204	104632990	+	0	0	0	0	0.0207074	0	0	0.0859602	0	0	0.0310845	0.0123298	0	0	0	0	0.00671445	0	0	0.00614083	0	0	0	0	0	0	0	0	0	0.142714	0.141724	0.0244988	0	0	0	0	0	0	0	0	0.021872	0	0	0	0	0
chr10	104632204	104634418	+	0	0.571311	0.116991	0.139604	0	0.0541121	0.111786	0.225646	0.114967	0.445919	0.041446	0.320575	0.0626393	0	0.105035	0.0389584	0.0805734	0.25633	0.0866429	0.110535	0	0	0.0555072	0.0637237	0.0112978	0	0	0.127054	0.480757	0.428142	1.27552	0.324609	0.0487979	0.150153	0.099294	0	0	0	0.334506	0.0316202	0.0984238	0.0246276	0.0202817	0.22698	0	0
chr10	104636710	104650435	+	0	0	0.038997	0.0644324	0	0.0649345	0.0745243	0	0	0.0135127	0.0725306	0	0	0	0.0286459	0	0.00671445	0.0527739	0.0346572	0.0245633	0	0	0.0185024	0	0	0	0	0	0.149569	0.161742	0.418086	0.128619	0	0	0	0	0	0.00983547	0.0119467	0	0	0	0	0	0	0
chr10	104638135	104638748	+	0	0.0869386	0	0	0	0.0108224	0.0248414	0	0	0	0.020723	0	0	0	0	0	0	0.00753913	0	0.0122817	0	0	0	0	0	0	0	0	0	0.0570855	0.0496034	0	0	0	0	0	0.0114357	0.00983547	0.0238933	0	0	0	0	0	0	0
chr10	104850367	104854212	-	0	0	0	0	0	0	0	0	0	0	0.0103615	0	0	0	0	0	0	0	0	0	0	0.195673	0	0	0	0	0	0	0	0	0	0	0	0	0	0	0	0	0	0	0	0	0	0	0	0
chr10	104851320	104854212	-	0.0971826	0.0745188	0.12999	0.0107387	0	0	0	0	0.0104516	0	0.0828921	0	0	0	0	0	0	0	0	0.0245633	0	0.0326122	0	0	0	0	0	0	0	0	0	0	0	0	0	0	0	0.0393419	0	0	0	0	0	0	0	0
chr10	104899162	104941085	-	0	0	0	0.0107387	0	0	0	0	0	0	0	0	0	0	0	0	0	0	0	0	0	0	0	0	0	0	0	0	0	0	0	0	0	0	0	0	0	0	0	0	0	0	0	0	0	0
chr10	105106994	105107207	-	0.263781	0.198717	0.194985	0.461766	0	0.0108224	0.397463	0.376076	0	0	0.466268	0.406884	0.456372	0.17374	0.152778	0.194792	0.0268578	0.060313	0	0.122817	0	0	0.0740096	0	0	0	0	0	0	0	0	0	0	0.054601	0.0425546	0	0	0.0590128	0.0836266	0.0527003	0.0874879	0.0492551	0	0	0	0
chr10	105106994	105108756	-	0	0.0993584	0.0519961	0.107387	0	0	0	0.0322351	0	0	0.041446	0	0	0	0	0.0584376	0	0.00753913	0.00577619	0	0	0	0	0	0	0	0	0	0	0.0475713	0	0.0367482	0	0.0409508	0.0141849	0	0.0686142	0	0	0	0.0546799	0	0.0405635	0	0	0
chr10	105108472	105108756	-	0	0.149038	0	0	0.031061	0	0	0.010745	0	0	0	0.0369894	0	0	0	0.0292188	0.0671445	0	0	0.00614083	0	0	0	0	0	0	0	0	0	0	0.0141724	0	0	0	0	0	0	0.0393419	0.0238933	0	0.010936	0	0	0	0	0
chr10	105173079	105173719	+	0	0	0	0	0	0	0	0	0	0	0	0	0	0	0	0	0	0	0	0	0	0	0	0	0	0	0	0	0	0	0	0	0	0	0	0	0	0	0	0	0	0	0	0	0	0
chr10	105197771	105198565	+	0.166599	0.844547	0.870934	0.783928	0.0724757	0.129869	0.621036	0.472781	0.114967	0.0270254	0.155423	0.0493192	0.429526	0.499504	0.114584	0.321407	0.208148	0.241252	0.0693143	0.135098	0	0.75008	0.277536	0.0819304	0.530997	0.29912	0.10697	0.232933	0	0.1332	0.375569	0.0551223	0.211458	0.218404	0.212773	0.45335	0.0114357	0.167203	0.238933	0.105401	0.229656	0.184707	0.192676	0.1261	0	0
chr10	105199502	105200607	+	0.0138832	0.149038	0.012999	0	0	0.0216448	0.0496829	0.010745	0.0104516	0	0.0828921	0	0	0	0	0	0	0	0.00577619	0	0.0719759	0	0.120266	0	0	0	0	0	0	0	0	0.0306235	0	0	0	0.0226675	0.0228714	0.00983547	0	0	0	0	0.0101409	0.01261	0	0
chr10	105330628	105344982	+	0	0	0	0	0	0	0	0	0	0	0	0	0	0	0	0	0	0	0	0	0	0	0	0	0	0	0	0	0	0	0	0	0	0	0	0	0	0	0	0	0	0	0	0	0	0
chr10	105371337	105420872	-	0	0.136618	0	0	0	0	0	0	0.0627094	0	0.020723	0	0	0	0	0	0	0	0	0	0	0	0	0	0	0	0	0	0	0	0	0	0	0	0	0	0	0	0	0	0	0	0	0	0	0
chr10	105767934	105778666	+	0.291548	0.571311	0.441966	0.408072	0.165659	0.270561	0.658298	0.225646	0.323999	0.283767	0.1347	0.160287	0.259505	0.499504	0.267362	0.185052	0.261863	0.369417	0.271481	0.540393	0.129557	0.260897	0.582825	0.00910338	0.248552	0.243728	0.486225	0.762326	0.042734	0.123685	0.318879	0.146993	0.130128	0.0955518	0.0851092	0	0.0114357	0.137697	0.226986	0	0.142168	0.172393	0.101409	0.0630499	0	0
chr10	105777917	105778666	+	0	0.0248396	0.025998	0.0322162	0.031061	0.129869	0.111786	0.0429801	0.0104516	0	0.0518076	0.0986384	0	0.0108588	0	0	0	0.0301565	0.0115524	0.00614083	0	0.0489182	0.175773	0	0	0	0.077796	0.0105879	0	0.0475713	0.0992068	0	0	0.0819015	0.0567394	0	0	0.0590128	0.131413	0	0	0.0492551	0.0202817	0	0	0
chr10	105816951	105817903	-	0	0	0	0	0	0	0	0	0	0	0	0	0	0	0	0	0	0	0	0	0	0	0	0	0.10168	0	0	0	0	0	0	0	0	0	0	0	0	0	0	0	0	0	0	0	0	0
chr10	105891088	105924058	-	0	0	0	0	0	0	0	0	0	0	0	0	0	0	0	0	0.0402867	0	0.0693143	0.104394	0	0	0	0	0	0	0	0	0	0.0190285	0	0	0	0	0	0	0	0	0	0	0	0	0	0	0	0
chr10	105900599	105924058	-	0	0	0	0	0	0	0	0	0	0	0	0	0	0	0	0	0	0	0	0.0245633	0	0	0	0	0	0	0	0	0	0	0	0	0	0	0	0	0	0	0	0	0	0	0	0	0	0
chr10	108377906	108380319	-	0	0	0	0	0	0	0	0	0	0	0.0103615	0	0	0.0760114	0.0954863	0.185052	0	0	0	0	0	0	0	0	0	0	0	0	0	0	0	0	0	0	0	0	0	0	0	0	0	0	0	0	0	0
chr10	108447949	108469099	-	0	0	0	0	0	0.0108224	0	0	0	0	0.041446	0	0	0.217176	0	0.00973961	0	0	0	0	0	0	0	0	0	0	0	0	0	0.00951426	0	0	0	0	0	0	0	0	0	0	0	0	0	0	0	0
chr10	108458971	108469099	-	0	0.136618	0	0.25773	0.0517684	0	0.0248414	0.010745	0	0.0270254	0.103615	0	0.393732	0.282328	0.362848	0.506459	0	0	0	0	0	0	0.0647584	0	0	0	0	0	0	0	0	0	0	0	0	0	0	0	0	0	0	0	0	0	0	0
chr10	1118055	1132297	+	0	0.0124198	0.0519961	0	0	0	0.0248414	0	0.0209031	0.0135127	0.0103615	0	0	0.271469	0	0	0	0.0301565	0	0	0	0	0	0	0	0	0.0291735	0	0	0	0	0	0	0	0	0	0	0	0.0119467	0	0	0	0.0101409	0	0	0
chr10	1118055	1142186	+	0.0138832	0.0745188	0.025998	0.042955	0	0	0.0621036	0.0214901	0.073161	0.0135127	0.259038	0	0	0.0868702	0.00954863	0	0.127575	0.490043	0.0866429	0.128957	0.0143952	0.554407	0.0185024	0	0.135574	0.0443141	0.0291735	0.201169	0.256404	0.104657	0.0992068	0.110245	0.0325319	0.0409508	0.0709243	0.0226675	0.0114357	0.0786838	0.0716799	0	0.0437439	0	0	0	0	0
chr10	111883774	111890244	+	0	0.111778	0.012999	0	0.0103537	0	0.086945	0	0	0.108102	0	0	0.0447423	0.238893	0.248264	0.301928	0.107431	0.060313	0	0.104394	0	0	0.138768	0	0	0	0.0486225	0	0	0	0	0.0122494	0.0487979	0	0.0709243	0	0.0343071	0.0885193	0.10752	0.0316202	0.021872	0.0861964	0	0	0	0
chr10	111883774	111892158	+	0	0	0	0	0	0	0	0	0	0	0	0	0	0	0	0	0	0.0452348	0.0173286	0	0	0	0	0	0	0	0	0	0	0	0	0	0	0	0	0	0	0	0	0	0	0	0	0	0	0
chr10	11207448	11259470	+	0	0	0	0	0	0	0	0.010745	0	0	0	0	0	0	0.0381945	0	0	0	0	0	0	0	0	0	0	0	0	0	0	0	0	0	0	0	0	0	0	0	0	0.0105401	0	0.0123138	0	0	0	0
chr10	11207448	11330515	+	0	0	0	0	0	0	0	0	0	0	0	0	0	0	0	0	0	0	0	0	0	0	0	0	0	0	0	0	0	0	0	0	0	0	0	0	0.0114357	0	0	0	0	0	0	0	0	0
chr10	112352830	112358048	+	0	0	0	0.0536937	0.031061	0	0	0	0	0	0	0	0	0	0	0	0	0	0	0	0	0	0	0	0	0	0	0	0	0	0	0	0	0	0	0	0	0	0	0	0	0	0	0	0	0
chr10	112356155	112358048	+	0.194365	1.08052	0.233982	0.687279	0.0724757	0.227271	0.509249	0.934818	0.073161	0.405381	0.352291	0.110968	0.152124	0.0325763	0.296008	0.0584376	0.0201433	0.0150783	0.0635381	0.141239	0	0.146755	0.185024	0.209378	0.124276	0	0.126419	0	0	0.038057	0.0425172	0.0183741	0.195192	0	0.0851092	0	0.0686142	0.177039	0.10752	0.179181	0.0546799	0.0369413	0.0405635	0.0504399	0	0
chr10	1123846	1151207	+	0	0	0	0	0	0	0	0	0	0	0	0	0	0	0	0	0	0	0	0	0.215928	0	0	0	0	0	0.038898	0	0	0	0	0	0	0	0	0	0	0	0	0	0.010936	0	0	0	0	0
chr10	112540558	112559676	+	0	0	0	0	0.0207074	0	0	0	0	0	0	0	0	0	0	0	0	0	0	0	0	0	0	0	0	0	0	0	0	0	0	0	0	0	0	0	0	0	0	0	0	0	0	0	0	0
chr10	11259387	11330515	+	0	0	0	0	0.031061	0	0.0124207	0	0.0104516	0	0	0	0.0178969	0	0	0	0	0	0	0	0	0	0	0	0	0	0	0	0	0	0	0	0	0	0	0.0226675	0	0	0	0	0	0	0	0	0	0
chr10	1125950	1126416	+	0	0.111778	0	0	0	0	0.086945	0	0	0	0.0621691	0	0	0.162882	0	0.0292188	0	0.42973	0.028881	0.0614083	0	0	0.0647584	0.0182068	0	0	0	0	0	0.228342	0	0	0.227724	0.0819015	0	0	0	0.0983547	0.0119467	0	0	0	0.070986	0	0	0
chr10	1125950	1132297	+	0	0	0	0	0	0	0	0	0	0	0	0	0	0	0	0	0	0	0	0	0	0	0	0	0	0	0	0	0	0	0	0	0	0	0	0	0	0	0	0	0	0	0	0	0	0
chr10	112635723	112650428	+	0	0	0	0	0	0	0	0	0	0	0	0	0	0	0	0	0.0268578	0	0	0.0122817	0	0	0.0185024	0.0273101	0	0.121864	0	0.0105879	0	0	0	0	0	0	0	0	0	0	0	0	0	0	0	0	0	0
chr10	112640990	112647644	+	0	0	0.116991	0.0536937	0	0	0.0372621	0	0.073161	0	0.041446	0.123298	0	0	0	0.00973961	0	0	0.0519857	0.0859716	0	0	0.0647584	0	0	0	0	0.0105879	0	0	0	0	0.0813299	0	0	0	0	0	0	0	0.010936	0	0	0	0	0
chr10	112640990	112650428	+	0.0277665	0.111778	0.0909931	0.0859099	0.0103537	0.151514	0.0745243	0.010745	0	0	0.0310845	0	0	0	0	0	0.141003	0.0226174	0.0519857	0.141239	0	0.0652243	0.0832608	0	0.0225956	0	0.019449	0	0	0.00951426	0	0.0122494	0	0.0819015	0.0425546	0	0	0.0295064	0	0	0.021872	0	0	0	0	0
chr10	112645010	112650428	+	0	0	0.103992	0.128865	0	0.0108224	0	0.193411	0.104516	0	0	0.0123298	0	0	0	0	0.0537156	0	0	0.153521	0	0.277203	0	0	0.0112978	0	0	0.137642	0	0	0	0	0	0.0136503	0	0	0	0.0295064	0	0	0	0	0	0.01261	0	0.0502333
chr10	112723882	112724819	+	0	0	0	0.0644324	0	0	0	0.010745	0	0	0	0.0246596	0	0	0	0	0.00671445	0	0	0.0245633	0	0	0	0	0	0	0.0097245	0	0	0	0	0.0061247	0	0	0	0	0.0114357	0	0	0	0.010936	0	0.0304226	0	0	0
chr10	112723882	112745523	+	0.0555329	0.869386	0.376971	0.526198	0.217427	0.487009	0.881871	0.462036	0.376256	0.783737	0.580245	0.308245	0.196866	0.0868702	0.0763891	0.0681772	0.36258	0.376956	0.554515	0.460562	0.0287904	0.0326122	0.425555	0.0819304	0.0225956	0.132942	0.145868	0.0847028	0.021367	0.180771	0.255103	0.202115	0.130128	0.177453	0.141849	0.113337	0.171536	0.167203	0.382293	0.115941	0.16404	0.110824	0.0912678	0.290029	0	0
chr10	11291115	11312787	+	0	0	0	0	0	0	0	0	0	0.0810763	0	0	0	0	0	0	0	0	0	0	0	0	0	0	0	0	0	0	0	0	0	0	0	0	0	0	0	0	0	0	0	0	0	0	0	0
chr10	11291115	11317083	+	0	0	0	0	0	0	0	0	0	0	0	0	0	0	0	0	0	0	0	0	0	0	0.0555072	0	0	0	0	0	0	0	0	0	0	0	0	0	0	0	0	0	0	0	0	0	0	0
chr10	11291115	11330515	+	0	0	0	0.0214775	0	0	0	0	0	0	0	0	0	0	0	0	0	0	0	0	0	0	0	0	0	0	0	0	0	0	0	0	0	0	0	0	0	0	0	0	0	0	0	0	0	0
chr10	11299700	11330515	+	0	0	0	0	0	0.0108224	0	0	0	0	0.020723	0	0	0	0	0	0	0	0	0	0	0	0	0	0	0	0	0	0	0	0	0	0	0	0	0	0	0	0	0	0	0	0	0	0	0
chr10	1130342	1132297	+	0.166599	1.45312	0.844936	1.20274	0.134598	0.183981	0.546512	0.698427	0.13587	0.121614	0.590606	0.419213	0.0357939	0	0	0	0	0	0	0.00614083	0	0	0.286787	0.00910338	0	0	0	0	0	0	0	0	0	0	0	0	0	0	0	0.0421602	0	0	0	0	0	0
chr10	1130342	1142186	+	0	0.707929	0.363972	0.418811	0.0828294	0.0649345	0.186311	0.322351	0.0627094	0.0135127	0.113977	0.0246596	0	0	0.0859377	0	0.0738589	0.00753913	0	0	0	0.0326122	0.092512	0.00910338	0	0	0	0.0105879	0	0	0	0.0367482	0.016266	0.0409508	0.0567394	0	0	0.00983547	0.0238933	0	0.010936	0	0.0101409	0	0	0
chr10	1130342	1151207	+	0	0.062099	0	0.0107387	0	0.0108224	0.0248414	0	0	0	0	0.0246596	0	0	0	0	0.0268578	0.00753913	0	0	0.143952	0	0.0185024	0.0364135	0	0	0.019449	0	0.042734	0	0	0.0122494	0	0	0.0567394	0	0	0.0196709	0	0	0	0	0.0101409	0	0	0
chr10	1130342	1170964	+	0	0.149038	0	0	0	0	0	0	0	0	0	0	0	0	0	0	0	0	0	0	0	0	0	0	0	0	0	0	0	0	0	0	0	0	0	0	0	0	0	0	0	0	0	0	0	0
chr10	11308560	11330515	+	0	0	0	0	0	0	0	0	0	0	0	0	0	0	0	0	0	0	0	0	0	0	0	0	0	0.0553926	0	0	0	0	0	0	0	0	0	0	0	0	0	0	0.0437439	0	0	0	0	0
chr10	11312628	11330515	+	0	0.0745188	0	0.0966487	0.0207074	0.0324673	0.0372621	0.118195	0.0313547	0	0.0103615	0.123298	0.0715877	0.0217176	0	0.0292188	0	0	0	0	0	0	0.120266	0	0	0	0.0097245	0	0	0	0	0	0	0.0409508	0.0141849	0	0	0	0	0.0210801	0.021872	0.0369413	0	0	0	0
chr10	11317019	11330515	+	0	0	0	0.0214775	0.0207074	0	0	0	0	0	0	0	0	0	0	0.116875	0	0	0	0	0	0	0	0	0	0	0	0	0	0	0	0	0	0	0	0	0	0	0	0	0	0	0	0	0	0
chr10	11330380	11330515	+	0	0	0	0	0	0	0	0	0	0	0	0	0	0	0	0	0	0	0	0	0	0	0	0	0	0	0	0	0	0	0	0	0	0	0	0	0	0	0	0	0	0	0	0	0	0
chr10	11363151	11371060	+	0	0	0	0	0	0	0	0	0	0	0	0	0	0	0	0	0	0.105548	0	0	0	0	0	0	0	0	0	0	0	0	0	0	0	0	0	0	0	0	0	0	0	0	0	0	0	0
chr10	114286845	114298089	+	0	0	0	0	0	0	0	0.0644702	0	0	0.020723	0.0123298	0.0178969	0	0	0	0	0.00753913	0	0	0	0	0.0277536	0	0	0	0	0	0	0	0	0	0	0	0	0	0	0	0.0238933	0	0	0	0	0	0	0
chr10	114724314	114799885	+	0	0.0869386	0	0	0	0.0324673	0.0124207	0.010745	0	0	0.041446	0	0	0.0434351	0.200521	0	0.0134289	0	0.0115524	0.0798308	0	0	0.0277536	0	0	0	0.0486225	0	0	0.00951426	0	0	0	0	0	0	0	0.0196709	0.0597333	0.0210801	0.120296	0.0123138	0.0405635	0	0	0
chr10	114799783	114849299	+	0.0138832	0	0	0.042955	0	0	0	0	0	0	0.0518076	0	0	0	0	0.185052	0	0	0	0	0	0	0	0	0	0	0	0	0	0	0.0212586	0	0	0	0	0	0	0	0	0	0	0	0	0	0	0
chr10	114900942	114912199	+	0	0	0	0	0	0	0	0	0	0	0	0	0	0	0	0	0	0	0	0	0	0.179367	0	0	0	0	0	0	0	0	0	0	0	0	0	0	0	0	0	0	0	0	0	0	0	0
chr10	1149541	1151207	+	0	0.0124198	0.038997	0.0751712	0	0	0.124207	0.118195	0	0	0.103615	0	0	0	0	0	0	0	0	0.0307041	0	0.130449	0.0740096	0	0.0225956	0	0	0	0	0.0665998	0	0.0061247	0.113862	0	0	0	0	0.00983547	0	0	0	0	0	0	0	0
chr10	11523768	11527910	-	0	0.0869386	0	0.0214775	0	0.0108224	0	0	0	0	0	0	0	0	0	0	0	0.113087	0	0	0	0	0.046256	0	0	0.0110785	0	0	0	0.0285428	0	0.0122494	0.0975958	0.0136503	0.0141849	0	0	0	0.0477866	0	0	0	0.0101409	0	0	0
chr10	115402692	115406786	-	0	0	0	0	0	0	0	0	0	0	0	0	0	0	0	0	0	0	0	0	0	0	0	0	0	0	0	0	0	0	0	0	0	0	0	0	0	0	0	0	0	0	0	0	0	0
chr10	115480790	115481538	+	0	0	0	0	0	0	0	0.10745	0	0	0	0	0	0	0	0	0	0	0	0	0	0	0	0	0	0	0	0	0	0	0	0	0	0	0	0	0	0	0	0	0	0	0	0	0	0
chr10	115480790	115486193	+	0	0	0	0	0	0	0	0	0	0	0	0	0	0	0	0	0	0	0	0	0	0	0	0	0.192063	0	0	0	0	0	0	0	0	0	0	0	0	0	0	0	0	0	0	0	0	0
chr10	11551593	11569566	-	0	0.0496792	0.012999	0.042955	0	0	0	0	0	0.094589	0.041446	0	0.00894846	0	0	0	0	0.0904695	0	0	0	0	0.0555072	0.0182068	0	0	0	0	0	0	0	0	0	0	0	0	0	0	0	0	0	0	0	0	0	0
chr10	11560533	11639716	-	0	0	0	0.0107387	0	0	0	0	0	0	0	0	0	0	0	0	0	0	0	0	0	0	0.0092512	0	0	0	0	0	0	0	0	0	0.130128	0.0682513	0	0	0	0	0	0	0.010936	0	0	0	0	0
chr10	115636279	115644139	+	0.0138832	0.173877	0.0649951	0.0751712	0.031061	0	0.161469	0	0	0.0540508	0.0932536	0	0	0	0	0	0.00671445	0	0.0404334	0.0307041	0	0	0.0370048	0	0	0	0.097245	0.0317636	0	0.038057	0	0	0	0.0136503	0	0	0	0.0196709	0.0477866	0.0316202	0.0328079	0.0246276	0.0202817	0.0378299	0	0
chr10	115636279	115664795	+	0	0	0	0	0	0.0108224	0	0	0.0209031	0.121614	0	0	0	0	0	0	0	0	0	0	0	0	0	0	0	0	0	0	0	0	0	0	0	0	0	0	0	0	0	0	0	0	0	0	0	0
chr10	115657868	115664795	+	0	0	0	0	0	0	0	0	0	0.189178	0	0	0	0	0	0	0	0	0	0	0	0	0	0	0	0	0	0	0	0	0	0	0	0	0	0	0	0	0	0	0	0	0	0	0	0
chr10	115910850	115917439	-	0	0	0	0	0	0	0	0	0	0.094589	0	0.110968	0	0	0	0	0	0	0.0231048	0	0	0	0	0	0	0	0	0	0	0	0	0.0796211	0	0	0	0	0	0	0	0	0	0	0	0	0	0
chr10	116196166	116197602	-	0	0	0	0	0	0	0	0	0	0	0	0	0	0	0.114584	0	0	0	0	0	0	0	0	0.00910338	0	0	0	0	0	0	0	0	0	0	0	0	0	0	0	0	0	0	0	0	0	0
chr10	116225456	116233715	-	0	0	0	0	0	0	0.0372621	0	0	0	0	0	0	0	0	0	0	0	0.00577619	0.00614083	0	0	0	0	0	0.110785	0	0	0	0	0.0070862	0	0	0	0	0	0	0	0.0119467	0	0	0	0	0	0	0
chr10	116225456	116335358	-	0	0	0	0	0	0	0	0	0	0	0	0	0	0.130305	0	0	0	0	0	0	0	0	0	0	0	0	0	0	0	0	0	0	0	0	0	0	0	0	0	0	0	0	0	0	0	0
chr10	116247716	116251637	-	0	0.0496792	0.0519961	0.0107387	0	0	0.0621036	0	0	0	0.0310845	0	0	0.0434351	0.0477432	0.116875	0.114146	0.0753913	0.0115524	0.0859716	0.0143952	0	0.277536	0	0	0.0553926	0	0	0	0	0	0	0	0	0	0	0	0.0491774	0.0119467	0	0.021872	0.0246276	0	0	0	0
chr10	116304763	116307535	-	0	0	0.025998	0	0.0414147	0.0108224	0	0.0214901	0	0.0135127	0.113977	0	0	0	0	0	0	0	0.0115524	0.00614083	0	0	0.0185024	0	0	0.132942	0	0	0	0.0285428	0	0	0	0	0	0	0	0.00983547	0	0.0737804	0	0	0.0304226	0.0378299	0	0
chr10	116331055	116361720	-	0	0	0	0	0	0	0	0	0	0	0	0	0	0	0	0	0	0	0	0	0	0	0.0092512	0	0	0	0	0	0	0	0.141724	0	0	0.0136503	0	0	0	0	0	0	0	0	0	0	0	0
chr10	116590610	116596005	+	0	0.0745188	0.0649951	0	0.0103537	0	0	0	0	0.0135127	0	0	0	0.0325763	0	0	0.114146	0	0.0173286	0	0	0	0.046256	0	0	0	0	0	0	0	0.0779482	0.0061247	0	0	0	0	0	0	0	0	0.021872	0	0	0	0	0
chr10	116590610	116608496	+	0	0.0372594	0	0	0.031061	0.0216448	0	0	0.0627094	0	0	0	0.0268454	0	0	0	0.0268578	0	0	0.0429858	0	0	0	0	0	0	0	0	0	0	0	0.0183741	0	0	0	0	0.0343071	0	0.0597333	0	0	0	0	0	0	0
chr10	116603499	116608496	+	0	0	0	0.0751712	0.0103537	0.0432897	0.0496829	0	0	0	0	0	0	0	0	0.00973961	0.0134289	0	0	0.0245633	0	0	0.0092512	0	0.0903824	0	0	0	0	0	0	0	0	0.0136503	0	0	0	0	0	0	0	0	0.0202817	0.01261	0	0
chr10	116605125	116608496	+	0	0	0.116991	0	0	0	0	0	0	0	0	0	0	0	0	0	0	0	0	0	0	0	0	0	0	0	0	0	0	0	0	0	0	0	0	0	0	0	0	0	0	0	0	0	0	0
chr10	116719484	116734144	+	0.236015	0.285656	0	0.214775	0	0	0	0.0429801	0.167225	0	0	0.123298	0.170021	0.0217176	0	0.0292188	0.0537156	0.0301565	0	0	0	0.228285	0	0	0.0225956	0.0110785	0	0	0.021367	0	0	0.0122494	0.0975958	0.0136503	0	0	0.0228714	0	0	0	0	0	0	0	0	0
chr10	116730126	116734144	+	0	0.0869386	0	0.0644324	0.0724757	0.216448	0.0248414	0.010745	0	0	0	0	0	0.0108588	0	0	0.0537156	0	0	0	0	0.0652243	0.0092512	0	0.146871	0	0	0	0.0106835	0	0	0	0.016266	0	0	0	0.0228714	0	0	0	0.0656159	0	0	0.0630499	0	0
chr10	116879948	116889297	+	0.138832	0.298075	0.0649951	0.0859099	0.144951	0.216448	0.484408	0.0537252	0.0418063	0.0405381	0.269399	0.0246596	0.0447423	0	0	0	0.0940023	0.0678521	0.0462095	0.0184225	0	0	0.564323	0.0546203	0	0.0443141	0	0.0105879	1.68799	0.951426	2.62898	1.72717	0.016266	0.0136503	0.0141849	0	0	0	0	0	0.284336	0.0369413	0.0101409	0.02522	0	0
chr10	116879948	116919975	+	0	0	0	0	0	0	0	0	0	0	0	0	0	0	0	0	0	0	0	0	0	0	0.0092512	0	0	0	0	0	0	0	0	0	0	0	0	0	0	0	0	0	0	0	0	0	0	0
chr10	116879948	116925405	+	0	0.0496792	0	0.0214775	0	0	0	0.0214901	0.0209031	0	0.113977	0	0	0	0	0	0	0.0226174	0	0	0	0	0.129517	0	0	0	0.0291735	0	0	0.161742	0.0779482	0.0796211	0	0	0	0	0	0	0	0	0	0	0	0	0	0
chr10	116879948	116931050	+	0.0138832	0.235976	0.0519961	0.0214775	0.031061	0.0649345	0.111786	0	0.0104516	0.0810763	0.0932536	0	0.0178969	0	0	0	0	0	0	0.00614083	0	0	0.185024	0	0	0	0	0	0.277771	0.152228	0.403913	0.257237	0	0	0	0.0226675	0	0	0	0	0.010936	0	0	0.01261	0	0.321493
chr10	116879948	116975638	+	0	0	0	0	0	0.0108224	0	0	0	0	0.020723	0	0	0	0	0	0	0	0	0	0	0	0	0	0	0	0	0	0	0	0.0070862	0.0367482	0	0	0	0	0	0	0	0	0	0	0	0	0	0
chr10	116879948	117001514	+	0	0.0124198	0	0	0	0	0	0	0.0418063	0	0	0	0.0178969	0	0	0	0	0	0	0	0	0	0	0	0	0	0	0	0.0106835	0	0	0.110245	0	0	0	0	0	0	0	0	0	0	0	0	0	0
chr10	116879948	117027921	+	0	0	0	0	0	0	0	0	0	0	0	0	0	0	0	0	0	0	0	0	0	0	0	0	0	0	0	0	0	0	0	0	0	0	0	0	0	0	0	0	0	0	0	0	0	0
chr10	116879948	117045907	+	0	0	0	0	0	0	0	0	0	0	0	0	0	0	0	0	0	0	0	0	0	0	0	0	0	0	0	0	0	0.0665998	0.0070862	0	0	0	0	0	0	0	0	0	0	0	0	0	0	0
chr10	116879948	117061553	+	0.0138832	0	0	0	0	0	0	0	0	0	0	0	0	0	0	0	0	0	0	0	0	0	0	0	0	0	0	0	0	0	0	0	0	0	0	0	0	0	0	0	0	0	0	0	0	0
chr10	116879948	117075246	+	0	0	0	0	0	0	0.0248414	0	0	0	0	0	0	0	0	0	0	0	0	0	0	0	0.0185024	0	0	0	0	0	0	0.0665998	0	0.0244988	0	0	0	0	0	0	0	0	0	0	0	0	0	0
chr10	116879948	117093929	+	0	0	0	0	0	0.0108224	0	0	0	0	0	0	0	0	0	0	0	0	0	0	0	0	0	0	0	0	0	0	0	0	0	0.0796211	0	0	0	0	0	0	0	0	0	0	0	0	0	0
chr10	116879948	117154262	+	0	0	0	0	0	0	0	0	0	0.0675636	0.0103615	0	0	0	0	0	0	0	0	0	0	0	0	0	0	0	0	0	0	0	0.0496034	0.0489976	0	0	0	0	0	0	0	0	0	0	0	0	0	0
chr10	116879948	117185812	+	0	0.0248396	0.025998	0	0	0	0.0372621	0	0.0104516	0	0	0	0	0	0	0	0	0	0.0115524	0	0	0	0	0	0	0	0	0	0.0747845	0.0475713	0.106293	0.0489976	0	0	0	0	0	0	0	0	0	0	0	0	0	0
chr10	116879948	117228839	+	0	0	0	0	0	0	0	0	0	0	0	0	0	0	0	0	0	0	0	0	0	0	0.0092512	0	0	0	0	0	0	0	0.0070862	0	0	0	0	0	0	0	0	0	0	0	0	0	0	0
chr10	116879948	117278834	+	0	0	0	0	0	0	0.0248414	0	0	0	0	0	0	0	0	0	0	0	0	0	0	0	0	0	0	0	0	0	0	0	0	0	0	0	0	0	0	0	0	0	0	0	0	0	0	0
chr10	116879948	117309046	+	0	0	0	0	0	0	0	0	0	0	0	0	0	0	0	0	0	0	0	0	0	0	0	0	0	0	0	0	0.021367	0	0.0141724	0	0	0	0	0	0	0	0	0	0	0	0	0	0	0
chr10	116879948	117486865	+	0	0	0.0779941	0	0	0	0	0	0	0	0	0	0	0	0	0	0	0	0	0	0	0	0	0	0	0	0	0	0	0	0.0141724	0	0	0	0	0	0	0	0	0	0	0	0	0	0	0
chr10	116879948	117607502	+	0	0	0	0.0214775	0	0	0	0	0	0	0	0	0	0	0	0	0	0	0	0	0	0	0.0185024	0	0	0	0	0	0	0	0	0.0244988	0	0	0	0	0	0	0	0	0	0	0	0	0	0
chr10	116919800	117001514	+	0	0	0	0	0	0	0	0	0	0	0	0	0	0	0	0	0	0	0	0	0	0.211979	0	0	0	0	0	0	0	0	0	0	0	0	0	0	0	0	0	0	0	0	0	0	0	0
chr10	116975454	117045907	+	0	0	0	0	0	0	0	0	0	0	0	0	0	0	0	0	0	0	0	0	0	0	0.0092512	0	0	0	0	0	0	0	0	0.0061247	0	0	0	0	0	0	0	0	0.021872	0	0	0	0	0
chr10	116975454	117061553	+	0	0	0	0	0	0	0	0	0	0	0	0	0	0	0	0	0	0	0	0	0	0	0	0	0	0	0	0	0	0	0	0	0	0	0	0	0	0	0	0	0	0	0	0	0	0
chr10	116975454	117075246	+	0	0	0	0	0	0.0216448	0	0	0	0	0	0	0	0	0	0	0	0	0	0	0	0	0	0	0	0	0	0	0.149569	0	0.0496034	0	0	0	0	0	0	0	0	0	0.010936	0	0	0	0	0
chr10	116975454	117093929	+	0	0	0.025998	0	0	0	0	0	0	0	0	0	0	0	0	0	0	0	0	0	0	0	0	0	0	0	0	0	0	0	0	0.0061247	0	0	0	0	0	0	0	0	0.010936	0	0	0	0	0
chr10	1170157	1170964	+	0	0	0.038997	0.042955	0	0	0	0	0	0	0	0	0	0	0	0	0	0	0	0	0	0	0	0	0	0	0	0	0	0	0	0	0	0	0	0	0	0	0	0	0.0437439	0	0	0	0	0
chr10	117075027	117185812	+	0	0	0	0	0	0	0	0	0	0	0	0	0	0	0	0	0	0	0	0	0	0	0	0	0	0	0	0	0	0	0	0	0	0	0	0	0	0	0	0	0	0	0	0	0	0
chr10	117075027	117228839	+	0	0	0	0	0	0	0	0	0	0	0	0	0	0	0	0	0	0	0	0	0	0	0	0	0	0	0	0	0	0	0	0	0	0	0	0	0	0	0	0	0	0	0	0	0	0
chr10	117075027	117278834	+	0	0	0	0	0	0	0	0	0	0	0	0	0	0	0	0	0	0	0	0	0	0	0	0	0	0	0	0	0	0	0	0	0	0	0	0	0	0	0	0	0	0	0	0	0	0
chr10	117154168	117228839	+	0	0	0	0	0	0	0	0	0	0	0.020723	0	0	0	0	0	0	0	0	0	0	0	0	0	0	0	0	0	0	0.038057	0.134638	0	0	0	0	0	0	0	0	0	0	0	0	0	0	0
chr10	117154168	117278834	+	0	0	0	0	0	0	0	0	0	0	0	0	0	0	0	0	0	0	0	0	0	0	0	0	0	0	0	0	0	0	0	0	0	0	0	0	0	0	0	0	0	0	0	0	0	0
chr10	117185759	117228839	+	0	0	0	0	0	0	0	0	0	0	0	0	0	0	0	0	0	0	0	0	0	0	0.0092512	0	0	0	0	0	0.224353	0.0475713	0.155896	0	0	0	0	0	0	0	0	0	0.010936	0	0	0	0	0
chr10	117221450	117228839	+	0.0138832	0.248396	0.012999	0.0751712	0	0.0432897	0.0248414	0.182666	0	0	0.041446	0	0.00894846	0	0	0	0.0134289	0	0.0173286	0.0429858	0	0	0.129517	0	0	0	0	0	0.117518	0.247371	0.262189	0.251113	0	0	0	0	0	0	0	0	0	0.0123138	0	0	0	0
chr10	117221450	117278834	+	0	0	0	0	0.0103537	0	0	0	0	0	0	0	0.00894846	0	0	0.0292188	0	0	0	0	0	0	0.0185024	0	0	0	0	0	0	0	0.0637758	0.0244988	0	0	0	0	0	0	0	0	0	0	0	0	0	0
chr10	117221450	117309046	+	0	0	0	0	0	0	0	0	0	0	0	0	0	0	0	0	0	0	0	0	0	0	0	0	0	0	0	0	0	0	0	0	0	0	0	0	0	0	0	0	0	0	0	0	0	0
chr10	117221450	117486865	+	0	0	0	0	0	0	0	0	0	0	0	0	0	0	0	0	0	0	0	0	0	0	0	0	0	0	0	0	0	0	0	0	0	0	0	0	0	0	0	0	0	0	0	0	0	0
chr10	117849251	117856275	-	0.166599	0.60857	0.53296	0.0966487	0.0931831	0	0.186311	0	0.0209031	0	0	0.061649	0.170021	0.130305	0	0.350626	0	0.0226174	0.0115524	0	0	0	0.092512	0	0	0	0.0291735	0	0	0	0	0.0673717	0	0	0.0425546	0	0	0	0.0836266	0	0.021872	0.0246276	0	0	0	0
chr10	11789347	11797607	+	0	0	0	0	0.0207074	0	0	0	0	0	0	0	0.00894846	0	0	0	0	0.0150783	0	0.00614083	0	0	0.0647584	0	0	0	0	0	0	0	0.120465	0.0061247	0.0650639	0.0273005	0	0	0.0571785	0	0.0119467	0	0.010936	0.0123138	0.0101409	0.01261	0	0
chr10	118202566	118215342	+	0	0	0	0	0	0	0	0	0	0	0	0	0	0	0	0	0	0	0	0	0	0	0	0	0	0.132942	0	0	0	0	0	0	0	0	0	0	0	0	0	0	0	0	0	0	0	0
chr10	118674885	118681027	-	0	0	0	0	0	0	0	0	0	0	0	0	0	0	0	0	0	0	0	0	0	0	0.0185024	0.00910338	0	0	0	0	0	0	0.0070862	0	0	0	0.0141849	0	0	0	0	0	0	0	0	0	0	0
chr10	118704434	118708508	-	0	0	0	0	0	0	0	0	0	0	0	0	0	0	0	0	0.0134289	0.00753913	0	0	0	0	0.0092512	0	0	0	0	0	0	0	0	0	0.0325319	0	0	0	0	0.0196709	0	0	0	0.0123138	0	0	0	0
chr10	118711419	118728223	-	0	0	0	0	0	0	0	0	0	0	0	0	0	0	0	0	0	0	0	0.0184225	0	0	0	0	0	0	0	0	0	0	0	0	0	0	0	0	0	0	0	0	0	0	0	0	0	0
chr10	11893995	11894214	+	0	0	0	0	0	0	0	0	0	0	0.020723	0	0.572702	0.162882	0.649307	0.292188	0.0537156	0	0	0	0.0287904	0.0489182	0.0370048	0.0364135	0	0.022157	0	0	0	0.0190285	0	0	0	0.054601	0.0141849	0	0	0	0.0477866	0	0.021872	0	0.0101409	0.0378299	0	0
chr10	11971863	11978711	-	0	0.0496792	0	0	0	0	0	0	0	0	0	0.0863086	0	0	0	0	0	0.0150783	0.028881	0	0	0	0.0092512	0	0	0	0	0.190581	0	0.038057	0.035431	0	0	0	0	0	0	0	0	0	0	0	0	0	0	0
chr10	11998318	11998522	-	0	0	0	0	0	0	0	0	0	0	0	0	0	0	0	0	0	0	0	0	0	0.179367	0	0	0	0	0	0	0	0	0	0	0	0	0	0	0	0	0	0	0	0	0	0	0	0
chr10	12039670	12043824	-	0	0	0	0	0	0	0	0	0	0	0	0	0	0	0	0	0	0	0	0	0.158347	0	0	0	0	0	0	0	0	0	0	0	0	0	0	0	0	0	0	0	0	0	0	0	0	0
chr10	12039670	12056183	-	0.0416497	0.186297	0.012999	0.0107387	0.0103537	0.108224	0	0.0752152	0.114967	0.0270254	0.0932536	0.0246596	0.00894846	0	0.105035	0	0	0.0452348	0.150181	0.0184225	0	0.326122	0.046256	0.0182068	0.0225956	0	0.077796	0.0635271	0	0.00951426	0.0212586	0.0122494	0	0	0.0283697	0	0	0.0491774	0.0119467	0.0316202	0.0328079	0.0615689	0	0	0	0
chr10	120450776	120454742	-	0	0	0	0	0	0	0	0	0	0	0	0	0	0	0	0	0	0	0	0	0	0	0	0	0	0	0	0.0529393	0	0	0	0	0	0	0	0	0	0	0	0	0	0	0	0	0	0
chr10	120450776	120460920	-	0	0	0	0	0	0	0	0	0	0	0	0	0	0	0.133681	0	0	0	0	0	0	0	0	0	0.0451912	0	0	0	0	0	0.0070862	0	0	0	0	0	0	0	0	0	0	0	0	0	0	0
chr10	120450776	120489922	-	0	0	0	0.0322162	0	0	0.0248414	0	0	0	0	0	0.0536908	0	0	0	0	0	0	0.0184225	0	0.163061	0	0	0	0	0	0	0	0.0190285	0.0779482	0	0.016266	0	0	0	0	0.0196709	0	0	0	0	0	0	0	0
chr10	120460817	120489922	-	0	0.0124198	0.012999	0.268468	0	0.0108224	0	0	0	0	0.020723	0	0	0	0	0	0	0	0.0173286	0	0	0	0.0277536	0	0	0	0	0	0	0.00951426	0.0496034	0	0	0	0	0	0	0	0	0	0	0	0	0	0	0
chr10	120467003	120489922	-	0	0.111778	0	0.0644324	0	0	0	0.0322351	0	0	0.0518076	0	0	0.0434351	0	0	0	0	0	0	0	0	0.0277536	0	0	0	0	0	0	0	0	0.0122494	0	0	0.0283697	0	0	0	0	0	0	0	0	0	0	0
chr10	120488806	120489922	-	0	0	0	0.0536937	0	0	0	0.0537252	0	0	0	0	0	0	0.0381945	0	0	0	0	0	0	0	0	0	0	0	0	0	0	0	0	0	0	0	0	0	0	0	0	0	0	0	0	0	0	0
chr10	120797749	120797951	-	0.0416497	0	0.038997	0.0536937	0	0.0108224	0.0372621	0	0	0.283767	0.0621691	0	0	0.0651527	0	0	0	0	0	0	0	0	0.0277536	0	0	0.0775497	0	0	0	0	0	0	0	0.0409508	0	0	0	0.00983547	0	0	0.010936	0	0.0101409	0	0	0
chr10	120832401	120833449	-	0.0555329	0	0	0	0	0	0	0	0.0104516	0.0135127	0	0.0739788	0	0	0	0	0	0	0	0.0245633	0	0	0	0	0	0	0	0	0	0	0	0	0	0	0	0	0	0	0	0	0.010936	0	0	0	0	0
chr10	120832952	120833449	-	0	0	0	0.150342	0	0	0	0	0	0	0	0	0	0	0	0	0	0	0	0	0	0	0	0	0	0	0	0	0	0	0	0	0	0	0	0	0	0	0	0.0105401	0	0	0	0	0	0
chr10	120920426	120920593	-	0.0555329	0.260816	0.12999	0.322162	0.0414147	0.0974018	0.086945	0.12894	0.073161	0.229716	0.124338	0.0863086	0.0894847	0.0217176	0.00954863	0	0.0402867	0.0301565	0	0.0429858	0	0	0.0555072	0	0	0	0	0.0317636	0	0.0285428	0	0.134743	0	0	0	0	0	0	0.0836266	0.0105401	0.0874879	0	0	0.0504399	0	0
chr10	120920426	120921926	-	0.333198	0.211137	0.0779941	0.236252	0	0	0.0993657	0.429801	0.0313547	0	0.0621691	0	0.313196	0	0	0.00973961	0.0268578	0.00753913	0	0.0307041	0.0143952	0	0.0555072	0	0	0.0110785	0	0	0	0	0.0070862	0	0.0487979	0	0.0567394	0	0	0.0295064	0	0.0210801	0	0.0246276	0	0	0	0
chr10	120933248	120934104	-	0	0	0	0	0	0	0	0	0	0	0	0	0	0	0	0	0	0	0	0	0	0	0	0	0	0	0	0	0	0	0	0	0	0	0	0	0	0	0	0	0	0	0	0	0	0
chr10	12123470	12126750	+	0	0.0496792	0	0	0	0	0	0	0.0209031	0	0	0	0.00894846	0.0325763	0	0.107136	0	0.00753913	0.0115524	0.0122817	0	0	0.0185024	0.0182068	0	0	0	0	0	0	0	0	0	0	0.0283697	0	0	0.0196709	0.0119467	0	0	0	0	0	0	0
chr10	12123470	12133683	+	0.0832994	0.0869386	0.12999	0.0859099	0.0207074	0	0.0496829	0.279371	0.0940641	0.0135127	0.0103615	0.369894	0.0178969	0	0	0.0194792	0.0671445	0.113087	0.028881	0.0491266	0	0	0.101763	0.0273101	0.0451912	0	0	0.0105879	0	0.0951426	0	0.0489976	0	0.0819015	0	0	0	0	0	0	0.021872	0	0.0202817	0.01261	0	0
chr10	12123470	12136270	+	0.0277665	0.0248396	0	0.118126	0.0414147	0.108224	0	0.0429801	0.0104516	0	0	0	0	0	0	0	0.0134289	0	0.0404334	0.0429858	0	0	0.0555072	0	0.350232	0	0	0	0	0.0475713	0	0	0.016266	0	0	0	0.114357	0	0	0	0.021872	0	0.0202817	0	0	0
chr10	12123470	12143180	+	0	0.161457	0.012999	0	0	0	0.0124207	0.10745	0.0104516	0	0.020723	0.0246596	0	0	0	0	0	0	0.0346572	0.0245633	0	0	0	0	0.180765	0	0	0	0	0.00951426	0.0212586	0	0	0	0.0141849	0	0	0	0	0	0.0656159	0	0	0.01261	0	0
chr10	12123470	12155063	+	0.0416497	0.0248396	0	0	0	0.0216448	0	0	0.0209031	0	0	0	0	0.0108588	0	0	0	0.0376956	0	0.0122817	0	0	0	0	0	0	0.0097245	0.0105879	0	0	0	0	0	0	0.0141849	0	0.0457428	0	0	0	0	0.0246276	0.0304226	0	0	0
chr10	12123470	12162266	+	0	0.173877	0	0.0536937	0.0414147	0.0216448	0	0	0	0.270254	0.0621691	0.0246596	0	0	0	0	0.0738589	0	0.0173286	0.14738	0	0.0489182	0	0.0455169	0	0	0	0	0	0	0.0425172	0.0061247	0.0325319	0	0	0	0	0	0.0716799	0.126481	0	0.0123138	0	0.02522	0	0
chr10	121275020	121286936	-	0.0555329	0.260816	0.0909931	0.332901	0	0	0.0248414	0	0	0	0.0310845	0	0	0	0	0	0	0.0753913	0	0	0	0	0.0555072	0	0	0	0	0	0.0961514	0	0	0.0183741	0.0650639	0.0409508	0.0141849	0	0	0.0196709	0.0119467	0	0	0.0369413	0	0	0	0
chr10	121285543	121286936	-	0	0.0124198	0.0519961	0.118126	0	0	0	0	0	0	0	0.0123298	0.00894846	0	0	0	0.00671445	0	0	0	0	0	0	0	0	0	0	0	0	0	0	0.0122494	0	0	0	0	0	0	0	0	0	0	0	0	0	0
chr10	121338237	121347760	-	0.0555329	0.0869386	0	0.0107387	0	0	0	0	0	0	0	0	0	0	0.0668404	0	0.06043	0	0.00577619	0.0184225	0.0287904	0.521795	0	0.00910338	0	0	0	0	0	0	0	0	0.0487979	0.0409508	0	0	0	0.00983547	0	0	0.021872	0	0	0	0	0
chr10	12136071	12162266	+	0	0.0248396	0	0.0966487	0	0.0324673	0	0.0429801	0.0418063	0.0675636	0.020723	0	0	0.0217176	0	0	0.0201433	0	0.0173286	0.0982533	0	0	0	0	0.0112978	0	0	0.0211757	0	0	0	0	0.016266	0	0	0	0	0.0196709	0	0	0.021872	0	0.0101409	0.01261	0	0
chr10	12159671	12162266	+	0.0277665	0	0.025998	0	0.0103537	0.0108224	0.0745243	0.0214901	0	0	0.0621691	0	0.0268454	0	0.00954863	0.0389584	0	0	0	0	0	0	0	0	0	0	0	0	0	0	0	0	0.0650639	0.0136503	0	0	0	0	0	0.0105401	0	0	0	0.15132	0	0
chr10	121598046	121602107	-	0	0.161457	0.025998	0.0107387	0	0	0	0	0	0	0	0	0	0	0	0	0	0	0	0	0	0	0	0	0	0	0	0	0	0	0	0	0	0	0	0	0	0	0	0	0	0	0	0	0	0
chr10	121607124	121619396	-	0	0.0124198	0	0	0	0	0.0372621	0	0	0	0	0	0	0	0	0	0	0	0	0	0	0	0	0	0	0	0	0	0	0	0	0	0	0	0	0	0	0	0	0	0	0	0	0	0	0
chr10	12160747	12162266	+	0	0	0	0	0	0	0	0	0	0	0.020723	0	0.00894846	0.0542939	0	0	0	0	0	0	0	0	0.0277536	0	0.0225956	0	0	0	0	0	0	0	0	0.0273005	0	0	0	0	0	0	0.010936	0.0123138	0	0	0	0
chr10	121668552	121678023	+	0.0138832	0.136618	0	0.0214775	0.0517684	0	0.0621036	0.0214901	0	0	0	0	0	0	0	0	0.0134289	0	0	0.00614083	0	0	0	0	0	0	0	0	0	0.00951426	0	0	0	0	0	0	0	0	0.0119467	0	0	0	0	0	0	0
chr10	121685547	121693299	+	0	0.0496792	0	0	0	0	0	0	0	0	0	0.197277	0	0.0651527	0	0	0.127575	0	0.0404334	0.0122817	0	0	0.0092512	0	0	0	0	0.0105879	0	0	0.0070862	0	0.016266	0	0	0	0	0	0	0	0	0	0	0	0	0
chr10	122263329	122280607	+	0	0	0	0	0	0	0	0	0	0	0	0	0	0	0	0	0	0	0	0	0	0	0	0	0	0	0	0	0	0	0	0	0	0	0	0	0	0	0.0119467	0	0	0	0	0	0	0
chr10	122273422	122280607	+	0	0.062099	0.142989	0.042955	0	0	0.0248414	0	0	0	0	0	0	0	0	0	0	0	0	0	0	0	0	0	0	0	0	0	0	0	0	0	0	0	0	0	0	0	0	0	0	0	0	0	0	0
chr10	12257738	12280484	+	0	0.186297	0	0	0	0	0.211152	0.0322351	0	0.256742	0	0	0	0	0	0	0	0	0	0	0	0	0.0740096	0.00910338	0	0.0332356	0	0	0	0	0	0	0	0	0	0	0	0	0	0	0	0	0	0	0	0
chr10	122622246	122664928	+	0	0	0	0	0	0	0	0	0.104516	0	0	0	0	0	0	0	0	0	0	0	0	0	0	0	0	0	0	0	0	0	0	0	0	0	0	0	0	0	0	0	0	0	0	0	0	0
chr10	122640337	122649521	+	0.0277665	0.0496792	0	0.0536937	0.0931831	0	0.0621036	0.010745	0.0209031	0	0.279761	0	0	0	0	0.0584376	0	0	0.028881	0	0	0	0.092512	0	0	0	0.058347	0	0	0	0	0	0	0	0.0283697	0.204007	0	0.00983547	0.03584	0.0210801	0	0	0	0.02522	0	0
chr10	12277046	12280484	+	0	0.0372594	0	0	0	0	0	0	0	0	0	0	0	0	0	0	0.0268578	0	0	0	0	0	0.0277536	0	0	0	0	0	0	0	0	0	0	0	0	0	0	0	0	0	0	0	0.0101409	0	0	0
chr10	12277046	12291717	+	0	0	0	0	0	0	0	0	0	0.14864	0	0	0	0	0	0	0	0	0	0	0	0	0	0	0	0	0	0	0	0	0	0	0	0	0	0	0	0	0	0	0	0	0	0	0	0
chr10	123246867	123247627	-	0.0138832	0.335335	0.220983	0.0859099	0	0	0.0124207	0.0752152	0	0	0.227953	0	0.00894846	0	0	0	0.0134289	0.0150783	0.00577619	0.00614083	0	0	0.0185024	0.00910338	0	0.166178	0	0	0	0	0.0070862	0	0	0	0	0	0	0	0.03584	0	0	0	0	0	0	0
chr10	123298105	123310973	-	0	0.111778	0	0	0	0	0	0	0	0	0	0	0	0	0	0	0	0	0	0	0	0	0	0	0	0	0.0097245	0	0	0	0	0	0	0	0	0	0	0	0	0	0	0	0	0	0	0
chr10	123298105	123324093	-	0.0971826	0.136618	0.0519961	0.289946	0	0	0	0.010745	0	0	0.0621691	0	0	0	0	0	0	0	0	0	0	0	0	0	0	0	0	0	0	0	0	0	0	0	0	0	0	0	0	0	0	0	0	0	0	0
chr10	123298105	123325218	-	0.138832	1.006	0.38997	1.32086	0.103537	0.0974018	0.534091	0.0967053	0.0209031	0.445919	0.559522	0.135628	0.134227	0.0651527	0	0.214271	0.261863	0.0753913	0.421662	0.282478	0	0.0489182	0.175773	0	0.0338934	0.664711	0.330633	0.423514	0	0	0.219672	0.0367482	0	0	0	0	0	0.0393419	0.131413	0	0.021872	0	0	0	0	0.0100467
chr10	123310803	123325218	-	0	0.149038	0	0	0.0207074	0	0.0248414	0.010745	0	0	0	0	0	0	0	0	0.00671445	0	0	0.00614083	0	0	0	0	0	0	0.038898	0	0	0	0.0070862	0	0	0	0	0	0	0	0	0	0	0	0	0	0	0
chr10	123324015	123325218	-	0	0.409854	0.038997	0.0966487	0.0103537	0.0324673	0	0.0644702	0	0.0135127	0	0	0	0	0	0.00973961	0	0	0.0981953	0.0798308	0	0.146755	0.0647584	0	0.214658	0.254806	0.116694	0	0	0.0190285	0	0	0	0	0	0	0	0	0.0716799	0	0	0	0	0	0	0
chr10	123549683	123629553	-	0	0	0	0	0	0	0.0496829	0	0	0	0	0	0	0	0	0	0	0.0376956	0	0.0429858	0	0	0.0185024	0	0	0	0	0	0	0	0	0	0	0	0	0	0	0	0	0	0	0	0	0	0	0
chr10	123549683	123683844	-	0	0	0	0	0	0	0	0	0	0.0270254	0	0	0	0	0	0.0584376	0	0.128165	0.0404334	0.0122817	0	0	0	0	0	0	0	0	0	0	0.0070862	0	0	0	0	0	0	0	0	0	0	0	0	0	0	0
chr10	123596232	123683844	-	0	0.0496792	0	0	0	0	0	0	0	0	0.0103615	0	0	0	0	0	0	0	0	0	0	0	0	0	0	0	0	0	0	0	0	0	0	0	0	0	0	0	0	0	0	0	0	0	0	0
chr10	123629520	123683844	-	0	0	0	0	0	0	0	0	0	0	0	0	0	0	0	0	0	0	0	0	0	0	0	0	0	0	0	0	0	0	0	0	0	0	0	0	0	0	0	0	0	0	0	0	0	0
chr10	123658355	123670666	-	0	0	0	0	0	0.0108224	0	0	0	0	0	0	0	0	0	0	0	0	0	0	0	0	0	0	0	0	0	0	0	0	0	0	0	0	0	0	0	0	0	0	0	0	0	0	0	0
chr10	123658355	123673408	-	0.0138832	0.124198	0.012999	0	0	0	0.0745243	0	0	0.0540508	0	0	0.0178969	0	0	0	0	0	0.0173286	0	0	0	0.0555072	0	0	0	0	0	0	0	0.0070862	0	0	0	0	0	0	0	0	0	0	0	0	0.01261	0	0
chr10	123661905	123683844	-	0.0971826	0.0745188	0.103992	0	0	0.0108224	0.0124207	0.0644702	0.0104516	0.0135127	0.0621691	0	0	0	0	0	0.00671445	0	0.0173286	0.036845	0	0	0.046256	0	0	0	0	0	0	0	0	0.0061247	0	0	0	0	0	0	0	0	0	0	0.0304226	0	0	0
chr10	123670420	123683844	-	0	0	0.0519961	0.0214775	0.0103537	0.0108224	0	0.15043	0	0	0.0103615	0	0	0	0	0	0	0.0376956	0.0173286	0	0	0	0	0	0	0	0	0	0	0	0	0	0	0	0	0	0	0	0	0	0	0	0	0	0	0
chr10	123718838	123721032	-	0	0.0869386	0	0.107387	0	0	0.0372621	0.300861	0.0104516	0	0	0.0369894	0.0268454	0	0	0	0.0470011	0	0	0	0	0	0.101763	0.0273101	0	0.0110785	0	0	0	0	0	0	0	0	0	0	0.102921	0	0.0238933	0	0	0	0	0	0	0
chr10	123781451	123810065	+	0	0.111778	0	0	0	0	0.0124207	0.010745	0	0	0	0	0	0	0	0	0	0	0	0	0	0	0	0	0	0	0	0	0	0	0	0	0	0	0	0	0	0	0	0	0	0	0	0	0	0
chr10	123842161	123848106	+	0	0	0	0.0107387	0.031061	0.183981	0.0372621	0.0859602	0.0418063	0.135127	0.0518076	0	0	0	0	0	0.0402867	0	0.0231048	0	0	0	0	0.00910338	0	0.420984	0.077796	0.328224	0	0	0	0	0	0	0	0	0	0.00983547	0.0955732	0.137021	0	0	0	0	0	0
chr10	124151818	124152857	+	0	0	0	0	0	0	0	0	0	0	0	0.110968	0	0	0	0	0	0	0	0	0	0	0.0185024	0	0	0	0	0	0	0	0	0	0	0	0	0	0	0	0	0	0	0	0	0	0	0
chr10	124151818	124184475	+	0	0.0496792	0.038997	0.107387	0	0	0	0.0537252	0.0104516	0	0	0.0493192	0	0	0	0	0	0	0	0	0	0	0.0092512	0	0	0	0	0	0	0	0	0	0.016266	0	0	0	0.0228714	0	0	0	0	0	0	0	0	0
chr10	124799981	124800895	+	0	0	0	0.0107387	0	0	0	0.0214901	0	0	0	0	0	0	0.0190973	0	0	0	0	0	0	0	0	0	0	0.177256	0	0	0	0	0	0	0	0	0	0	0	0	0	0	0	0	0	0	0	0
[truncated: 15,699 more rows]
[truncated: 44 more columns]
