# Supplementary material for: Comprehensive identification of alternative back-splicing in human tissue transcriptomes
Source: Nucleic Acids Res. 2020 Jan 24;48(4):1779–89. doi: 10.1093/nar/gkaa005 (PMC7038940; doi:10.1093/nar/gkaa005)
Supplement: gkaa005_Supplemental_Files [file gkaa005_supplemental_files.zip › Supplementary_Table_S3.xlsx]

## Sheet: Sheet1
Supplementary Table S3. Origin of samples.
Samples	life stage	Sex	Age	donor1 information	donor2 information
frontal cortex	fetal	female, male	20 weeks, 22 weeks	ENCDO064AAA	ENCDO065AAA
occipital lobe	fetal	female, male	20 weeks, 22 weeks	ENCDO064AAA	ENCDO065AAA
temporal lobe	fetal	female	20 weeks, 24 weeks	ENCDO064AAA	ENCDO067AAA
diencephalon	fetal	female, male	20 weeks, 22 weeks	ENCDO064AAA	ENCDO065AAA
camera-type eye	fetal	female	20 weeks, 24 weeks	ENCDO064AAA	ENCDO067AAA
skeletal muscle tissue	fetal	female, male	19 weeks, 22 weeks	ENCDO070AAA	ENCDO065AAA
parietal lobe	fetal	female, male	22 weeks, 24 weeks	ENCDO065AAA	ENCDO067AAA
spinal cord	fetal	female, male	22 weeks, 24 weeks	ENCDO065AAA	ENCDO067AAA
cerebellum	fetal	female	19 weeks, 37 weeks	ENCDO070AAA	ENCDO063AAA
tongue	fetal	female	20 weeks, 24 weeks	ENCDO064AAA	ENCDO067AAA
uterus	fetal	female	24 weeks, 28 weeks	ENCDO067AAA	ENCDO062AAA
heart	fetal	female	19 weeks, 28 weeks	ENCDO070AAA	ENCDO069AAA
lung	fetal	female	20 weeks, 24 weeks	ENCDO064AAA	ENCDO067AAA
skin of body	fetal	female, male	22 weeks, 24 weeks	ENCDO065AAA	ENCDO067AAA
umbilical cord	fetal	male	22 weeks, 31 weeks	ENCDO068AAA	ENCDO061AAA
urinary bladder	fetal	female	20 weeks, 24 weeks	ENCDO064AAA	ENCDO067AAA
thyroid gland	fetal	female	37 weeks, 40 weeks	ENCDO063AAA	ENCDO066AAA
stomach	fetal	female, male	36 weeks, 40 weeks	ENCDO071AAA	ENCDO066AAA
metanephros	fetal	female	20 weeks, 24 weeks	ENCDO064AAA	ENCDO067AAA
liver	fetal	female, male	20 weeks, 22 weeks	ENCDO064AAA	ENCDO065AAA
individual 1	adult	female	51 years	ENCDO271OUW
individual 2	adult	female	53 years	ENCDO793LXB
individual 3	adult	male	37 years	ENCDO845WKR
individual 4	adult	male	54 years	ENCDO451RUA
